# Supplementary material for: USP7 at PML Nuclear Bodies: A Protein Interaction Network Perspective
Source: Int J Mol Sci. 2026 May 4;27(9):4106. doi: 10.3390/ijms27094106 (PMC13164317; doi:10.3390/ijms27094106)
Supplement: Supplementary file 1 [file ijms-27-04106-s001.zip › TableS1.xlsx]

## Sheet: Description
	Sheet Name	Description
	USP7-PML(BioGRID)_common	Human USP7 and PML protein interactome data from the BioGRID database, including 166 proteins common to both interactomes
	Reactome Pathways	Enrichment analysis of the USP7 and PML interactome overlap using Reactome Pathways
	DisGeNET	Enrichment analysis of the USP7 and PML interactome overlap using DisGeNET
	GO Biological Process	Enrichment analysis of the USP7 and PML interactome overlap using GO Biological Process
	GO Cellular Component	Enrichment analysis of the USP7 and PML interactome overlap using GO Cellular Component
	GO Molecular Function	Enrichment analysis of the USP7 and PML interactome overlap using GO Molecular Function

## Sheet: USP7-PML(BioGRID)_common
USP7 (HAUSP, TEF1) Homo sapiens, BioGRID data					PML (MYL, PP8675, RNF71, TRIM19) Homo sapiens, BioGRID data					166 common proteins in USP7 and PML interactomes
#	Uniprot ID	Uniprot Name	Evidence score		#	Uniprot ID	Uniprot Name	Evidence score		#	UniProt_ID	Gene_Name	Protein_Name_Full
1	P04637	P53_HUMAN	55		1	Q9UER7	DAXX_HUMAN	25		1	P04637	TP53	Cellular tumor antigen p53
2	Q00987	MDM2_HUMAN	32		2	P63279	UBC9_HUMAN	21		2	Q00987	MDM2	E3 ubiquitin-protein ligase Mdm2
3	P26358	DNMT1_HUMAN	28		3	P63165	SUMO1_HUMAN	20		3	Q96T88	UHRF1	E3 ubiquitin-protein ligase UHRF1
4	Q96T88	UHRF1_HUMAN	27		4	P04637	P53_HUMAN	16		4	P0CG48	UBC	Polyubiquitin-C
5	P0CG48	UBC_HUMAN	20		5	Q00987	MDM2_HUMAN	14		5	Q15910	EZH2	Histone-lysine N-methyltransferase EZH2
6	Q15910	EZH2_HUMAN	18		6	P78317	RNF4_HUMAN	12		6	P51784	USP11	Ubiquitin carboxyl-terminal hydrolase 11
7	P49915	GUAA_HUMAN	15		7	Q13547	HDAC1_HUMAN	10		7	Q9UER7	DAXX	Death domain-associated protein 6
8	P51784	UBP11_HUMAN	15		8	P10276	RARA_HUMAN	9		8	P01106	MYC	Myc proto-oncogene protein
9	Q9UER7	DAXX_HUMAN	14		9	Q92793	CBP_HUMAN	9		9	P35222	CTNNB1	Catenin beta-1
10	Q99496	RING2_HUMAN	13		10	P06730	IF4E_HUMAN	8		10	Q92993	KAT5	Histone acetyltransferase KAT5
11	Q9UQR0	SCML2_HUMAN	12		11	P01106	MYC_HUMAN	7		11	P14373	TRIM27	Zinc finger protein RFP
12	P01106	MYC_HUMAN	10		12	P05412	JUN_HUMAN	7		12	Q03468	ERCC6	DNA excision repair protein ERCC-6
13	P35222	CTNB1_HUMAN	10		13	P23497	SP100_HUMAN	7		13	Q14676	MDC1	Mediator of DNA damage checkpoint protein 1
14	P46531	NOTC1_HUMAN	10		14	Q9H2X6	HIPK2_HUMAN	7		14	O60934	NBN	Nibrin
15	O14757	CHK1_HUMAN	9		15	Q9UBW7	ZMYM2_HUMAN	7		15	Q04206	RELA	Transcription factor p65
16	O15355	PPM1G_HUMAN	9		16	O75925	PIAS1_HUMAN	6		16	Q6W2J9	BCOR	BCL-6 corepressor
17	Q16665	HIF1A_HUMAN	9		17	O75928	PIAS2_HUMAN	6		17	Q8NCN4	RNF169	E3 ubiquitin-protein ligase RNF169
18	Q6PIJ6	FBX38_HUMAN	9		18	Q13164	MK07_HUMAN	6		18	O15169	AXIN1	Axin-1
19	Q92993	KAT5_HUMAN	9		19	Q13526	PIN1_HUMAN	6		19	P14618	PKM	Pyruvate kinase PKM
20	P14373	TRI27_HUMAN	8		20	Q9Y2M5	KLH20_HUMAN	6		20	P42166	TMPO	Lamina-associated polypeptide 2, isoform alpha
21	Q03468	ERCC6_HUMAN	8		21	O60563	CCNT1_HUMAN	5		21	P84022	SMAD3	SMAD family member 3
22	Q14669	TRIPC_HUMAN	8		22	O75376	NCOR1_HUMAN	5		22	Q15022	SUZ12	Polycomb protein SUZ12
23	Q14676	MDC1_HUMAN	8		23	O96017	CHK2_HUMAN	5		23	Q92878	RAD50	DNA repair protein RAD50
24	Q2YD98	UVSSA_HUMAN	8		24	P08047	SP1_HUMAN	5		24	P06400	RB1	Retinoblastoma-associated protein
25	Q8IX18	DHX40_HUMAN	8		25	P61289	PSME3_HUMAN	5		25	P15976	GATA1	Erythroid transcription factor
26	O60934	NBN_HUMAN	7		26	P61956	SUMO2_HUMAN	5		26	P19338	NCL	Nucleolin
27	P10275	ANDR_HUMAN	7		27	P68400	CSK21_HUMAN	5		27	P41002	CCNF	Cyclin-F
28	P60484	PTEN_HUMAN	7		28	Q01196	RUNX1_HUMAN	5		28	P98170	XIAP	E3 ubiquitin-protein ligase XIAP
29	Q04206	TF65_HUMAN	7		29	Q01826	SATB1_HUMAN	5		29	Q08050	FOXM1	Forkhead box protein M1
30	Q6W2J9	BCOR_HUMAN	7		30	Q92547	TOPB1_HUMAN	5		30	Q9H8V3	ECT2	Protein ECT2
31	Q8NCN4	RN169_HUMAN	7		31	Q93009	UBP7_HUMAN	5		31	O00257	CBX4	E3 SUMO-protein ligase CBX4
32	Q9NRC8	SIR7_HUMAN	7		32	Q9UBQ5	EIF3K_HUMAN	5		32	P02545	LMNA	Prelamin-A/C
33	O15169	AXIN1_HUMAN	6		33	P00533	EGFR_HUMAN	4		33	P04083	ANXA1	Annexin A1
34	O60341	KDM1A_HUMAN	6		34	P06400	RB_HUMAN	4		34	P10276	RARA	Retinoic acid receptor alpha
35	P35226	BMI1_HUMAN	6		35	P14618	KPYM_HUMAN	4		35	P61956	SUMO2	Small ubiquitin-related modifier 2
36	P37275	ZEB1_HUMAN	6		36	P22736	NR4A1_HUMAN	4		36	Q13627	DYRK1A	Dual specificity tyrosine-phosphorylation-regulated kinase 1A
37	P51965	UB2E1_HUMAN	6		37	P35222	CTNB1_HUMAN	4		37	Q96EB6	SIRT1	NAD-dependent protein deacetylase sirtuin-1
38	Q7Z6Z7	HUWE1_HUMAN	6		38	P51784	UBP11_HUMAN	4		38	Q96EP1	CHFR	E3 ubiquitin-protein ligase CHFR
39	Q9UPP1	PHF8_HUMAN	6		39	P54252	ATX3_HUMAN	4		39	Q99959	PKP2	Plakophilin-2
40	Q9Y253	POLH_HUMAN	6		40	P62158	CALM_HUMAN	4		40	O15119	TBX3	T-box transcription factor TBX3
41	O75530	EED_HUMAN	5		41	P62913	RL11_HUMAN	4		41	O15479	MAGEB2	Melanoma-associated antigen B2
42	P03372	ESR1_HUMAN	5		42	Q13501	SQSTM_HUMAN	4		42	O60885	BRD4	Bromodomain-containing protein 4
43	P14618	KPYM_HUMAN	5		43	Q15583	TGIF1_HUMAN	4		43	O75386	TULP3	Tubby-related protein 3
44	P29590	PML_HUMAN	5		44	Q6N021	TET2_HUMAN	4		44	O95863	SNAI1	Zinc finger protein SNAI1
45	P42166	LAP2A_HUMAN	5		45	Q6ZNA4	RN111_HUMAN	4		45	P08047	SP1	Transcription factor Sp1
46	P49959	MRE11_HUMAN	5		46	Q8IY92	SLX4_HUMAN	4		46	P09874	PARP1	Poly [ADP-ribose] polymerase 1
47	P53350	PLK1_HUMAN	5		47	Q92769	HDAC2_HUMAN	4		47	P16104	H2AX	Histone H2AX
48	P84022	SMAD3_HUMAN	5		48	Q9P0U3	SENP1_HUMAN	4		48	P19447	ERCC3	General transcription and DNA repair factor IIH helicase/translocase subunit XPB
49	Q01831	XPC_HUMAN	5		49	Q9Y6D9	MD1L1_HUMAN	4		49	P35579	MYH9	Myosin-9
50	Q15004	PAF15_HUMAN	5		50	O14734	ACOT8_HUMAN	3		50	P37231	PPARG	Peroxisome proliferator-activated receptor gamma
51	Q15022	SUZ12_HUMAN	5		51	O15164	TIF1A_HUMAN	3		51	P38398	BRCA1	Breast cancer type 1 susceptibility protein
52	Q92878	RAD50_HUMAN	5		52	O15169	AXIN1_HUMAN	3		52	P54253	ATXN1	Ataxin-1
53	Q96EI5	TCAL4_HUMAN	5		53	O43255	SIAH2_HUMAN	3		53	P55072	VCP	Transitional endoplasmic reticulum ATPase
54	Q9BSM1	PCGF1_HUMAN	5		54	O75386	TULP3_HUMAN	3		54	P62805	H4C1	Histone H4
55	Q9BTE3	MCMBP_HUMAN	5		55	O95405	ZFYV9_HUMAN	3		55	P68400	CSNK2A1	Casein kinase II subunit alpha
56	Q9BUZ4	TRAF4_HUMAN	5		56	P02545	LMNA_HUMAN	3		56	P78347	GTF2I	General transcription factor II-I
57	Q9C0C9	UBE2O_HUMAN	5		57	P04150	GCR_HUMAN	3		57	Q03135	CAV1	Caveolin-1
58	Q9GZR7	DDX24_HUMAN	5		58	P06748	NPM_HUMAN	3		58	Q12933	TRAF2	TNF receptor-associated factor 2
59	Q9NS91	RAD18_HUMAN	5		59	P11831	SRF_HUMAN	3		59	Q13618	CUL3	Cullin-3
60	Q9NZQ7	PD1L1_HUMAN	5		60	P13056	NR2C1_HUMAN	3		60	Q16643	DBN1	Drebrin
61	Q9UNA4	POLI_HUMAN	5		61	P15976	GATA1_HUMAN	3		61	Q16666	IFI16	Gamma-interferon-inducible protein 16
62	Q9Y3Z3	SAMH1_HUMAN	5		62	P19174	PLCG1_HUMAN	3		62	Q6K0P9	PYHIN1	Pyrin and HIN domain-containing protein 1
63	Q9Y4K3	TRAF6_HUMAN	5		63	P23769	GATA2_HUMAN	3		63	Q8NI27	THOC2	THO complex subunit 2
64	O15054	KDM6B_HUMAN	4		64	P28331	NDUS1_HUMAN	3		64	Q99873	PRMT1	Protein arginine N-methyltransferase 1
65	O15151	MDM4_HUMAN	4		65	P28482	MK01_HUMAN	3		65	Q9UNF1	MAGED2	Melanoma-associated antigen D2
66	O75083	WDR1_HUMAN	4		66	P40763	STAT3_HUMAN	3		66	O00571	DDX3X	ATP-dependent RNA helicase DDX3X
67	O94761	RECQ4_HUMAN	4		67	P42224	STAT1_HUMAN	3		67	O14746	TERT	Telomerase reverse transcriptase
68	P06400	RB_HUMAN	4		68	P46100	ATRX_HUMAN	3		68	O14965	AURKA	Aurora kinase A
69	P08183	MDR1_HUMAN	4		69	P54198	HIRA_HUMAN	3		69	O15014	ZNF609	Zinc finger protein 609
70	P09429	HMGB1_HUMAN	4		70	P55072	TERA_HUMAN	3		70	O43143	DHX15	ATP-dependent RNA helicase DHX15
71	P15976	GATA1_HUMAN	4		71	P55854	SUMO3_HUMAN	3		71	O43390	HNRNPR	Heterogeneous nuclear ribonucleoprotein R
72	P19338	NUCL_HUMAN	4		72	Q04206	TF65_HUMAN	3		72	O43670	ZNF207	BUB3-interacting and GLEBS motif-containing protein ZNF207
73	P41002	CCNF_HUMAN	4		73	Q05516	ZBT16_HUMAN	3		73	O43684	BUB3	Mitotic checkpoint protein BUB3
74	P67775	PP2AA_HUMAN	4		74	Q08999	RBL2_HUMAN	3		74	O60260	PRKN	E3 ubiquitin-protein ligase parkin
75	P98170	XIAP_HUMAN	4		75	Q13569	TDG_HUMAN	3		75	O60356	NUPR1	Nuclear protein 1
76	Q01804	OTUD4_HUMAN	4		76	Q13748	TBA3C_HUMAN	3		76	O75152	ZC3H11A	Zinc finger CCCH domain-containing protein 11A
77	Q06587	RING1_HUMAN	4		77	Q15047	SETB1_HUMAN	3		77	O75400	PRPF40A	Pre-mRNA-processing factor 40 homolog A
78	Q08050	FOXM1_HUMAN	4		78	Q5JVF3	PCID2_HUMAN	3		78	O75444	MAF	Transcription factor Maf
79	Q13422	IKZF1_HUMAN	4		79	Q7Z333	SETX_HUMAN	3		79	O76021	RSL1D1	Ribosomal L1 domain-containing protein 1
80	Q15018	ABRX2_HUMAN	4		80	Q8IYM9	TRI22_HUMAN	3		80	O95402	MED26	Mediator of RNA polymerase II transcription subunit 26
81	Q15170	TCAL1_HUMAN	4		81	Q8N726	ARF_HUMAN	3		81	O95793	STAU1	Double-stranded RNA-binding protein Staufen homolog 1
82	Q15773	MLF2_HUMAN	4		82	Q8N9N5	BANP_HUMAN	3		82	O96017	CHEK2	Serine/threonine-protein kinase Chk2
83	Q5VTB9	RN220_HUMAN	4		83	Q8NEV1	CSK23_HUMAN	3		83	P01116	KRAS	GTPase KRas
84	Q8IY57	YAF2_HUMAN	4		84	Q8WUI4	HDAC7_HUMAN	3		84	P04629	NTRK1	High affinity nerve growth factor receptor
85	Q8N488	RYBP_HUMAN	4		85	Q8WXH0	SYNE2_HUMAN	3		85	P06748	NPM1	Nucleophosmin
86	Q8WUA2	PPIL4_HUMAN	4		86	Q92993	KAT5_HUMAN	3		86	P08670	VIM	Vimentin
87	Q9GZV5	WWTR1_HUMAN	4		87	Q9GZQ8	MLP3B_HUMAN	3		87	P11388	TOP2A	DNA topoisomerase 2-alpha
88	Q9H8V3	ECT2_HUMAN	4		88	Q9NS56	TOPRS_HUMAN	3		88	P11498	PC	Pyruvate carboxylase, mitochondrial
89	Q9H992	MARH7_HUMAN	4		89	Q9UK99	FBX3_HUMAN	3		89	P12273	PIP	Prolactin-inducible protein
90	Q9NXA8	SIR5_HUMAN	4		90	Q9Y5W9	SNX11_HUMAN	3		90	P16152	CBR1	Carbonyl reductase [NADPH] 1
91	Q9UBB9	TFP11_HUMAN	4		91	Q9Y618	NCOR2_HUMAN	3		91	P20700	LMNB1	Lamin-B1
92	A1A519	F170A_HUMAN	3		92	Q9Y6X2	PIAS3_HUMAN	3		92	P23588	EIF4B	Eukaryotic translation initiation factor 4B
93	O00257	CBX4_HUMAN	3		93	O00629	IMA3_HUMAN	2		93	P24941	CDK2	Cyclin-dependent kinase 2
94	O14867	BACH1_HUMAN	3		94	O14746	TERT_HUMAN	2		94	P25788	PSMA3	Proteasome subunit alpha type-3
95	O15205	UBD_HUMAN	3		95	O14965	AURKA_HUMAN	2		95	P29692	EEF1D	Elongation factor 1-delta
96	O95425	SVIL_HUMAN	3		96	O15119	TBX3_HUMAN	2		96	P30153	PPP2R1A	Serine/threonine-protein phosphatase 2A 65 kDa regulatory subunit A alpha isoform
97	P00519	ABL1_HUMAN	3		97	O15379	HDAC3_HUMAN	2		97	P36957	DLST	Dihydrolipoyllysine-residue succinyltransferase component of 2-oxoglutarate dehydrogenase complex, mitochondrial
98	P02545	LMNA_HUMAN	3		98	O43678	NDUA2_HUMAN	2		98	P37840	SNCA	Alpha-synuclein
99	P04049	RAF1_HUMAN	3		99	O60260	PRKN_HUMAN	2		99	P41182	BCL6	B-cell lymphoma 6 protein
100	P04083	ANXA1_HUMAN	3		100	O95644	NFAC1_HUMAN	2		100	P46087	NOP2	28S rRNA (cytosine(4447)-C(5))-methyltransferase
101	P09467	F16P1_HUMAN	3		101	O95747	OXSR1_HUMAN	2		101	P46736	BRCC3	Lys-63-specific deubiquitinase BRCC36
102	P09601	HMOX1_HUMAN	3		102	P02549	SPTA1_HUMAN	2		102	P46937	YAP1	Transcriptional coactivator YAP1
103	P10276	RARA_HUMAN	3		103	P05165	PCCA_HUMAN	2		103	P49023	PXN	Paxillin
104	P15036	ETS2_HUMAN	3		104	P05783	K1C18_HUMAN	2		104	P50402	EMD	Emerin
105	P17181	INAR1_HUMAN	3		105	P10242	MYB_HUMAN	2		105	P51114	FXR1	RNA-binding protein FXR1
106	P18085	ARF4_HUMAN	3		106	P12755	SKI_HUMAN	2		106	P51532	SMARCA4	SWI/SNF-related matrix-associated actin-dependent regulator of chromatin subfamily A member 4
107	P25054	APC_HUMAN	3		107	P16104	H2AX_HUMAN	2		107	P52272	HNRNPM	Heterogeneous nuclear ribonucleoprotein M
108	P25490	TYY1_HUMAN	3		108	P17947	SPI1_HUMAN	2		108	P54252	ATXN3	Ataxin-3
109	P32314	FOXN2_HUMAN	3		109	P19793	RXRA_HUMAN	2		109	P61254	RPL26	Large ribosomal subunit protein uL24
110	P35227	PCGF2_HUMAN	3		110	P23458	JAK1_HUMAN	2		110	P61964	WDR5	WD repeat-containing protein 5
111	P36969	GPX4_HUMAN	3		111	P25788	PSA3_HUMAN	2		111	P62424	RPL7A	Large ribosomal subunit protein eL8
112	P46379	BAG6_HUMAN	3		112	P27540	ARNT_HUMAN	2		112	P62753	RPS6	Small ribosomal subunit protein eS6
113	P48431	SOX2_HUMAN	3		113	P37231	PPARG_HUMAN	2		113	P62937	PPIA	Peptidyl-prolyl cis-trans isomerase A
114	P48436	SOX9_HUMAN	3		114	P38398	BRCA1_HUMAN	2		114	P62987	UBA52	Ubiquitin-ribosomal protein eL40 fusion protein
115	P55036	PSMD4_HUMAN	3		115	P40227	TCPZ_HUMAN	2		115	P63208	SKP1	S-phase kinase-associated protein 1
116	P61956	SUMO2_HUMAN	3		116	P41002	CCNF_HUMAN	2		116	P84243	H3-3A	Histone H3.3
117	Q02241	KIF23_HUMAN	3		117	P42858	HD_HUMAN	2		117	Q00613	HSF1	Heat shock factor protein 1
118	Q13114	TRAF3_HUMAN	3		118	P43356	MAGA2_HUMAN	2		118	Q02447	SP3	Transcription factor Sp3
119	Q13627	DYR1A_HUMAN	3		119	P46063	RECQ1_HUMAN	2		119	Q02880	TOP2B	DNA topoisomerase 2-beta
120	Q14CZ0	HAPR1_HUMAN	3		120	P46937	YAP1_HUMAN	2		120	Q09666	AHNAK	Neuroblast differentiation-associated protein AHNAK
121	Q15052	ARHG6_HUMAN	3		121	P48730	KC1D_HUMAN	2		121	Q12906	ILF3	Interleukin enhancer-binding factor 3
122	Q16526	CRY1_HUMAN	3		122	P50570	DYN2_HUMAN	2		122	Q13200	PSMD2	26S proteasome non-ATPase regulatory subunit 2
123	Q66PJ3	AR6P4_HUMAN	3		123	P51114	FXR1_HUMAN	2		123	Q13490	BIRC2	Baculoviral IAP repeat-containing protein 2
124	Q8IZD2	KMT2E_HUMAN	3		124	P51957	NEK4_HUMAN	2		124	Q13547	HDAC1	Histone deacetylase 1
125	Q8NG27	PJA1_HUMAN	3		125	P54253	ATX1_HUMAN	2		125	Q13616	CUL1	Cullin-1
126	Q96C12	ARMC5_HUMAN	3		126	P62877	RBX1_HUMAN	2		126	Q13867	BLMH	Bleomycin hydrolase
127	Q96EB6	SIR1_HUMAN	3		127	P78344	IF4G2_HUMAN	2		127	Q14247	CTTN	Src substrate cortactin
128	Q96EP1	CHFR_HUMAN	3		128	P84243	H33_HUMAN	2		128	Q14258	TRIM25	E3 ubiquitin/ISG15 ligase TRIM25
129	Q96PU4	UHRF2_HUMAN	3		129	Q00839	HNRPU_HUMAN	2		129	Q14980	NUMA1	Nuclear mitotic apparatus protein 1
130	Q99959	PKP2_HUMAN	3		130	Q03014	HHEX_HUMAN	2		130	Q15233	NONO	Non-POU domain-containing octamer-binding protein
131	Q9BWX1	PHF7_HUMAN	3		131	Q05086	UBE3A_HUMAN	2		131	Q15796	SMAD2	SMAD family member 2
132	Q9H773	DCTP1_HUMAN	3		132	Q06124	PTN11_HUMAN	2		132	Q16254	E2F4	Transcription factor E2F4
133	Q9HC52	CBX8_HUMAN	3		133	Q12778	FOXO1_HUMAN	2		133	Q5SVZ6	ZMYM1	Zinc finger MYM-type protein 1
134	Q9UKM9	RALY_HUMAN	3		134	Q12888	TP53B_HUMAN	2		134	Q6ZTA4	TRIM67	Tripartite motif-containing protein 67
135	Q9UNE7	CHIP_HUMAN	3		135	Q13200	PSMD2_HUMAN	2		135	Q7Z2W4	ZC3HAV1	Zinc finger CCCH-type antiviral protein 1
136	Q9Y252	RNF6_HUMAN	3		136	Q13263	TIF1B_HUMAN	2		136	Q7Z3E1	TIPARP	Protein mono-ADP-ribosyltransferase TIPARP
137	Q9Y4A5	TRRAP_HUMAN	3		137	Q13616	CUL1_HUMAN	2		137	Q86UY6	NAA40	N-alpha-acetyltransferase 40
138	A6NLX3	SPDE4_HUMAN	2		138	Q13643	FHL3_HUMAN	2		138	Q8IYM9	TRIM22	E3 ubiquitin-protein ligase TRIM22
139	B2RU33	POTEC_HUMAN	2		139	Q14149	MORC3_HUMAN	2		139	Q8IZL8	PELP1	Proline-, glutamic acid- and leucine-rich protein 1
140	O00308	WWP2_HUMAN	2		140	Q14790	CASP8_HUMAN	2		140	Q8N6T7	SIRT6	NAD-dependent protein deacylase sirtuin-6
141	O00463	TRAF5_HUMAN	2		141	Q14994	NR1I3_HUMAN	2		141	Q8WWQ0	PHIP	PH-interacting protein
142	O14773	TPP1_HUMAN	2		142	Q15596	NCOA2_HUMAN	2		142	Q92547	TOPBP1	DNA topoisomerase 2-binding protein 1
143	O15119	TBX3_HUMAN	2		143	Q15637	SF01_HUMAN	2		143	Q92731	ESR2	Estrogen receptor beta
144	O15294	OGT1_HUMAN	2		144	Q15759	MK11_HUMAN	2		144	Q92793	CREBBP	CREB-binding protein
145	O15479	MAGB2_HUMAN	2		145	Q15796	SMAD2_HUMAN	2		145	Q96RE7	NACC1	Nucleus accumbens-associated protein 1
146	O15524	SOCS1_HUMAN	2		146	Q15910	EZH2_HUMAN	2		146	Q96T76	MMS19	MMS19 nucleotide excision repair protein homolog
147	O43463	SUV91_HUMAN	2		147	Q16254	E2F4_HUMAN	2		147	Q99081	TCF12	Transcription factor 12
148	O43524	FOXO3_HUMAN	2		148	Q16666	IF16_HUMAN	2		148	Q99459	CDC5L	Cell division cycle 5-like protein
149	O60885	BRD4_HUMAN	2		149	Q2TBA0	KLH40_HUMAN	2		149	Q9BQ39	DDX50	ATP-dependent RNA helicase DDX50
150	O75386	TULP3_HUMAN	2		150	Q5MNZ6	WIPI3_HUMAN	2		150	Q9BQG0	MYBBP1A	Myb-binding protein 1A
151	O95243	MBD4_HUMAN	2		151	Q5VV41	ARHGG_HUMAN	2		151	Q9BXW9	FANCD2	Fanconi anemia group D2 protein
152	O95863	SNAI1_HUMAN	2		152	Q5VYV7	SLX4I_HUMAN	2		152	Q9BYM8	RBCK1	RanBP-type and C3HC4-type zinc finger-containing protein 1
153	P06239	LCK_HUMAN	2		153	Q5XPI4	RN123_HUMAN	2		153	Q9H0A0	NAT10	RNA cytidine acetyltransferase
154	P08047	SP1_HUMAN	2		154	Q86T24	KAISO_HUMAN	2		154	Q9H0E3	SAP130	Histone deacetylase complex subunit SAP130
155	P08151	GLI1_HUMAN	2		155	Q86WT6	TRI69_HUMAN	2		155	Q9H4M7	PLEKHA4	Pleckstrin homology domain-containing family A member 4
156	P09874	PARP1_HUMAN	2		156	Q86Y37	CACL1_HUMAN	2		156	Q9H6Z9	EGLN3	Prolyl hydroxylase EGLN3
157	P10070	GLI2_HUMAN	2		157	Q8IX21	SLF2_HUMAN	2		157	Q9NPG3	UBN1	Ubinuclein-1
158	P10071	GLI3_HUMAN	2		158	Q8IY18	SMC5_HUMAN	2		158	Q9NQB0	TCF7L2	Transcription factor 7-like 2
159	P15927	RFA2_HUMAN	2		159	Q8N2W9	PIAS4_HUMAN	2		159	Q9NQW6	ANLN	Anillin
160	P16104	H2AX_HUMAN	2		160	Q8N7C3	TRIMM_HUMAN	2		160	Q9NU22	MDN1	Midasin
161	P17096	HMGA1_HUMAN	2		161	Q8N7H5	PAF1_HUMAN	2		161	Q9P0U3	SENP1	Sentrin-specific protease 1
162	P17535	JUND_HUMAN	2		162	Q8NDZ2	SIMC1_HUMAN	2		162	Q9P286	PAK5	Serine/threonine-protein kinase PAK 5
163	P19447	ERCC3_HUMAN	2		163	Q92794	KAT6A_HUMAN	2		163	Q9UBN7	HDAC6	Protein deacetylase HDAC6
164	P23396	RS3_HUMAN	2		164	Q92797	SYMPK_HUMAN	2		164	Q9UBY0	SLC9A2	Sodium/hydrogen exchanger 2
165	P27694	RFA1_HUMAN	2		165	Q969H0	FBXW7_HUMAN	2		165	Q9UHB6	LIMA1	LIM domain and actin-binding protein 1
166	P30304	MPIP1_HUMAN	2		166	Q96EB6	SIR1_HUMAN	2		166	Q9UPN9	TRIM33	E3 ubiquitin-protein ligase TRIM33
167	P30793	GCH1_HUMAN	2		167	Q96KQ7	EHMT2_HUMAN	2
168	P31749	AKT1_HUMAN	2		168	Q96RU7	TRIB3_HUMAN	2
169	P33778	H2B1B_HUMAN	2		169	Q96SB8	SMC6_HUMAN	2
170	P33991	MCM4_HUMAN	2		170	Q96ST3	SIN3A_HUMAN	2
171	P35244	RFA3_HUMAN	2		171	Q96T88	UHRF1_HUMAN	2
172	P35579	MYH9_HUMAN	2		172	Q99607	ELF4_HUMAN	2
173	P36956	SRBP1_HUMAN	2		173	Q99856	ARI3A_HUMAN	2
174	P37231	PPARG_HUMAN	2		174	Q9BQE3	TBA1C_HUMAN	2
175	P38398	BRCA1_HUMAN	2		175	Q9GZR1	SENP6_HUMAN	2
176	P51955	NEK2_HUMAN	2		176	Q9GZV1	ANKR2_HUMAN	2
177	P54253	ATX1_HUMAN	2		177	Q9H2Y7	ZN106_HUMAN	2
178	P55072	TERA_HUMAN	2		178	Q9H3D4	P63_HUMAN	2
179	P57052	RBM11_HUMAN	2		179	Q9HD26	GOPC_HUMAN	2
180	P62805	H4_HUMAN	2		180	Q9NQW6	ANLN_HUMAN	2
181	P68400	CSK21_HUMAN	2		181	Q9UBK2	PRGC1_HUMAN	2
182	P78347	GTF2I_HUMAN	2		182	Q9UJ78	ZMYM5_HUMAN	2
183	P78406	RAE1L_HUMAN	2		183	Q9ULK4	MED23_HUMAN	2
184	P98177	FOXO4_HUMAN	2		184	Q9ULW8	PADI3_HUMAN	2
185	Q00610	CLH1_HUMAN	2		185	Q9ULZ3	ASC_HUMAN	2
186	Q02818	NUCB1_HUMAN	2		186	Q9UM54	MYO6_HUMAN	2
187	Q03135	CAV1_HUMAN	2		187	Q9UNF1	MAGD2_HUMAN	2
188	Q06330	SUH_HUMAN	2		188	Q9UPN9	TRI33_HUMAN	2
189	Q08211	DHX9_HUMAN	2		189	Q9Y4B4	ARIP4_HUMAN	2
190	Q12933	TRAF2_HUMAN	2		190	Q9Y4E5	ZN451_HUMAN	2
191	Q13077	TRAF1_HUMAN	2		191	A3KN83	SBNO1_HUMAN	1
192	Q13489	BIRC3_HUMAN	2		192	A6NHR9	SMHD1_HUMAN	1
193	Q13618	CUL3_HUMAN	2		193	A6NKT7	RGPD3_HUMAN	1
194	Q13620	CUL4B_HUMAN	2		194	B9A064	IGLL5_HUMAN	1
195	Q14494	NF2L1_HUMAN	2		195	C9J798	RAS4B_HUMAN	1
196	Q14781	CBX2_HUMAN	2		196	O00257	CBX4_HUMAN	1
197	Q14789	GOGB1_HUMAN	2		197	O00268	TAF4_HUMAN	1
198	Q14966	ZN638_HUMAN	2		198	O00303	EIF3F_HUMAN	1
199	Q14974	IMB1_HUMAN	2		199	O00410	IPO5_HUMAN	1
200	Q15011	HERP1_HUMAN	2		200	O00422	SAP18_HUMAN	1
201	Q15029	U5S1_HUMAN	2		201	O00487	PSDE_HUMAN	1
202	Q15393	SF3B3_HUMAN	2		202	O00534	VMA5A_HUMAN	1
203	Q16204	CCDC6_HUMAN	2		203	O00571	DDX3X_HUMAN	1
204	Q16643	DREB_HUMAN	2		204	O00716	E2F3_HUMAN	1
205	Q16656	NRF1_HUMAN	2		205	O14503	BHE40_HUMAN	1
206	Q16666	IF16_HUMAN	2		206	O14617	AP3D1_HUMAN	1
207	Q16777	H2A2C_HUMAN	2		207	O14639	ABLM1_HUMAN	1
208	Q16778	H2B2E_HUMAN	2		208	O14776	TCRG1_HUMAN	1
209	Q4G0A6	MINY4_HUMAN	2		209	O14862	AIM2_HUMAN	1
210	Q53GL0	PKHO1_HUMAN	2		210	O14925	TIM23_HUMAN	1
211	Q5VWX1	KHDR2_HUMAN	2		211	O14949	QCR8_HUMAN	1
212	Q69YN4	VIR_HUMAN	2		212	O15014	ZN609_HUMAN	1
213	Q6K0P9	IFIX_HUMAN	2		213	O15016	TRI66_HUMAN	1
214	Q86SQ0	PHLB2_HUMAN	2		214	O15027	SC16A_HUMAN	1
215	Q86VY4	TSYL5_HUMAN	2		215	O15055	PER2_HUMAN	1
216	Q8IYB3	SRRM1_HUMAN	2		216	O15060	ZBT39_HUMAN	1
217	Q8IYW5	RN168_HUMAN	2		217	O15062	ZBTB5_HUMAN	1
218	Q8N884	CGAS_HUMAN	2		218	O15083	ERC2_HUMAN	1
219	Q8NAX2	KDF1_HUMAN	2		219	O15162	PLS1_HUMAN	1
220	Q8NCP5	ZBT44_HUMAN	2		220	O15231	ZN185_HUMAN	1
221	Q8NF64	ZMIZ2_HUMAN	2		221	O15265	ATX7_HUMAN	1
222	Q8NI27	THOC2_HUMAN	2		222	O15479	MAGB2_HUMAN	1
223	Q8TB45	DPTOR_HUMAN	2		223	O43143	DHX15_HUMAN	1
224	Q8WW01	SEN15_HUMAN	2		224	O43172	PRP4_HUMAN	1
225	Q92905	CSN5_HUMAN	2		225	O43290	SNUT1_HUMAN	1
226	Q93008	USP9X_HUMAN	2		226	O43390	HNRPR_HUMAN	1
227	Q96AP0	ACD_HUMAN	2		227	O43395	PRPF3_HUMAN	1
228	Q96JN0	LCOR_HUMAN	2		228	O43399	TPD54_HUMAN	1
229	Q96PU5	NED4L_HUMAN	2		229	O43491	E41L2_HUMAN	1
230	Q96QB1	RHG07_HUMAN	2		230	O43513	MED7_HUMAN	1
231	Q99426	TBCB_HUMAN	2		231	O43623	SNAI2_HUMAN	1
232	Q99501	GA2L1_HUMAN	2		232	O43670	ZN207_HUMAN	1
233	Q99836	MYD88_HUMAN	2		233	O43681	GET3_HUMAN	1
234	Q99873	ANM1_HUMAN	2		234	O43684	BUB3_HUMAN	1
235	Q9BQ70	TCF25_HUMAN	2		235	O43747	AP1G1_HUMAN	1
236	Q9BUR4	TCAB1_HUMAN	2		236	O43815	STRN_HUMAN	1
237	Q9BYE7	PCGF6_HUMAN	2		237	O43865	SAHH2_HUMAN	1
238	Q9BZR9	TRIM8_HUMAN	2		238	O60271	JIP4_HUMAN	1
239	Q9H0E7	UBP44_HUMAN	2		239	O60313	OPA1_HUMAN	1
240	Q9H0G5	NSRP1_HUMAN	2		240	O60356	NUPR1_HUMAN	1
241	Q9H967	WDR76_HUMAN	2		241	O60488	ACSL4_HUMAN	1
242	Q9HAW4	CLSPN_HUMAN	2		242	O60506	HNRPQ_HUMAN	1
243	Q9HCI5	MAGE1_HUMAN	2		243	O60568	PLOD3_HUMAN	1
244	Q9UGU0	TCF20_HUMAN	2		244	O60763	USO1_HUMAN	1
245	Q9UHB7	AFF4_HUMAN	2		245	O60885	BRD4_HUMAN	1
246	Q9UK53	ING1_HUMAN	2		246	O60934	NBN_HUMAN	1
247	Q9UN86	G3BP2_HUMAN	2		247	O75030	MITF_HUMAN	1
248	Q9UNF1	MAGD2_HUMAN	2		248	O75152	ZC11A_HUMAN	1
249	Q9UPN3	MACF1_HUMAN	2		249	O75323	NIPS2_HUMAN	1
250	Q9UQ13	SHOC2_HUMAN	2		250	O75330	HMMR_HUMAN	1
251	Q9Y4E8	UBP15_HUMAN	2		251	O75396	SC22B_HUMAN	1
252	Q9Y4Z2	NGN3_HUMAN	2		252	O75400	PR40A_HUMAN	1
253	Q9Y546	LRC42_HUMAN	2		253	O75444	MAF_HUMAN	1
254	Q9Y592	CEP83_HUMAN	2		254	O75448	MED24_HUMAN	1
255	Q9Y5Q3	MAFB_HUMAN	2		255	O75534	CSDE1_HUMAN	1
256	Q9Y6K9	NEMO_HUMAN	2		256	O75604	UBP2_HUMAN	1
257	A4FU69	EFCB5_HUMAN	1		257	O75691	UTP20_HUMAN	1
258	A4IF30	S35F4_HUMAN	1		258	O75821	EIF3G_HUMAN	1
259	A6NE01	F186A_HUMAN	1		259	O76003	GLRX3_HUMAN	1
260	A6NGG8	PCARE_HUMAN	1		260	O76021	RL1D1_HUMAN	1
261	A6NNY8	UBP27_HUMAN	1		261	O94832	MYO1D_HUMAN	1
262	O00139	KIF2A_HUMAN	1		262	O94906	PRP6_HUMAN	1
263	O00182	LEG9_HUMAN	1		263	O95071	UBR5_HUMAN	1
264	O00264	PGRC1_HUMAN	1		264	O95235	KI20A_HUMAN	1
265	O00425	IF2B3_HUMAN	1		265	O95359	TACC2_HUMAN	1
266	O00541	PESC_HUMAN	1		266	O95376	ARI2_HUMAN	1
267	O00571	DDX3X_HUMAN	1		267	O95391	SLU7_HUMAN	1
268	O00743	PPP6_HUMAN	1		268	O95402	MED26_HUMAN	1
269	O00763	ACACB_HUMAN	1		269	O95433	AHSA1_HUMAN	1
270	O14607	UTY_HUMAN	1		270	O95487	SC24B_HUMAN	1
271	O14641	DVL2_HUMAN	1		271	O95551	TYDP2_HUMAN	1
272	O14686	KMT2D_HUMAN	1		272	O95696	BRD1_HUMAN	1
273	O14715	RGPD8_HUMAN	1		273	O95707	RPP29_HUMAN	1
274	O14746	TERT_HUMAN	1		274	O95786	RIGI_HUMAN	1
275	O14965	AURKA_HUMAN	1		275	O95793	STAU1_HUMAN	1
276	O14974	MYPT1_HUMAN	1		276	O95816	BAG2_HUMAN	1
277	O15014	ZN609_HUMAN	1		277	O95817	BAG3_HUMAN	1
278	O15079	SNPH_HUMAN	1		278	O95863	SNAI1_HUMAN	1
279	O15226	NKRF_HUMAN	1		279	P00325	ADH1B_HUMAN	1
280	O15446	RPA34_HUMAN	1		280	P00338	LDHA_HUMAN	1
281	O15530	PDPK1_HUMAN	1		281	P00558	PGK1_HUMAN	1
282	O43143	DHX15_HUMAN	1		282	P00973	OAS1_HUMAN	1
283	O43175	SERA_HUMAN	1		283	P01040	CYTA_HUMAN	1
284	O43303	CP110_HUMAN	1		284	P01100	FOS_HUMAN	1
285	O43390	HNRPR_HUMAN	1		285	P01116	RASK_HUMAN	1
286	O43396	TXNL1_HUMAN	1		286	P01833	PIGR_HUMAN	1
287	O43464	HTRA2_HUMAN	1		287	P02585	TNNC2_HUMAN	1
288	O43474	KLF4_HUMAN	1		288	P04075	ALDOA_HUMAN	1
289	O43592	XPOT_HUMAN	1		289	P04083	ANXA1_HUMAN	1
290	O43670	ZN207_HUMAN	1		290	P04271	S100B_HUMAN	1
291	O43684	BUB3_HUMAN	1		291	P04406	G3P_HUMAN	1
292	O43795	MYO1B_HUMAN	1		292	P04629	NTRK1_HUMAN	1
293	O60260	PRKN_HUMAN	1		293	P04792	HSPB1_HUMAN	1
294	O60264	SMCA5_HUMAN	1		294	P05067	A4_HUMAN	1
295	O60299	LZTS3_HUMAN	1		295	P05141	ADT2_HUMAN	1
296	O60356	NUPR1_HUMAN	1		296	P05164	PERM_HUMAN	1
297	O60437	PEPL_HUMAN	1		297	P05166	PCCB_HUMAN	1
298	O75152	ZC11A_HUMAN	1		298	P05386	RLA1_HUMAN	1
299	O75157	T22D2_HUMAN	1		299	P05556	ITB1_HUMAN	1
300	O75400	PR40A_HUMAN	1		300	P06493	CDK1_HUMAN	1
301	O75444	MAF_HUMAN	1		301	P07195	LDHB_HUMAN	1
302	O75475	PSIP1_HUMAN	1		302	P07237	PDIA1_HUMAN	1
303	O75533	SF3B1_HUMAN	1		303	P07355	ANXA2_HUMAN	1
304	O75643	U520_HUMAN	1		304	P07437	TBB5_HUMAN	1
305	O75794	CD123_HUMAN	1		305	P08107	HSP71_HUMAN	1
306	O75891	AL1L1_HUMAN	1		306	P08195	4F2_HUMAN	1
307	O76021	RL1D1_HUMAN	1		307	P08238	HS90B_HUMAN	1
308	O76027	ANXA9_HUMAN	1		308	P08240	SRPRA_HUMAN	1
309	O94763	RMP_HUMAN	1		309	P08559	ODPA_HUMAN	1
310	O94813	SLIT2_HUMAN	1		310	P08670	VIME_HUMAN	1
311	O94827	PKHG5_HUMAN	1		311	P09874	PARP1_HUMAN	1
312	O94888	UBXN7_HUMAN	1		312	P0CG48	UBC_HUMAN	1
313	O94966	UBP19_HUMAN	1		313	P10412	H14_HUMAN	1
314	O95232	LC7L3_HUMAN	1		314	P10415	BCL2_HUMAN	1
315	O95402	MED26_HUMAN	1		315	P10515	ODP2_HUMAN	1
316	O95793	STAU1_HUMAN	1		316	P10586	PTPRF_HUMAN	1
317	O95985	TOP3B_HUMAN	1		317	P10809	CH60_HUMAN	1
318	O95994	AGR2_HUMAN	1		318	P10909	CLUS_HUMAN	1
319	O96017	CHK2_HUMAN	1		319	P11021	BIP_HUMAN	1
320	P01116	RASK_HUMAN	1		320	P11142	HSP7C_HUMAN	1
321	P02652	APOA2_HUMAN	1		321	P11177	ODPB_HUMAN	1
322	P02768	ALBU_HUMAN	1		322	P11216	PYGB_HUMAN	1
323	P02788	TRFL_HUMAN	1		323	P11388	TOP2A_HUMAN	1
324	P04198	MYCN_HUMAN	1		324	P11498	PYC_HUMAN	1
325	P04264	K2C1_HUMAN	1		325	P11586	C1TC_HUMAN	1
326	P04629	NTRK1_HUMAN	1		326	P12004	PCNA_HUMAN	1
327	P04908	H2A1B_HUMAN	1		327	P12273	PIP_HUMAN	1
328	P05388	RLA0_HUMAN	1		328	P12757	SKIL_HUMAN	1
329	P06241	FYN_HUMAN	1		329	P12814	ACTN1_HUMAN	1
330	P06733	ENOA_HUMAN	1		330	P13639	EF2_HUMAN	1
331	P06748	NPM_HUMAN	1		331	P13984	T2FB_HUMAN	1
332	P07686	HEXB_HUMAN	1		332	P14174	MIF_HUMAN	1
333	P07910	HNRPC_HUMAN	1		333	P14373	TRI27_HUMAN	1
334	P08621	RU17_HUMAN	1		334	P14625	ENPL_HUMAN	1
335	P08651	NFIC_HUMAN	1		335	P15311	EZRI_HUMAN	1
336	P08670	VIME_HUMAN	1		336	P15336	ATF2_HUMAN	1
337	P08709	FA7_HUMAN	1		337	P16152	CBR1_HUMAN	1
338	P09497	CLCB_HUMAN	1		338	P16403	H12_HUMAN	1
339	P0C671	BNIP5_HUMAN	1		339	P17066	HSP76_HUMAN	1
340	P0CG47	UBB_HUMAN	1		340	P17812	PYRG1_HUMAN	1
341	P10124	SRGN_HUMAN	1		341	P17858	PFKAL_HUMAN	1
342	P10636	TAU_HUMAN	1		342	P17980	PRS6A_HUMAN	1
343	P11172	UMPS_HUMAN	1		343	P18075	BMP7_HUMAN	1
344	P11388	TOP2A_HUMAN	1		344	P18124	RL7_HUMAN	1
345	P11498	PYC_HUMAN	1		345	P18615	NELFE_HUMAN	1
346	P11532	DMD_HUMAN	1		346	P18887	XRCC1_HUMAN	1
347	P11940	PABP1_HUMAN	1		347	P19105	ML12A_HUMAN	1
348	P12270	TPR_HUMAN	1		348	P19338	NUCL_HUMAN	1
349	P12273	PIP_HUMAN	1		349	P19388	RPAB1_HUMAN	1
350	P12931	SRC_HUMAN	1		350	P19447	ERCC3_HUMAN	1
351	P12955	PEPD_HUMAN	1		351	P19474	RO52_HUMAN	1
352	P13646	K1C13_HUMAN	1		352	P19838	NFKB1_HUMAN	1
353	P13693	TCTP_HUMAN	1		353	P20700	LMNB1_HUMAN	1
354	P14555	PA2GA_HUMAN	1		354	P21291	CSRP1_HUMAN	1
355	P14866	HNRPL_HUMAN	1		355	P21333	FLNA_HUMAN	1
356	P14868	SYDC_HUMAN	1		356	P21359	NF1_HUMAN	1
357	P15923	TFE2_HUMAN	1		357	P22415	USF1_HUMAN	1
358	P15924	DESP_HUMAN	1		358	P23246	SFPQ_HUMAN	1
359	P16152	CBR1_HUMAN	1		359	P23526	SAHH_HUMAN	1
360	P16220	CREB1_HUMAN	1		360	P23528	COF1_HUMAN	1
361	P16989	YBOX3_HUMAN	1		361	P23588	IF4B_HUMAN	1
362	P17302	CXA1_HUMAN	1		362	P24278	ZBT25_HUMAN	1
363	P17480	UBF1_HUMAN	1		363	P24941	CDK2_HUMAN	1
364	P17676	CEBPB_HUMAN	1		364	P25311	ZA2G_HUMAN	1
365	P17844	DDX5_HUMAN	1		365	P25445	TNR6_HUMAN	1
366	P20700	LMNB1_HUMAN	1		366	P25685	DNJB1_HUMAN	1
367	P20929	NEBU_HUMAN	1		367	P25686	DNJB2_HUMAN	1
368	P21145	MAL_HUMAN	1		368	P26373	RL13_HUMAN	1
369	P22059	OSBP1_HUMAN	1		369	P26639	SYTC_HUMAN	1
370	P23588	IF4B_HUMAN	1		370	P27361	MK03_HUMAN	1
371	P23771	GATA3_HUMAN	1		371	P27482	CALL3_HUMAN	1
372	P24534	EF1B_HUMAN	1		372	P27695	APEX1_HUMAN	1
373	P24592	IBP6_HUMAN	1		373	P27816	MAP4_HUMAN	1
374	P24941	CDK2_HUMAN	1		374	P29034	S10A2_HUMAN	1
375	P25205	MCM3_HUMAN	1		375	P29083	T2EA_HUMAN	1
376	P25391	LAMA1_HUMAN	1		376	P29084	T2EB_HUMAN	1
377	P25787	PSA2_HUMAN	1		377	P29692	EF1D_HUMAN	1
378	P25788	PSA3_HUMAN	1		378	P30153	2AAA_HUMAN	1
379	P26368	U2AF2_HUMAN	1		379	P31151	S10A7_HUMAN	1
380	P26640	SYVC_HUMAN	1		380	P31350	RIR2_HUMAN	1
381	P26641	EF1G_HUMAN	1		381	P31942	HNRH3_HUMAN	1
382	P28062	PSB8_HUMAN	1		382	P33076	C2TA_HUMAN	1
383	P28066	PSA5_HUMAN	1		383	P33121	ACSL1_HUMAN	1
384	P28070	PSB4_HUMAN	1		384	P33176	KINH_HUMAN	1
385	P28072	PSB6_HUMAN	1		385	P35241	RADI_HUMAN	1
386	P28074	PSB5_HUMAN	1		386	P35249	RFC4_HUMAN	1
387	P29353	SHC1_HUMAN	1		387	P35579	MYH9_HUMAN	1
388	P29372	3MG_HUMAN	1		388	P36578	RL4_HUMAN	1
389	P29692	EF1D_HUMAN	1		389	P36776	LONM_HUMAN	1
390	P30153	2AAA_HUMAN	1		390	P36957	ODO2_HUMAN	1
391	P31943	HNRH1_HUMAN	1		391	P37268	FDFT_HUMAN	1
392	P31947	1433S_HUMAN	1		392	P37840	SYUA_HUMAN	1
393	P31948	STIP1_HUMAN	1		393	P39023	RL3_HUMAN	1
394	P33981	TTK_HUMAN	1		394	P40261	NNMT_HUMAN	1
395	P33992	MCM5_HUMAN	1		395	P40429	RL13A_HUMAN	1
396	P35251	RFC1_HUMAN	1		396	P40692	MLH1_HUMAN	1
397	P35325	SPR2B_HUMAN	1		397	P40925	MDHC_HUMAN	1
398	P35613	BASI_HUMAN	1		398	P41182	BCL6_HUMAN	1
399	P35712	SOX6_HUMAN	1		399	P41235	HNF4A_HUMAN	1
400	P35968	VGFR2_HUMAN	1		400	P41236	IPP2_HUMAN	1
401	P36508	ZNF76_HUMAN	1		401	P42166	LAP2A_HUMAN	1
402	P36873	PP1G_HUMAN	1		402	P42345	MTOR_HUMAN	1
403	P36957	ODO2_HUMAN	1		403	P42566	EPS15_HUMAN	1
404	P37840	SYUA_HUMAN	1		404	P42701	I12R1_HUMAN	1
405	P38159	RBMX_HUMAN	1		405	P42704	LPPRC_HUMAN	1
406	P38432	COIL_HUMAN	1		406	P43003	EAA1_HUMAN	1
407	P38646	HSPA9_HUMAN	1		407	P43004	EAA2_HUMAN	1
408	P41134	ID1_HUMAN	1		408	P43121	MUC18_HUMAN	1
409	P41182	BCL6_HUMAN	1		409	P45880	VDAC2_HUMAN	1
410	P41212	ETV6_HUMAN	1		410	P45974	UBP5_HUMAN	1
411	P41240	CSK_HUMAN	1		411	P45985	MP2K4_HUMAN	1
412	P41247	PLPL4_HUMAN	1		412	P46060	RAGP1_HUMAN	1
413	P41743	KPCI_HUMAN	1		413	P46087	NOP2_HUMAN	1
414	P42285	MTREX_HUMAN	1		414	P46459	NSF_HUMAN	1
415	P43243	MATR3_HUMAN	1		415	P46695	IEX1_HUMAN	1
416	P46059	S15A1_HUMAN	1		416	P46736	BRCC3_HUMAN	1
417	P46087	NOP2_HUMAN	1		417	P46777	RL5_HUMAN	1
418	P46109	CRKL_HUMAN	1		418	P46778	RL21_HUMAN	1
419	P46734	MP2K3_HUMAN	1		419	P46781	RS9_HUMAN	1
420	P46736	BRCC3_HUMAN	1		420	P46783	RS10_HUMAN	1
421	P46937	YAP1_HUMAN	1		421	P46821	MAP1B_HUMAN	1
422	P46939	UTRN_HUMAN	1		422	P47929	LEG7_HUMAN	1
423	P46940	IQGA1_HUMAN	1		423	P48059	LIMS1_HUMAN	1
424	P47756	CAPZB_HUMAN	1		424	P49023	PAXI_HUMAN	1
425	P47985	UCRI_HUMAN	1		425	P49116	NR2C2_HUMAN	1
426	P48357	LEPR_HUMAN	1		426	P49327	FAS_HUMAN	1
427	P48739	PIPNB_HUMAN	1		427	P49715	CEBPA_HUMAN	1
428	P48764	SL9A3_HUMAN	1		428	P49736	MCM2_HUMAN	1
429	P49023	PAXI_HUMAN	1		429	P49792	RBP2_HUMAN	1
430	P49336	CDK8_HUMAN	1		430	P49848	TAF6_HUMAN	1
431	P49750	YLPM1_HUMAN	1		431	P49916	DNLI3_HUMAN	1
432	P49760	CLK2_HUMAN	1		432	P50402	EMD_HUMAN	1
433	P49761	CLK3_HUMAN	1		433	P50479	PDLI4_HUMAN	1
434	P49841	GSK3B_HUMAN	1		434	P50613	CDK7_HUMAN	1
435	P50402	EMD_HUMAN	1		435	P50914	RL14_HUMAN	1
436	P50502	F10A1_HUMAN	1		436	P50990	TCPQ_HUMAN	1
437	P50851	LRBA_HUMAN	1		437	P51532	SMCA4_HUMAN	1
438	P51114	FXR1_HUMAN	1		438	P51610	HCFC1_HUMAN	1
439	P51532	SMCA4_HUMAN	1		439	P51665	PSMD7_HUMAN	1
440	P51608	MECP2_HUMAN	1		440	P52272	HNRPM_HUMAN	1
441	P52272	HNRPM_HUMAN	1		441	P52630	STAT2_HUMAN	1
442	P52294	IMA5_HUMAN	1		442	P53814	SMTN_HUMAN	1
443	P52597	HNRPF_HUMAN	1		443	P54132	BLM_HUMAN	1
444	P52926	HMGA2_HUMAN	1		444	P54277	PMS1_HUMAN	1
445	P52948	NUP98_HUMAN	1		445	P54278	PMS2_HUMAN	1
446	P53396	ACLY_HUMAN	1		446	P55010	IF5_HUMAN	1
447	P53618	COPB_HUMAN	1		447	P55060	XPO2_HUMAN	1
448	P54252	ATX3_HUMAN	1		448	P55084	ECHB_HUMAN	1
449	P54289	CA2D1_HUMAN	1		449	P55209	NP1L1_HUMAN	1
450	P54578	UBP14_HUMAN	1		450	P55809	SCOT1_HUMAN	1
451	P55055	NR1H2_HUMAN	1		451	P56134	ATPK_HUMAN	1
452	P55201	BRPF1_HUMAN	1		452	P56192	SYMC_HUMAN	1
453	P55265	DSRAD_HUMAN	1		453	P57737	CORO7_HUMAN	1
454	P59045	NAL11_HUMAN	1		454	P57772	SELB_HUMAN	1
455	P60896	SEM1_HUMAN	1		455	P59817	Z280A_HUMAN	1
456	P61077	UB2D3_HUMAN	1		456	P60174	TPIS_HUMAN	1
457	P61221	ABCE1_HUMAN	1		457	P60228	EIF3E_HUMAN	1
458	P61254	RL26_HUMAN	1		458	P61011	SRP54_HUMAN	1
459	P61964	WDR5_HUMAN	1		459	P61254	RL26_HUMAN	1
460	P62256	UBE2H_HUMAN	1		460	P61313	RL15_HUMAN	1
461	P62314	SMD1_HUMAN	1		461	P61626	LYSC_HUMAN	1
462	P62424	RL7A_HUMAN	1		462	P61964	WDR5_HUMAN	1
463	P62701	RS4X_HUMAN	1		463	P61978	HNRPK_HUMAN	1
464	P62753	RS6_HUMAN	1		464	P62081	RS7_HUMAN	1
465	P62937	PPIA_HUMAN	1		465	P62140	PP1B_HUMAN	1
466	P62987	RL40_HUMAN	1		466	P62195	PRS8_HUMAN	1
467	P63027	VAMP2_HUMAN	1		467	P62333	PRS10_HUMAN	1
468	P63208	SKP1_HUMAN	1		468	P62424	RL7A_HUMAN	1
469	P67936	TPM4_HUMAN	1		469	P62750	RL23A_HUMAN	1
470	P68032	ACTC_HUMAN	1		470	P62753	RS6_HUMAN	1
471	P68431	H31_HUMAN	1		471	P62805	H4_HUMAN	1
472	P78563	RED1_HUMAN	1		472	P62917	RL8_HUMAN	1
473	P81605	DCD_HUMAN	1		473	P62937	PPIA_HUMAN	1
474	P82094	TMF1_HUMAN	1		474	P62979	RS27A_HUMAN	1
475	P84243	H33_HUMAN	1		475	P62987	RL40_HUMAN	1
476	Q00613	HSF1_HUMAN	1		476	P63104	1433Z_HUMAN	1
477	Q01082	SPTB2_HUMAN	1		477	P63208	SKP1_HUMAN	1
478	Q01201	RELB_HUMAN	1		478	P63261	ACTG_HUMAN	1
479	Q01534	TSPY1_HUMAN	1		479	P67870	CSK2B_HUMAN	1
480	Q01780	EXOSX_HUMAN	1		480	P78318	IGBP1_HUMAN	1
481	Q01844	EWS_HUMAN	1		481	P78347	GTF2I_HUMAN	1
482	Q01860	PO5F1_HUMAN	1		482	P78417	GSTO1_HUMAN	1
483	Q02218	ODO1_HUMAN	1		483	P78559	MAP1A_HUMAN	1
484	Q02224	CENPE_HUMAN	1		484	P83731	RL24_HUMAN	1
485	Q02446	SP4_HUMAN	1		485	P84022	SMAD3_HUMAN	1
486	Q02447	SP3_HUMAN	1		486	P84098	RL19_HUMAN	1
487	Q02880	TOP2B_HUMAN	1		487	P85037	FOXK1_HUMAN	1
488	Q03001	DYST_HUMAN	1		488	P86791	CCZ1_HUMAN	1
489	Q04864	REL_HUMAN	1		489	P98170	XIAP_HUMAN	1
490	Q05639	EF1A2_HUMAN	1		490	Q00341	VIGLN_HUMAN	1
491	Q05923	DUSP2_HUMAN	1		491	Q00403	TF2B_HUMAN	1
492	Q06787	FMR1_HUMAN	1		492	Q00534	CDK6_HUMAN	1
493	Q07666	KHDR1_HUMAN	1		493	Q00613	HSF1_HUMAN	1
494	Q07866	KLC1_HUMAN	1		494	Q00653	NFKB2_HUMAN	1
495	Q08170	SRSF4_HUMAN	1		495	Q01094	E2F1_HUMAN	1
496	Q09028	RBBP4_HUMAN	1		496	Q02086	SP2_HUMAN	1
497	Q09472	EP300_HUMAN	1		497	Q02447	SP3_HUMAN	1
498	Q09666	AHNK_HUMAN	1		498	Q02543	RL18A_HUMAN	1
499	Q0VF96	CGNL1_HUMAN	1		499	Q02880	TOP2B_HUMAN	1
500	Q12772	SRBP2_HUMAN	1		500	Q03135	CAV1_HUMAN	1
501	Q12816	TROP_HUMAN	1		501	Q03164	KMT2A_HUMAN	1
502	Q12906	ILF3_HUMAN	1		502	Q03468	ERCC6_HUMAN	1
503	Q12931	TRAP1_HUMAN	1		503	Q03518	TAP1_HUMAN	1
504	Q12948	FOXC1_HUMAN	1		504	Q03519	TAP2_HUMAN	1
505	Q12952	FOXL1_HUMAN	1		505	Q04637	IF4G1_HUMAN	1
506	Q13136	LIPA1_HUMAN	1		506	Q04760	LGUL_HUMAN	1
507	Q13200	PSMD2_HUMAN	1		507	Q05682	CALD1_HUMAN	1
508	Q13255	GRM1_HUMAN	1		508	Q06265	EXOS9_HUMAN	1
509	Q13309	SKP2_HUMAN	1		509	Q06609	RAD51_HUMAN	1
510	Q13426	XRCC4_HUMAN	1		510	Q06830	PRDX1_HUMAN	1
511	Q13435	SF3B2_HUMAN	1		511	Q07002	CDK18_HUMAN	1
512	Q13451	FKBP5_HUMAN	1		512	Q07020	RL18_HUMAN	1
513	Q13465	MECOM_HUMAN	1		513	Q07157	ZO1_HUMAN	1
514	Q13485	SMAD4_HUMAN	1		514	Q08050	FOXM1_HUMAN	1
515	Q13490	BIRC2_HUMAN	1		515	Q08AF3	SLFN5_HUMAN	1
516	Q13547	HDAC1_HUMAN	1		516	Q09161	NCBP1_HUMAN	1
517	Q13564	ULA1_HUMAN	1		517	Q09666	AHNK_HUMAN	1
518	Q13610	PWP1_HUMAN	1		518	Q12800	TFCP2_HUMAN	1
519	Q13616	CUL1_HUMAN	1		519	Q12906	ILF3_HUMAN	1
520	Q13619	CUL4A_HUMAN	1		520	Q12933	TRAF2_HUMAN	1
521	Q13813	SPTN1_HUMAN	1		521	Q13042	CDC16_HUMAN	1
522	Q13867	BLMH_HUMAN	1		522	Q13085	ACACA_HUMAN	1
523	Q14145	KEAP1_HUMAN	1		523	Q13118	KLF10_HUMAN	1
524	Q14204	DYHC1_HUMAN	1		524	Q13123	RED_HUMAN	1
525	Q14247	SRC8_HUMAN	1		525	Q13148	TADBP_HUMAN	1
526	Q14258	TRI25_HUMAN	1		526	Q13153	PAK1_HUMAN	1
527	Q14432	PDE3A_HUMAN	1		527	Q13177	PAK2_HUMAN	1
528	Q14457	BECN1_HUMAN	1		528	Q13190	STX5_HUMAN	1
529	Q14498	RBM39_HUMAN	1		529	Q13207	TBX2_HUMAN	1
530	Q14527	HLTF_HUMAN	1		530	Q13315	ATM_HUMAN	1
531	Q14566	MCM6_HUMAN	1		531	Q13356	PPIL2_HUMAN	1
532	Q14929	ZN169_HUMAN	1		532	Q13490	BIRC2_HUMAN	1
533	Q14980	NUMA1_HUMAN	1		533	Q13492	PICAL_HUMAN	1
534	Q15007	FL2D_HUMAN	1		534	Q13495	MAMD1_HUMAN	1
535	Q15025	TNIP1_HUMAN	1		535	Q13506	NAB1_HUMAN	1
536	Q15075	EEA1_HUMAN	1		536	Q13509	TBB3_HUMAN	1
537	Q15149	PLEC_HUMAN	1		537	Q13561	DCTN2_HUMAN	1
538	Q15233	NONO_HUMAN	1		538	Q13573	SNW1_HUMAN	1
539	Q15287	RNPS1_HUMAN	1		539	Q13614	MTMR2_HUMAN	1
540	Q15431	SYCP1_HUMAN	1		540	Q13618	CUL3_HUMAN	1
541	Q15435	PP1R7_HUMAN	1		541	Q13627	DYR1A_HUMAN	1
542	Q15468	STIL_HUMAN	1		542	Q13761	RUNX3_HUMAN	1
543	Q15561	TEAD4_HUMAN	1		543	Q13829	BACD2_HUMAN	1
544	Q15751	HERC1_HUMAN	1		544	Q13867	BLMH_HUMAN	1
545	Q15796	SMAD2_HUMAN	1		545	Q13950	RUNX2_HUMAN	1
546	Q15819	UB2V2_HUMAN	1		546	Q13951	PEBB_HUMAN	1
547	Q16254	E2F4_HUMAN	1		547	Q14152	EIF3A_HUMAN	1
548	Q16543	CDC37_HUMAN	1		548	Q14157	UBP2L_HUMAN	1
549	Q16763	UBE2S_HUMAN	1		549	Q14164	IKKE_HUMAN	1
550	Q2M1K9	ZN423_HUMAN	1		550	Q14191	WRN_HUMAN	1
551	Q2WGJ9	FR1L6_HUMAN	1		551	Q14192	FHL2_HUMAN	1
552	Q3KNV8	PCGF3_HUMAN	1		552	Q14202	ZMYM3_HUMAN	1
553	Q3KP44	ANR55_HUMAN	1		553	Q14247	SRC8_HUMAN	1
554	Q3T8J9	GON4L_HUMAN	1		554	Q14258	TRI25_HUMAN	1
555	Q49AN0	CRY2_HUMAN	1		555	Q14315	FLNC_HUMAN	1
556	Q4FZB7	KMT5B_HUMAN	1		556	Q14320	FA50A_HUMAN	1
557	Q4KWH8	PLCH1_HUMAN	1		557	Q14444	CAPR1_HUMAN	1
558	Q53GI3	ZN394_HUMAN	1		558	Q14571	ITPR2_HUMAN	1
559	Q53SF7	COBL1_HUMAN	1		559	Q14676	MDC1_HUMAN	1
560	Q58EX2	SDK2_HUMAN	1		560	Q14677	EPN4_HUMAN	1
561	Q5C9Z4	NOM1_HUMAN	1		561	Q14694	UBP10_HUMAN	1
562	Q5D862	FILA2_HUMAN	1		562	Q14814	MEF2D_HUMAN	1
563	Q5H9F3	BCORL_HUMAN	1		563	Q14839	CHD4_HUMAN	1
564	Q5H9L2	TCAL5_HUMAN	1		564	Q14847	LASP1_HUMAN	1
565	Q5H9R7	PP6R3_HUMAN	1		565	Q14978	NOLC1_HUMAN	1
566	Q5MJ08	SPXN4_HUMAN	1		566	Q14980	NUMA1_HUMAN	1
567	Q5SVZ6	ZMYM1_HUMAN	1		567	Q149N8	SHPRH_HUMAN	1
568	Q5T5Y3	CAMP1_HUMAN	1		568	Q15019	SEPT2_HUMAN	1
569	Q5T6F2	UBAP2_HUMAN	1		569	Q15020	SART3_HUMAN	1
570	Q5TAP6	UT14C_HUMAN	1		570	Q15022	SUZ12_HUMAN	1
571	Q5U5Q3	MEX3C_HUMAN	1		571	Q15050	RRS1_HUMAN	1
572	Q5VIR6	VPS53_HUMAN	1		572	Q15054	DPOD3_HUMAN	1
573	Q5VT25	MRCKA_HUMAN	1		573	Q15058	KIF14_HUMAN	1
574	Q5VWQ0	RSBN1_HUMAN	1		574	Q15233	NONO_HUMAN	1
575	Q5VZ66	JKIP3_HUMAN	1		575	Q15365	PCBP1_HUMAN	1
576	Q68CJ9	CR3L3_HUMAN	1		576	Q15388	TOM20_HUMAN	1
577	Q6NZY4	ZCHC8_HUMAN	1		577	Q15424	SAFB1_HUMAN	1
578	Q6P0Q8	MAST2_HUMAN	1		578	Q15437	SC23B_HUMAN	1
579	Q6P2Q9	PRP8_HUMAN	1		579	Q15517	CDSN_HUMAN	1
580	Q6PFW1	VIP1_HUMAN	1		580	Q15554	TERF2_HUMAN	1
581	Q6PID8	KLD10_HUMAN	1		581	Q15648	MED1_HUMAN	1
582	Q6PIF6	MYO7B_HUMAN	1		582	Q15652	JHD2C_HUMAN	1
583	Q6RFH5	WDR74_HUMAN	1		583	Q15672	TWST1_HUMAN	1
584	Q6RI45	BRWD3_HUMAN	1		584	Q15723	ELF2_HUMAN	1
585	Q6S5H4	POTB3_HUMAN	1		585	Q15750	TAB1_HUMAN	1
586	Q6S5H5	POTEG_HUMAN	1		586	Q15758	AAAT_HUMAN	1
587	Q6UWE0	LRSM1_HUMAN	1		587	Q15942	ZYX_HUMAN	1
588	Q6WCQ1	MPRIP_HUMAN	1		588	Q16594	TAF9_HUMAN	1
589	Q6Y7W6	GGYF2_HUMAN	1		589	Q16637	SMN_HUMAN	1
590	Q6ZN04	MEX3B_HUMAN	1		590	Q16643	DREB_HUMAN	1
591	Q6ZN57	ZFP2_HUMAN	1		591	Q16658	FSCN1_HUMAN	1
592	Q6ZP82	CC141_HUMAN	1		592	Q29RF7	PDS5A_HUMAN	1
593	Q6ZTA4	TRI67_HUMAN	1		593	Q2M2I8	AAK1_HUMAN	1
594	Q6ZVL6	K154L_HUMAN	1		594	Q2NKX8	ERC6L_HUMAN	1
595	Q70IA8	MOB3C_HUMAN	1		595	Q2TAL8	QRIC1_HUMAN	1
596	Q76N89	HECW1_HUMAN	1		596	Q2TBE0	C19L2_HUMAN	1
597	Q7L2E3	DHX30_HUMAN	1		597	Q460N5	PAR14_HUMAN	1
598	Q7L4P6	BEND5_HUMAN	1		598	Q5BVD1	TTMP_HUMAN	1
599	Q7L5N1	CSN6_HUMAN	1		599	Q5JTH9	RRP12_HUMAN	1
600	Q7L985	LIGO2_HUMAN	1		600	Q5JVG8	ZN506_HUMAN	1
601	Q7RTY7	OVCH1_HUMAN	1		601	Q5QJE6	TDIF2_HUMAN	1
602	Q7Z2W4	ZCCHV_HUMAN	1		602	Q5SSJ5	HP1B3_HUMAN	1
603	Q7Z3E1	PARPT_HUMAN	1		603	Q5SVZ6	ZMYM1_HUMAN	1
604	Q7Z6G3	NECA2_HUMAN	1		604	Q5SW79	CE170_HUMAN	1
605	Q7Z7G8	VP13B_HUMAN	1		605	Q5SY16	NOL9_HUMAN	1
606	Q86SE8	NPM2_HUMAN	1		606	Q5T0N5	FBP1L_HUMAN	1
607	Q86TM6	SYVN1_HUMAN	1		607	Q5T2R2	DPS1_HUMAN	1
608	Q86U86	PB1_HUMAN	1		608	Q5TGY3	AHDC1_HUMAN	1
609	Q86UW9	DTX2_HUMAN	1		609	Q5VTR2	BRE1A_HUMAN	1
610	Q86UY6	NAA40_HUMAN	1		610	Q5VUA4	ZN318_HUMAN	1
611	Q86X02	CDR2L_HUMAN	1		611	Q5VVX9	UBE2U_HUMAN	1
612	Q86YA3	ZGRF1_HUMAN	1		612	Q5VZL5	ZMYM4_HUMAN	1
613	Q86YZ3	HORN_HUMAN	1		613	Q63HN8	RN213_HUMAN	1
614	Q8IU57	INLR1_HUMAN	1		614	Q659A1	ICE2_HUMAN	1
615	Q8IUH3	RBM45_HUMAN	1		615	Q66K74	MAP1S_HUMAN	1
616	Q8IX12	CCAR1_HUMAN	1		616	Q6IQ49	SDE2_HUMAN	1
617	Q8IXK0	PHC2_HUMAN	1		617	Q6K0P9	IFIX_HUMAN	1
618	Q8IY21	DDX60_HUMAN	1		618	Q6MZP7	LIN54_HUMAN	1
619	Q8IYM9	TRI22_HUMAN	1		619	Q6NUK1	SCMC1_HUMAN	1
620	Q8IYS2	K2013_HUMAN	1		620	Q6NUQ1	RINT1_HUMAN	1
621	Q8IZL8	PELP1_HUMAN	1		621	Q6NUS6	TECT3_HUMAN	1
622	Q8IZM9	S38A6_HUMAN	1		622	Q6P1A2	MBOA5_HUMAN	1
623	Q8IZT6	ASPM_HUMAN	1		623	Q6P4A7	SFXN4_HUMAN	1
624	Q8N257	H2B3B_HUMAN	1		624	Q6P4R8	NFRKB_HUMAN	1
625	Q8N4C8	MINK1_HUMAN	1		625	Q6P9B9	INT5_HUMAN	1
626	Q8N531	FBXL6_HUMAN	1		626	Q6PJG6	BRAT1_HUMAN	1
627	Q8N5F7	NKAP_HUMAN	1		627	Q6PKG0	LARP1_HUMAN	1
628	Q8N5V2	NGEF_HUMAN	1		628	Q6UN15	FIP1_HUMAN	1
629	Q8N6T7	SIR6_HUMAN	1		629	Q6VMQ6	MCAF1_HUMAN	1
630	Q8N8E3	CE112_HUMAN	1		630	Q6W2J9	BCOR_HUMAN	1
631	Q8N9E0	F133A_HUMAN	1		631	Q6YHK3	CD109_HUMAN	1
632	Q8N9T8	KRI1_HUMAN	1		632	Q6ZTA4	TRI67_HUMAN	1
633	Q8NAP3	ZBT38_HUMAN	1		633	Q6ZU65	UBN2_HUMAN	1
634	Q8NB59	SYT14_HUMAN	1		634	Q6ZWI9	RFPLB_HUMAN	1
635	Q8NBN3	TM87A_HUMAN	1		635	Q70CQ2	UBP34_HUMAN	1
636	Q8NC51	SERB1_HUMAN	1		636	Q71DI3	H32_HUMAN	1
637	Q8NEV4	MYO3A_HUMAN	1		637	Q71RC2	LARP4_HUMAN	1
638	Q8NEZ5	FBX22_HUMAN	1		638	Q7L014	DDX46_HUMAN	1
639	Q8NF91	SYNE1_HUMAN	1		639	Q7L311	ARMX2_HUMAN	1
640	Q8NFG4	FLCN_HUMAN	1		640	Q7L590	MCM10_HUMAN	1
641	Q8NFZ5	TNIP2_HUMAN	1		641	Q7LBC6	KDM3B_HUMAN	1
642	Q8NHW3	MAFA_HUMAN	1		642	Q7Z2W4	ZCCHV_HUMAN	1
643	Q8TAQ2	SMRC2_HUMAN	1		643	Q7Z353	HDX_HUMAN	1
644	Q8TBX8	PI42C_HUMAN	1		644	Q7Z3E1	PARPT_HUMAN	1
645	Q8TDD1	DDX54_HUMAN	1		645	Q7Z406	MYH14_HUMAN	1
646	Q8TDW7	FAT3_HUMAN	1		646	Q7Z417	NUFP2_HUMAN	1
647	Q8TE73	DYH5_HUMAN	1		647	Q7Z434	MAVS_HUMAN	1
648	Q8TES7	FBF1_HUMAN	1		648	Q7Z589	EMSY_HUMAN	1
649	Q8WUJ0	STYX_HUMAN	1		649	Q7Z5L9	I2BP2_HUMAN	1
650	Q8WUM4	PDC6I_HUMAN	1		650	Q7Z739	YTHD3_HUMAN	1
651	Q8WV16	DCAF4_HUMAN	1		651	Q86TB9	PATL1_HUMAN	1
652	Q8WWN9	ICEF1_HUMAN	1		652	Q86UE4	LYRIC_HUMAN	1
653	Q8WWQ0	PHIP_HUMAN	1		653	Q86UE8	TLK2_HUMAN	1
654	Q8WYR4	RSPH1_HUMAN	1		654	Q86UY6	NAA40_HUMAN	1
655	Q8WZ42	TITIN_HUMAN	1		655	Q86V48	LUZP1_HUMAN	1
656	Q8WZ73	RFFL_HUMAN	1		656	Q86X51	EZHIP_HUMAN	1
657	Q92547	TOPB1_HUMAN	1		657	Q86XP3	DDX42_HUMAN	1
658	Q92560	BAP1_HUMAN	1		658	Q86YH2	Z280B_HUMAN	1
659	Q92598	HS105_HUMAN	1		659	Q86YP4	P66A_HUMAN	1
660	Q92625	ANS1A_HUMAN	1		660	Q86Z02	HIPK1_HUMAN	1
661	Q92667	AKAP1_HUMAN	1		661	Q8IU81	I2BP1_HUMAN	1
662	Q92731	ESR2_HUMAN	1		662	Q8IUQ4	SIAH1_HUMAN	1
663	Q92793	CBP_HUMAN	1		663	Q8IVF2	AHNK2_HUMAN	1
664	Q92841	DDX17_HUMAN	1		664	Q8IVM0	CCD50_HUMAN	1
665	Q92922	SMRC1_HUMAN	1		665	Q8IW35	CEP97_HUMAN	1
666	Q92963	RIT1_HUMAN	1		666	Q8IWA0	WDR75_HUMAN	1
667	Q969Q1	TRI63_HUMAN	1		667	Q8IWU4	ZNT8_HUMAN	1
668	Q969T4	UB2E3_HUMAN	1		668	Q8IWZ8	SUGP1_HUMAN	1
669	Q96B97	SH3K1_HUMAN	1		669	Q8IXQ6	PARP9_HUMAN	1
670	Q96C90	PP14B_HUMAN	1		670	Q8IXS6	PLAK2_HUMAN	1
671	Q96EY1	DNJA3_HUMAN	1		671	Q8IYB5	SMAP1_HUMAN	1
672	Q96F44	TRI11_HUMAN	1		672	Q8IYH5	ZZZ3_HUMAN	1
673	Q96FT9	IFT43_HUMAN	1		673	Q8IZL8	PELP1_HUMAN	1
674	Q96GA3	LTV1_HUMAN	1		674	Q8N0X7	SPART_HUMAN	1
675	Q96HY6	DDRGK_HUMAN	1		675	Q8N1G0	ZN687_HUMAN	1
676	Q96IQ9	ZN414_HUMAN	1		676	Q8N1G2	CMTR1_HUMAN	1
677	Q96JF6	ZN594_HUMAN	1		677	Q8N3V7	SYNPO_HUMAN	1
678	Q96JH8	RADIL_HUMAN	1		678	Q8N6T3	ARFG1_HUMAN	1
679	Q96KR1	ZFR_HUMAN	1		679	Q8N6T7	SIR6_HUMAN	1
680	Q96L34	MARK4_HUMAN	1		680	Q8NBJ5	GT251_HUMAN	1
681	Q96L73	NSD1_HUMAN	1		681	Q8NCA9	ZN784_HUMAN	1
682	Q96L92	SNX27_HUMAN	1		682	Q8NCN4	RN169_HUMAN	1
683	Q96LT7	CI072_HUMAN	1		683	Q8NEM7	SP20H_HUMAN	1
684	Q96M86	DNHD1_HUMAN	1		684	Q8NEZ2	VP37A_HUMAN	1
685	Q96MC6	S71A1_HUMAN	1		685	Q8NG31	KNL1_HUMAN	1
686	Q96MG7	NSE3_HUMAN	1		686	Q8NHV4	NEDD1_HUMAN	1
687	Q96N67	DOCK7_HUMAN	1		687	Q8NHY2	COP1_HUMAN	1
688	Q96PE2	ARHGH_HUMAN	1		688	Q8NI27	THOC2_HUMAN	1
689	Q96PK6	RBM14_HUMAN	1		689	Q8NI36	WDR36_HUMAN	1
690	Q96PQ7	KLHL5_HUMAN	1		690	Q8NI77	KI18A_HUMAN	1
691	Q96Q83	ALKB3_HUMAN	1		691	Q8TB24	RIN3_HUMAN	1
692	Q96QK1	VPS35_HUMAN	1		692	Q8TBE9	NANP_HUMAN	1
693	Q96RE7	NACC1_HUMAN	1		693	Q8TDB6	DTX3L_HUMAN	1
694	Q96RK0	CIC_HUMAN	1		694	Q8TEE9	SAP25_HUMAN	1
695	Q96RU2	UBP28_HUMAN	1		695	Q8WTW3	COG1_HUMAN	1
696	Q96S59	RANB9_HUMAN	1		696	Q8WUF5	IASPP_HUMAN	1
697	Q96SB4	SRPK1_HUMAN	1		697	Q8WUK0	PTPM1_HUMAN	1
698	Q96T37	RBM15_HUMAN	1		698	Q8WVB6	CTF18_HUMAN	1
699	Q96T51	RUFY1_HUMAN	1		699	Q8WVJ9	TWST2_HUMAN	1
700	Q96T76	MMS19_HUMAN	1		700	Q8WW12	PCNP_HUMAN	1
701	Q99081	HTF4_HUMAN	1		701	Q8WWI1	LMO7_HUMAN	1
702	Q99459	CDC5L_HUMAN	1		702	Q8WWQ0	PHIP_HUMAN	1
703	Q99569	PKP4_HUMAN	1		703	Q8WX93	PALLD_HUMAN	1
704	Q99570	PI3R4_HUMAN	1		704	Q8WXI9	P66B_HUMAN	1
705	Q99575	POP1_HUMAN	1		705	Q8WZA0	LZIC_HUMAN	1
706	Q99996	AKAP9_HUMAN	1		706	Q92576	PHF3_HUMAN	1
707	Q9BQ39	DDX50_HUMAN	1		707	Q92609	TBCD5_HUMAN	1
708	Q9BQ67	GRWD1_HUMAN	1		708	Q92616	GCN1_HUMAN	1
709	Q9BQG0	MBB1A_HUMAN	1		709	Q92618	ZN516_HUMAN	1
710	Q9BQK8	LPIN3_HUMAN	1		710	Q92620	PRP16_HUMAN	1
711	Q9BRP0	OVOL2_HUMAN	1		711	Q92621	NU205_HUMAN	1
712	Q9BSL1	UBAC1_HUMAN	1		712	Q92731	ESR2_HUMAN	1
713	Q9BU02	THTPA_HUMAN	1		713	Q92733	PRCC_HUMAN	1
714	Q9BV68	RN126_HUMAN	1		714	Q92783	STAM1_HUMAN	1
715	Q9BV73	CP250_HUMAN	1		715	Q92878	RAD50_HUMAN	1
716	Q9BVP2	GNL3_HUMAN	1		716	Q92879	CELF1_HUMAN	1
717	Q9BWF2	TRAIP_HUMAN	1		717	Q92889	XPF_HUMAN	1
718	Q9BXT5	TEX15_HUMAN	1		718	Q92900	RENT1_HUMAN	1
719	Q9BXW9	FACD2_HUMAN	1		719	Q92917	GPKOW_HUMAN	1
720	Q9BY07	S4A5_HUMAN	1		720	Q92985	IRF7_HUMAN	1
721	Q9BYF1	ACE2_HUMAN	1		721	Q92997	DVL3_HUMAN	1
722	Q9BYM8	HOIL1_HUMAN	1		722	Q93015	NAA80_HUMAN	1
723	Q9BYV2	TRI54_HUMAN	1		723	Q93052	LPP_HUMAN	1
724	Q9BYV6	TRI55_HUMAN	1		724	Q969Z0	FAKD4_HUMAN	1
725	Q9BZE4	GTPB4_HUMAN	1		725	Q96A19	C102A_HUMAN	1
726	Q9BZR8	B2L14_HUMAN	1		726	Q96A61	TRI52_HUMAN	1
727	Q9BZS1	FOXP3_HUMAN	1		727	Q96AE4	FUBP1_HUMAN	1
728	Q9BZV2	S19A3_HUMAN	1		728	Q96AY2	EME1_HUMAN	1
729	Q9BZY9	TRI31_HUMAN	1		729	Q96B23	ARK2N_HUMAN	1
730	Q9GZU2	PEG3_HUMAN	1		730	Q96BD5	PF21A_HUMAN	1
731	Q9GZX7	AICDA_HUMAN	1		731	Q96BP3	PPWD1_HUMAN	1
732	Q9H093	NUAK2_HUMAN	1		732	Q96C86	DCPS_HUMAN	1
733	Q9H0A0	NAT10_HUMAN	1		733	Q96D71	REPS1_HUMAN	1
734	Q9H0B6	KLC2_HUMAN	1		734	Q96DB2	HDA11_HUMAN	1
735	Q9H0D6	XRN2_HUMAN	1		735	Q96DF8	ESS2_HUMAN	1
736	Q9H0E3	SP130_HUMAN	1		736	Q96DI7	SNR40_HUMAN	1
737	Q9H0Y0	ATG10_HUMAN	1		737	Q96EP1	CHFR_HUMAN	1
738	Q9H1H9	KI13A_HUMAN	1		738	Q96EQ8	RN125_HUMAN	1
739	Q9H307	PININ_HUMAN	1		739	Q96ER9	MITOK_HUMAN	1
740	Q9H3E2	SNX25_HUMAN	1		740	Q96F86	EDC3_HUMAN	1
741	Q9H3H9	TCAL2_HUMAN	1		741	Q96FZ2	HMCES_HUMAN	1
742	Q9H4A3	WNK1_HUMAN	1		742	Q96G25	MED8_HUMAN	1
743	Q9H4L7	SMRCD_HUMAN	1		743	Q96GX5	GWL_HUMAN	1
744	Q9H4M7	PKHA4_HUMAN	1		744	Q96H79	ZCCHL_HUMAN	1
745	Q9H4Z2	ZN335_HUMAN	1		745	Q96HI0	SENP5_HUMAN	1
746	Q9H568	ACTL8_HUMAN	1		746	Q96IJ6	GMPPA_HUMAN	1
747	Q9H6Z9	EGLN3_HUMAN	1		747	Q96IT1	ZN496_HUMAN	1
748	Q9H9B1	EHMT1_HUMAN	1		748	Q96JM7	LMBL3_HUMAN	1
749	Q9H9L7	AKIR1_HUMAN	1		749	Q96L91	EP400_HUMAN	1
750	Q9H9S0	NANOG_HUMAN	1		750	Q96MF7	NSE2_HUMAN	1
751	Q9HAF1	EAF6_HUMAN	1		751	Q96N66	MBOA7_HUMAN	1
752	Q9HAZ2	PRD16_HUMAN	1		752	Q96NB2	SFXN2_HUMAN	1
753	Q9HB58	SP110_HUMAN	1		753	Q96QC0	PP1RA_HUMAN	1
754	Q9HBL8	NMRL1_HUMAN	1		754	Q96RE7	NACC1_HUMAN	1
755	Q9HBZ2	ARNT2_HUMAN	1		755	Q96RL1	UIMC1_HUMAN	1
756	Q9HC10	OTOF_HUMAN	1		756	Q96RN5	MED15_HUMAN	1
757	Q9HCE5	MET14_HUMAN	1		757	Q96S55	WRIP1_HUMAN	1
758	Q9HCG8	CWC22_HUMAN	1		758	Q96T76	MMS19_HUMAN	1
759	Q9HD67	MYO10_HUMAN	1		759	Q96TA1	NIBA2_HUMAN	1
760	Q9NPC7	MYNN_HUMAN	1		760	Q99081	HTF4_HUMAN	1
761	Q9NPG3	UBN1_HUMAN	1		761	Q99459	CDC5L_HUMAN	1
762	Q9NPI1	BRD7_HUMAN	1		762	Q99497	PARK7_HUMAN	1
763	Q9NQB0	TF7L2_HUMAN	1		763	Q99504	EYA3_HUMAN	1
764	Q9NQI0	DDX4_HUMAN	1		764	Q99613	EIF3C_HUMAN	1
765	Q9NQU5	PAK6_HUMAN	1		765	Q99633	PRP18_HUMAN	1
766	Q9NQW6	ANLN_HUMAN	1		766	Q99873	ANM1_HUMAN	1
767	Q9NR30	DDX21_HUMAN	1		767	Q99959	PKP2_HUMAN	1
768	Q9NRD5	PICK1_HUMAN	1		768	Q99961	SH3G1_HUMAN	1
769	Q9NRI5	DISC1_HUMAN	1		769	Q9BPX3	CND3_HUMAN	1
770	Q9NRN9	METL5_HUMAN	1		770	Q9BQ39	DDX50_HUMAN	1
771	Q9NSC2	SALL1_HUMAN	1		771	Q9BQG0	MBB1A_HUMAN	1
772	Q9NU22	MDN1_HUMAN	1		772	Q9BRQ6	MIC25_HUMAN	1
773	Q9NV56	MRGBP_HUMAN	1		773	Q9BSD7	NTPCR_HUMAN	1
774	Q9NVX7	KBTB4_HUMAN	1		774	Q9BT09	CNPY3_HUMAN	1
775	Q9NWS0	PIHD1_HUMAN	1		775	Q9BTV6	DPH7_HUMAN	1
776	Q9NWT6	HIF1N_HUMAN	1		776	Q9BU76	MMTA2_HUMAN	1
777	Q9NWV8	BABA1_HUMAN	1		777	Q9BUF5	TBB6_HUMAN	1
778	Q9NX05	F120C_HUMAN	1		778	Q9BUN8	DERL1_HUMAN	1
779	Q9NX47	MARH5_HUMAN	1		779	Q9BUT9	MCRI2_HUMAN	1
780	Q9NXP7	GIN1_HUMAN	1		780	Q9BWM7	SFXN3_HUMAN	1
781	Q9NXR7	BABA2_HUMAN	1		781	Q9BWT3	PAPOG_HUMAN	1
782	Q9NY57	ST32B_HUMAN	1		782	Q9BWU0	NADAP_HUMAN	1
783	Q9NYF8	BCLF1_HUMAN	1		783	Q9BX40	LS14B_HUMAN	1
784	Q9NYQ8	FAT2_HUMAN	1		784	Q9BXF6	RFIP5_HUMAN	1
785	Q9NYY8	FAKD2_HUMAN	1		785	Q9BXI9	C1QT6_HUMAN	1
786	Q9NZC4	EHF_HUMAN	1		786	Q9BXW9	FACD2_HUMAN	1
787	Q9NZD8	SPG21_HUMAN	1		787	Q9BY42	RTF2_HUMAN	1
788	Q9NZI8	IF2B1_HUMAN	1		788	Q9BYM8	HOIL1_HUMAN	1
789	Q9NZJ7	MTCH1_HUMAN	1		789	Q9BZE0	GLIS2_HUMAN	1
790	Q9NZT2	OGFR_HUMAN	1		790	Q9C0C2	TB182_HUMAN	1
791	Q9P0K7	RAI14_HUMAN	1		791	Q9GZR2	REXO4_HUMAN	1
792	Q9P0U3	SENP1_HUMAN	1		792	Q9GZU8	PIP30_HUMAN	1
793	Q9P258	RCC2_HUMAN	1		793	Q9H0A0	NAT10_HUMAN	1
794	Q9P275	UBP36_HUMAN	1		794	Q9H0C8	ILKAP_HUMAN	1
795	Q9P286	PAK5_HUMAN	1		795	Q9H0E3	SP130_HUMAN	1
796	Q9P2G9	KLHL8_HUMAN	1		796	Q9H0E9	BRD8_HUMAN	1
797	Q9UBN7	HDAC6_HUMAN	1		797	Q9H0N5	PHS2_HUMAN	1
798	Q9UBQ0	VPS29_HUMAN	1		798	Q9H159	CAD19_HUMAN	1
799	Q9UBS0	KS6B2_HUMAN	1		799	Q9H2G4	TSYL2_HUMAN	1
800	Q9UBY0	SL9A2_HUMAN	1		800	Q9H2P0	ADNP_HUMAN	1
801	Q9UGI0	ZRAN1_HUMAN	1		801	Q9H3P2	NELFA_HUMAN	1
802	Q9UHB6	LIMA1_HUMAN	1		802	Q9H410	DSN1_HUMAN	1
803	Q9UHB9	SRP68_HUMAN	1		803	Q9H425	CA198_HUMAN	1
804	Q9UHR5	S30BP_HUMAN	1		804	Q9H490	PIGU_HUMAN	1
805	Q9UK80	UBP21_HUMAN	1		805	Q9H492	MLP3A_HUMAN	1
806	Q9UKX3	MYH13_HUMAN	1		806	Q9H4L4	SENP3_HUMAN	1
807	Q9ULL5	PRR12_HUMAN	1		807	Q9H4M7	PKHA4_HUMAN	1
808	Q9ULU4	ZMYD8_HUMAN	1		808	Q9H583	HEAT1_HUMAN	1
809	Q9ULW0	TPX2_HUMAN	1		809	Q9H5V9	STEEP_HUMAN	1
810	Q9ULX5	RN112_HUMAN	1		810	Q9H6T3	RPAP3_HUMAN	1
811	Q9UM11	FZR1_HUMAN	1		811	Q9H6Z9	EGLN3_HUMAN	1
812	Q9UMS4	PRP19_HUMAN	1		812	Q9H7B2	RPF2_HUMAN	1
813	Q9UPA5	BSN_HUMAN	1		813	Q9H8V3	ECT2_HUMAN	1
814	Q9UPN9	TRI33_HUMAN	1		814	Q9H936	GHC1_HUMAN	1
815	Q9UPQ4	TRI35_HUMAN	1		815	Q9H9A7	RMI1_HUMAN	1
816	Q9UPU5	UBP24_HUMAN	1		816	Q9HC62	SENP2_HUMAN	1
817	Q9UPY3	DICER_HUMAN	1		817	Q9HCK8	CHD8_HUMAN	1
818	Q9UQ35	SRRM2_HUMAN	1		818	Q9HCN4	GPN1_HUMAN	1
819	Q9UQL6	HDAC5_HUMAN	1		819	Q9HCS7	SYF1_HUMAN	1
820	Q9UQM7	KCC2A_HUMAN	1		820	Q9NPG3	UBN1_HUMAN	1
821	Q9Y230	RUVB2_HUMAN	1		821	Q9NPI6	DCP1A_HUMAN	1
822	Q9Y2G8	DJC16_HUMAN	1		822	Q9NQB0	TF7L2_HUMAN	1
823	Q9Y2I6	NINL_HUMAN	1		823	Q9NQC3	RTN4_HUMAN	1
824	Q9Y2W1	TR150_HUMAN	1		824	Q9NR22	ANM8_HUMAN	1
825	Q9Y371	SHLB1_HUMAN	1		825	Q9NRZ9	HELLS_HUMAN	1
826	Q9Y3C5	RNF11_HUMAN	1		826	Q9NSC5	HOME3_HUMAN	1
827	Q9Y496	KIF3A_HUMAN	1		827	Q9NTZ6	RBM12_HUMAN	1
828	Q9Y4H2	IRS2_HUMAN	1		828	Q9NU22	MDN1_HUMAN	1
829	Q9Y4I1	MYO5A_HUMAN	1		829	Q9NUL3	STAU2_HUMAN	1
830	Q9Y4X4	KLF12_HUMAN	1		830	Q9NUQ6	SPS2L_HUMAN	1
831	Q9Y5B0	CTDP1_HUMAN	1		831	Q9NUQ8	ABCF3_HUMAN	1
832	Q9Y5B9	SP16H_HUMAN	1		832	Q9NVD7	PARVA_HUMAN	1
833	Q9Y5K8	VATD_HUMAN	1		833	Q9NVH0	EXD2_HUMAN	1
834	Q9Y5L0	TNPO3_HUMAN	1		834	Q9NVH1	DJC11_HUMAN	1
835	Q9Y697	NFS1_HUMAN	1		835	Q9NVH2	INT7_HUMAN	1
836	Q9Y6K1	DNM3A_HUMAN	1		836	Q9NVM6	DJC17_HUMAN	1
					837	Q9NW64	RBM22_HUMAN	1
					838	Q9NW82	WDR70_HUMAN	1
					839	Q9NWF9	RN216_HUMAN	1
					840	Q9NWH9	SLTM_HUMAN	1
					841	Q9NWK9	BCD1_HUMAN	1
					842	Q9NXF1	TEX10_HUMAN	1
					843	Q9NYA3	GOG6A_HUMAN	1
					844	Q9NYB0	TE2IP_HUMAN	1
					845	Q9NYL9	TMOD3_HUMAN	1
					846	Q9NYU2	UGGG1_HUMAN	1
					847	Q9NYZ3	GTSE1_HUMAN	1
					848	Q9NZB2	F120A_HUMAN	1
					849	Q9NZB8	MOCS1_HUMAN	1
					850	Q9P0M6	H2AW_HUMAN	1
					851	Q9P270	SLAI2_HUMAN	1
					852	Q9P286	PAK5_HUMAN	1
					853	Q9P2B4	CT2NL_HUMAN	1
					854	Q9P2E9	RRBP1_HUMAN	1
					855	Q9P2M4	TBC14_HUMAN	1
					856	Q9P2N6	KANL3_HUMAN	1
					857	Q9P2R3	ANFY1_HUMAN	1
					858	Q9UBC2	EP15R_HUMAN	1
					859	Q9UBK8	MTRR_HUMAN	1
					860	Q9UBN7	HDAC6_HUMAN	1
					861	Q9UBT6	POLK_HUMAN	1
					862	Q9UBY0	SL9A2_HUMAN	1
					863	Q9UEW8	STK39_HUMAN	1
					864	Q9UEY8	ADDG_HUMAN	1
					865	Q9UGI8	TES_HUMAN	1
					866	Q9UGU5	HMGX4_HUMAN	1
					867	Q9UH62	ARMX3_HUMAN	1
					868	Q9UHB6	LIMA1_HUMAN	1
					869	Q9UHD8	SEPT9_HUMAN	1
					870	Q9UHR4	BI2L1_HUMAN	1
					871	Q9UI10	EI2BD_HUMAN	1
					872	Q9UJX3	APC7_HUMAN	1
					873	Q9UJY1	HSPB8_HUMAN	1
					874	Q9UK76	JUPI1_HUMAN	1
					875	Q9UKD1	GMEB2_HUMAN	1
					876	Q9UKD2	MRT4_HUMAN	1
					877	Q9UKI8	TLK1_HUMAN	1
					878	Q9UKL3	C8AP2_HUMAN	1
					879	Q9UKM7	MA1B1_HUMAN	1
					880	Q9UKN8	TF3C4_HUMAN	1
					881	Q9UKX7	NUP50_HUMAN	1
					882	Q9UKY7	CDV3_HUMAN	1
					883	Q9UL03	INT6_HUMAN	1
					884	Q9ULD9	ZN608_HUMAN	1
					885	Q9ULM3	YETS2_HUMAN	1
					886	Q9UM63	PLAL1_HUMAN	1
					887	Q9UMN6	KMT2B_HUMAN	1
					888	Q9UMZ2	SYNRG_HUMAN	1
					889	Q9UPQ9	TNR6B_HUMAN	1
					890	Q9UQR1	ZN148_HUMAN	1
					891	Q9Y262	EIF3L_HUMAN	1
					892	Q9Y266	NUDC_HUMAN	1
					893	Q9Y277	VDAC3_HUMAN	1
					894	Q9Y294	ASF1A_HUMAN	1
					895	Q9Y2D5	PLAK2_HUMAN	1
					896	Q9Y2G9	SBNO2_HUMAN	1
					897	Q9Y2J2	E41L3_HUMAN	1
					898	Q9Y2L1	RRP44_HUMAN	1
					899	Q9Y2M2	SSUH2_HUMAN	1
					900	Q9Y2W2	WBP11_HUMAN	1
					901	Q9Y2X9	ZN281_HUMAN	1
					902	Q9Y314	NOSIP_HUMAN	1
					903	Q9Y3B3	TMED7_HUMAN	1
					904	Q9Y3E0	GOT1B_HUMAN	1
					905	Q9Y3T9	NOC2L_HUMAN	1
					906	Q9Y446	PKP3_HUMAN	1
					907	Q9Y450	HBS1L_HUMAN	1
					908	Q9Y490	TLN1_HUMAN	1
					909	Q9Y4C1	KDM3A_HUMAN	1
					910	Q9Y4E1	WAC2C_HUMAN	1
					911	Q9Y4W2	LAS1L_HUMAN	1
					912	Q9Y508	RN114_HUMAN	1
					913	Q9Y5A9	YTHD2_HUMAN	1
					914	Q9Y5K6	CD2AP_HUMAN	1
					915	Q9Y5Q9	TF3C3_HUMAN	1
					916	Q9Y5V3	MAGD1_HUMAN	1
					917	Q9Y613	FHOD1_HUMAN	1
					918	Q9Y619	ORNT1_HUMAN	1
					919	Q9Y6C9	MTCH2_HUMAN	1
					920	Q9Y6K5	OAS3_HUMAN	1
					921	Q9Y6N5	SQOR_HUMAN	1
					922	Q9Y6R0	NUMBL_HUMAN	1
					923	Q9Y6X8	ZHX2_HUMAN	1

## Sheet: Reactome Pathways
Term	P-value	Adjusted P-value	Odds Ratio	Combined Score	Genes
Generic Transcription Pathway	9.29665e-31	9.16354e-28	9.02951	624.395	RB1;MDC1;BRCA1;KAT5;PPP2R1A;MYC;CHEK2;PSMD2;WDR5;NBN;H4C1;TOPBP1;H3-3A;SKP1;DAXX;CSNK2A1;PARP1;PRMT1;TCF12;AXIN1;SIRT1;MED26;PSMA3;MAF;FANCD2;RARA;PPARG;TP53;UBA52;YAP1;HDAC1;NOP2;CUL1;GATA1;RELA;HDAC6;AURKA;ATXN3;UBC;E2F4;SMAD2;SUZ12;TCF7L2;CREBBP;NPM1;SMAD3;CBX4;CAV1;ESR2;SMARCA4;RAD50;BCL6;ERCC3;SP1;CDK2;MDM2;CTNNB1;KRAS;TRIM33;EZH2
Gene Expression (Transcription)	1.6496e-30	9.16354e-28	7.99443	548.234	RB1;MDC1;BRCA1;KAT5;PPP2R1A;MYC;CHEK2;PSMD2;SAP130;SUMO2;WDR5;NBN;H4C1;TOPBP1;H3-3A;SKP1;DAXX;CSNK2A1;PARP1;PRMT1;TCF12;AXIN1;THOC2;SIRT1;MED26;PSMA3;MAF;FANCD2;ZC3H11A;RARA;PPARG;TP53;UBA52;YAP1;UHRF1;HDAC1;NOP2;CUL1;GATA1;RELA;HDAC6;AURKA;ATXN3;UBC;E2F4;SMAD2;SUZ12;TCF7L2;CREBBP;NPM1;SMAD3;CBX4;CAV1;ESR2;SMARCA4;RAD50;BCL6;ERCC3;MYBBP1A;SP1;CDK2;MDM2;CTNNB1;KRAS;ERCC6;TRIM33;EZH2
RNA Polymerase II Transcription	3.09554e-30	1.14638e-27	8.51333	578.461	RB1;MDC1;BRCA1;KAT5;PPP2R1A;MYC;CHEK2;PSMD2;WDR5;NBN;H4C1;TOPBP1;H3-3A;SKP1;DAXX;CSNK2A1;PARP1;PRMT1;TCF12;AXIN1;THOC2;SIRT1;MED26;PSMA3;MAF;FANCD2;ZC3H11A;RARA;PPARG;TP53;UBA52;YAP1;HDAC1;NOP2;CUL1;GATA1;RELA;HDAC6;AURKA;ATXN3;UBC;E2F4;SMAD2;SUZ12;TCF7L2;CREBBP;NPM1;SMAD3;CBX4;CAV1;ESR2;SMARCA4;RAD50;BCL6;ERCC3;SP1;CDK2;MDM2;CTNNB1;KRAS;TRIM33;EZH2
Cell Cycle	8.41148e-22	2.33629e-19	9.34014	453.252	RB1;TOP2A;MDC1;NUMA1;HDAC1;CUL1;BRCC3;BRCA1;FOXM1;LMNB1;AURKA;KAT5;TERT;PPP2R1A;MYC;CHEK2;PSMD2;UBC;LMNA;NBN;H4C1;TOPBP1;BUB3;E2F4;EMD;H3-3A;TMPO;SKP1;DAXX;NPM1;CSNK2A1;DYRK1A;PSMA3;RAD50;CDK2;MDM2;TP53;UBA52
Signal Transduction	2.18859e-21	4.86306e-19	5.08399	241.85	LMNB1;KAT5;PPP2R1A;MYC;PSMD2;TRIM27;H4C1;EMD;H3-3A;TMPO;SKP1;PELP1;ANXA1;CSNK2A1;PARP1;PRMT1;RPS6;TCF12;AXIN1;TRAF2;SIRT6;SENP1;PSMA3;CTTN;RARA;MYH9;PHIP;PPARG;RBCK1;TP53;UBA52;DBN1;BIRC2;YAP1;VCP;HDAC1;CUL3;PXN;CUL1;XIAP;TULP3;RELA;HDAC6;TERT;UBC;BUB3;E2F4;ECT2;EIF4B;PAK5;SMAD2;SUZ12;NTRK1;TCF7L2;CREBBP;SMAD3;CBX4;CAV1;ESR2;SMARCA4;HNRNPM;ANLN;SP1;CDK2;MDM2;SNAI1;CTNNB1;KRAS;VIM;TRIM33;EZH2
SUMOylation	7.65384e-20	1.41724e-17	19.5238	859.37	TOP2A;SUZ12;MDC1;TOP2B;DAXX;CREBBP;NPM1;CBX4;PARP1;HDAC1;BRCA1;RELA;SENP1;AURKA;SP3;SUMO2;MDM2;RARA;PPARG;TRIM27;H4C1;TP53
SUMO E3 Ligases SUMOylate Target Proteins	7.11185e-19	1.12875e-16	19.1338	799.549	TOP2A;SUZ12;MDC1;TOP2B;DAXX;CREBBP;NPM1;CBX4;PARP1;HDAC1;BRCA1;RELA;AURKA;SP3;SUMO2;MDM2;RARA;PPARG;TRIM27;H4C1;TP53
Cellular Responses to Stimuli	5.08403e-18	7.06045e-16	6.87541	273.782	RB1;YAP1;VCP;CUL3;CUL1;BRCA1;RELA;HDAC6;LMNB1;RPL7A;KAT5;PPP2R1A;MYC;PSMD2;UBC;LMNA;HSF1;UBN1;NBN;H4C1;H3-3A;SKP1;SUZ12;CREBBP;EGLN3;CSNK2A1;CBX4;RPS6;SIRT1;PSMA3;RAD50;SP1;CDK2;MDM2;CTNNB1;RPL26;TP53;UBA52;EZH2
Diseases of Signal Transduction by Growth Factor Receptors and Second Messengers	8.47531e-18	1.04623e-15	9.73723	382.764	RB1;VCP;HDAC1;CUL1;ZC3HAV1;FOXM1;HDAC6;FXR1;PPP2R1A;MYC;PSMD2;UBC;LMNA;SKP1;SMAD2;TCF7L2;CREBBP;NPM1;SMAD3;RPS6;AXIN1;ESR2;PSMA3;MDM2;MYH9;CTNNB1;KRAS;TP53;UBA52
Disease	1.05259e-17	1.16942e-15	4.72683	184.785	RB1;BRCA1;FOXM1;LMNB1;RPL7A;KAT5;PPP2R1A;MYC;PSMD2;TRIM25;TRIM27;NBN;H4C1;TOPBP1;H3-3A;SKP1;DAXX;CSNK2A1;PARP1;PRMT1;RPS6;AXIN1;TRAF2;MED26;PSMA3;NCL;MYH9;RPL26;TP53;PPIA;UBA52;VCP;HDAC1;CUL3;CUL1;ZC3HAV1;RELA;HDAC6;FXR1;UBC;LMNA;BRD4;SMAD2;SUZ12;TCF7L2;CREBBP;NPM1;SMAD3;CAV1;ESR2;RAD50;PC;ERCC3;SP1;CDK2;MDM2;CTNNB1;KRAS;EZH2
Cellular Responses to Stress	3.49826e-17	3.53324e-15	7.03665	266.63	RB1;VCP;CUL3;CUL1;BRCA1;RELA;HDAC6;LMNB1;RPL7A;KAT5;MYC;PSMD2;UBC;LMNA;HSF1;UBN1;NBN;H4C1;H3-3A;SKP1;SUZ12;CREBBP;EGLN3;CSNK2A1;CBX4;RPS6;SIRT1;PSMA3;RAD50;SP1;CDK2;MDM2;RPL26;TP53;UBA52;EZH2
TCF Dependent Signaling in Response to WNT	1.1076e-16	1.02545e-14	15.9399	585.617	TCF7L2;CREBBP;CSNK2A1;HDAC1;CUL3;CAV1;AXIN1;XIAP;SMARCA4;PSMA3;KAT5;TERT;PPP2R1A;MYC;PSMD2;UBC;CTNNB1;H4C1;UBA52;H3-3A
Signaling by WNT	2.4132e-16	2.06236e-14	11.9228	428.749	TCF7L2;CREBBP;CSNK2A1;HDAC1;CUL3;CAV1;CUL1;AXIN1;XIAP;SMARCA4;PSMA3;KAT5;TERT;PPP2R1A;MYC;PSMD2;UBC;CTNNB1;KRAS;H4C1;UBA52;H3-3A;SKP1
Cellular Senescence	2.91586e-15	2.31394e-13	16.0679	537.771	RB1;SUZ12;CBX4;RELA;LMNB1;RAD50;KAT5;SP1;UBC;CDK2;UBN1;MDM2;NBN;H4C1;TP53;UBA52;H3-3A;EZH2
Transcriptional Regulation by TP53	3.72588e-15	2.75963e-13	9.74881	323.889	MDC1;DAXX;CREBBP;NPM1;CSNK2A1;PRMT1;HDAC1;BRCA1;AURKA;RAD50;KAT5;BCL6;ERCC3;PPP2R1A;FANCD2;CHEK2;UBC;CDK2;MDM2;NBN;TOPBP1;E2F4;TP53;UBA52
Metabolism of Proteins	2.22997e-14	1.54843e-12	4.14998	130.451	TOP2A;MDC1;TOP2B;CCNF;BRCA1;RPL7A;MYC;PSMD2;SUMO2;WDR5;TRIM25;TRIM27;H4C1;H3-3A;SKP1;DAXX;CSNK2A1;PARP1;RPS6;AXIN1;TRAF2;SENP1;PSMA3;EEF1D;RARA;PPARG;RPL26;TP53;UBA52;BIRC2;VCP;HDAC1;CUL3;USP11;CUL1;DLST;BRCC3;RELA;AURKA;ATXN3;UBC;EIF4B;SNCA;SMAD2;SUZ12;TCF7L2;CREBBP;NPM1;SMAD3;CBX4;SP3;MDM2;CTNNB1
Post-translational Protein Modification	2.59874e-14	1.69835e-12	4.7018	147.078	TOP2A;MDC1;TOP2B;VCP;HDAC1;CUL3;USP11;CCNF;CUL1;DLST;BRCC3;BRCA1;RELA;AURKA;ATXN3;MYC;PSMD2;UBC;SUMO2;WDR5;TRIM25;TRIM27;H4C1;SKP1;SMAD2;SUZ12;DAXX;CREBBP;NPM1;SMAD3;CBX4;PARP1;RPS6;AXIN1;TRAF2;SENP1;PSMA3;SP3;MDM2;RARA;PPARG;TP53;UBA52;BIRC2
Processing of DNA Double-Strand Break Ends	1.07398e-13	6.62886e-12	25.0679	748.583	MDC1;SIRT6;BRCA1;BRCC3;RAD50;KAT5;SUMO2;UBC;CDK2;H4C1;NBN;TOPBP1;UBA52
Cell Cycle, Mitotic	1.56936e-13	8.75397e-12	7.33155	216.156	RB1;TOP2A;NUMA1;HDAC1;CUL1;FOXM1;LMNB1;AURKA;PPP2R1A;MYC;PSMD2;UBC;LMNA;H4C1;BUB3;E2F4;EMD;H3-3A;TMPO;SKP1;CSNK2A1;DYRK1A;PSMA3;CDK2;TP53;UBA52
DNA Double-Strand Break Repair	1.57705e-13	8.75397e-12	15.4494	455.418	MDC1;PARP1;SIRT6;BRCC3;BRCA1;RAD50;KAT5;CHEK2;UBC;CDK2;SUMO2;H4C1;NBN;TOPBP1;TP53;UBA52
DNA Repair	1.65467e-13	8.75397e-12	9.72634	286.246	MDC1;VCP;PARP1;SIRT6;BRCC3;BRCA1;RAD50;KAT5;ERCC3;FANCD2;CHEK2;UBC;CDK2;SUMO2;TRIM25;NBN;H4C1;TOPBP1;ERCC6;TP53;UBA52
Transcriptional Regulation by RUNX3	2.84193e-13	1.43517e-11	23.0005	664.465	YAP1;TCF7L2;CREBBP;SMAD3;PSMA3;MYC;PSMD2;UBC;MDM2;CTNNB1;KRAS;TP53;UBA52
Regulation of TP53 Activity	3.53139e-13	1.70582e-11	14.5852	418.185	DAXX;CSNK2A1;HDAC1;BRCA1;AURKA;RAD50;KAT5;PPP2R1A;CHEK2;UBC;CDK2;MDM2;NBN;TOPBP1;TP53;UBA52
Developmental Biology	4.77032e-13	2.20826e-11	4.51244	128.023	YAP1;UHRF1;HDAC1;RELA;RPL7A;KAT5;TERT;MYC;PSMD2;UBC;WDR5;H4C1;H3-3A;EIF4B;PAK5;SMAD2;SUZ12;TCF7L2;CREBBP;SMAD3;CSNK2A1;RPS6;TCF12;SIRT1;MED26;TBX3;SMARCA4;PSMA3;CDK2;PKP2;SNAI1;RARA;MYH9;CTNNB1;PPARG;KRAS;RPL26;TP53;UBA52;TRIM33;EZH2
G2 M Checkpoints	5.21439e-13	2.31728e-11	16.0504	453.94	MDC1;BRCC3;BRCA1;PSMA3;RAD50;KAT5;CHEK2;PSMD2;UBC;CDK2;H4C1;NBN;TOPBP1;TP53;UBA52
Regulation of TP53 Activity Through Phosphorylation	6.98502e-13	2.93927e-11	21.2472	594.706	CSNK2A1;BRCA1;AURKA;RAD50;KAT5;CHEK2;UBC;CDK2;MDM2;NBN;TOPBP1;TP53;UBA52
Degradation of Beta-Catenin by the Destruction Complex	7.14313e-13	2.93927e-11	25.6805	718.219	TCF7L2;PSMA3;PPP2R1A;HDAC1;MYC;PSMD2;UBC;AXIN1;CUL1;CTNNB1;UBA52;SKP1
Transcriptional Regulation by RUNX1	1.06914e-12	4.24218e-11	12.118	334.023	YAP1;CREBBP;CSNK2A1;CBX4;PRMT1;HDAC1;TCF12;AXIN1;GATA1;SMARCA4;PSMA3;PSMD2;UBC;WDR5;H4C1;UBA52;H3-3A
KEAP1-NFE2L2 Pathway	1.17718e-12	4.50983e-11	17.3061	475.363	VCP;CREBBP;CSNK2A1;CUL3;CUL1;BRCA1;RELA;PSMA3;SP1;MYC;PSMD2;UBC;UBA52;SKP1
Homology Directed Repair	1.66635e-12	6.17105e-11	16.8229	456.242	MDC1;PARP1;SIRT6;BRCC3;BRCA1;RAD50;KAT5;UBC;CDK2;SUMO2;H4C1;NBN;TOPBP1;UBA52
Recruitment and ATM-med Phosphorylation of Repair and Signaling Proteins at DNA Double Strand Breaks	2.22334e-12	7.96815e-11	28.655	768.872	MDC1;RAD50;KAT5;CHEK2;UBC;BRCA1;H4C1;NBN;BRCC3;TP53;UBA52
DNA Double Strand Break Response	2.69321e-12	9.35048e-11	28.0805	748.073	MDC1;RAD50;KAT5;CHEK2;UBC;BRCA1;H4C1;NBN;BRCC3;TP53;UBA52
Cell Cycle Checkpoints	6.58605e-12	2.2173e-10	9.80531	252.448	MDC1;BRCC3;BRCA1;PSMA3;RAD50;KAT5;PPP2R1A;CHEK2;PSMD2;UBC;CDK2;MDM2;NBN;H4C1;TOPBP1;BUB3;TP53;UBA52
Mitotic G1 Phase and G1 S Transition	1.01129e-11	3.25527e-10	14.5224	367.667	RB1;TOP2A;HDAC1;DYRK1A;CUL1;PSMA3;PPP2R1A;MYC;PSMD2;UBC;CDK2;E2F4;UBA52;SKP1
Deubiquitination	1.02551e-11	3.25527e-10	9.52735	241.073	SMAD2;VCP;SMAD3;USP11;AXIN1;TRAF2;BRCC3;BRCA1;ATXN3;PSMA3;MYC;PSMD2;UBC;MDM2;TRIM25;TP53;UBA52;BIRC2
Transcriptional Activity of SMAD2 SMAD3 SMAD4 Heterotrimer	1.12538e-11	3.47304e-10	30.9459	780.156	SMAD2;SMAD3;PARP1;HDAC1;SP1;MYC;UBC;E2F4;UBA52;TRIM33
HDR Through Homologous Recombination (HRR) or Single Strand Annealing (SSA)	1.45044e-11	4.35523e-10	16.2766	406.208	MDC1;SIRT6;BRCC3;BRCA1;RAD50;KAT5;UBC;CDK2;SUMO2;H4C1;NBN;TOPBP1;UBA52
Signaling by ALK Fusions and Activated Point Mutants	1.66737e-11	4.74988e-10	19.0024	471.586	RB1;NPM1;HDAC1;RPS6;UBC;CUL1;MDM2;MYH9;FOXM1;TP53;UBA52;SKP1
Signaling by ALK in Cancer	1.66737e-11	4.74988e-10	19.0024	471.586	RB1;NPM1;HDAC1;RPS6;UBC;CUL1;MDM2;MYH9;FOXM1;TP53;UBA52;SKP1
PTEN Regulation	1.8022e-11	5.00561e-10	13.8531	342.717	SUZ12;CSNK2A1;CBX4;HDAC1;XIAP;PSMA3;PSMD2;UBC;SNAI1;PPARG;TRIM27;TP53;UBA52;EZH2
Formation of the Beta-Catenin TCF Transactivating Complex	6.22859e-11	1.6878e-09	25.3641	596.038	TCF7L2;CREBBP;KAT5;TERT;HDAC1;MYC;CTNNB1;H4C1;H3-3A;SMARCA4
PIP3 Activates AKT Signaling	2.0354e-10	5.3841e-09	8.45765	188.734	SUZ12;CSNK2A1;CBX4;HDAC1;XIAP;ESR2;PSMA3;PPP2R1A;PSMD2;UBC;MDM2;SNAI1;PPARG;TRIM27;TP53;UBA52;EZH2
Signaling by NOTCH	2.3314e-10	6.02369e-09	10.0567	223.051	CREBBP;SMAD3;HDAC1;CUL1;SIRT6;HDAC6;PSMA3;MYC;PSMD2;UBC;H4C1;TP53;UBA52;H3-3A;SKP1
Epigenetic Regulation of Gene Expression	3.49509e-10	8.82511e-09	8.14481	177.349	RB1;SUZ12;CREBBP;UHRF1;HDAC1;SIRT1;SMARCA4;ERCC3;MYBBP1A;SAP130;SUMO2;WDR5;PPARG;H4C1;ERCC6;H3-3A;EZH2
Viral Infection Pathways	3.68564e-10	9.09943e-09	4.33397	94.14	RB1;VCP;HDAC1;CUL3;RELA;RPL7A;PSMD2;UBC;TRIM25;H4C1;SKP1;BRD4;SUZ12;DAXX;CREBBP;NPM1;SMAD3;CSNK2A1;PARP1;PRMT1;CAV1;RPS6;MED26;PSMA3;ERCC3;SP1;NCL;RPL26;PPIA;UBA52;EZH2
G1 S Transition	3.83598e-10	9.26473e-09	14.101	305.731	RB1;PSMA3;PPP2R1A;HDAC1;MYC;PSMD2;UBC;CDK2;CUL1;E2F4;UBA52;SKP1
Cyclin E Associated Events During G1 S Transition	4.67982e-10	1.07021e-08	20.117	432.166	RB1;PSMA3;MYC;PSMD2;UBC;CDK2;CUL1;E2F4;UBA52;SKP1
Regulation of TP53 Degradation	4.7201e-10	1.07021e-08	35.8156	769.104	DAXX;PPP2R1A;CHEK2;UBC;CDK2;MDM2;TP53;UBA52
SMAD2 SMAD3 SMAD4 Heterotrimer Regulates Transcription	4.7201e-10	1.07021e-08	35.8156	769.104	SMAD2;SMAD3;HDAC1;SP1;MYC;UBC;E2F4;UBA52
Regulation of TP53 Expression and Degradation	5.97997e-10	1.2903e-08	34.5788	734.365	DAXX;PPP2R1A;CHEK2;UBC;CDK2;MDM2;TP53;UBA52
APC C-mediated Degradation of Cell Cycle Proteins	6.15535e-10	1.2903e-08	19.4961	413.483	RB1;PSMA3;PSMD2;UBC;CDK2;CUL1;BUB3;UBA52;SKP1;AURKA
Cyclin A Cdk2-associated Events at S Phase Entry	6.15535e-10	1.2903e-08	19.4961	413.483	RB1;PSMA3;MYC;PSMD2;UBC;CDK2;CUL1;E2F4;UBA52;SKP1
Regulation of Mitotic Cell Cycle	6.15535e-10	1.2903e-08	19.4961	413.483	RB1;PSMA3;PSMD2;UBC;CDK2;CUL1;BUB3;UBA52;SKP1;AURKA
G2 M DNA Damage Checkpoint	8.03088e-10	1.65228e-08	18.9122	396.069	MDC1;RAD50;KAT5;CHEK2;BRCA1;H4C1;NBN;TOPBP1;BRCC3;TP53
Cellular Response to Chemical Stress	1.50034e-09	3.0307e-08	9.625	195.557	VCP;CREBBP;CSNK2A1;CUL3;CUL1;BRCA1;RELA;PSMA3;SP1;MYC;PSMD2;UBC;UBA52;SKP1
DNA Damage Telomere Stress Induced Senescence	1.54643e-09	3.05292e-08	22.2364	451.117	RB1;RAD50;KAT5;UBN1;CDK2;H4C1;NBN;TP53;LMNB1
Intracellular Signaling by Second Messengers	1.5663e-09	3.05292e-08	7.32979	148.608	SUZ12;CSNK2A1;CBX4;HDAC1;XIAP;ESR2;PSMA3;PPP2R1A;PSMD2;UBC;MDM2;SNAI1;PPARG;TRIM27;TP53;UBA52;EZH2
Infectious Disease	2.24149e-09	4.29361e-08	3.74302	74.5464	RB1;VCP;HDAC1;CUL3;RELA;RPL7A;PSMD2;UBC;TRIM25;TRIM27;H4C1;SKP1;BRD4;SUZ12;DAXX;CREBBP;NPM1;SMAD3;CSNK2A1;PARP1;PRMT1;CAV1;RPS6;MED26;PSMA3;ERCC3;SP1;NCL;MYH9;CTNNB1;RPL26;PPIA;UBA52;EZH2
Nuclear Events Mediated by NFE2L2	2.72789e-09	5.13675e-08	16.4477	324.345	PSMA3;CREBBP;SP1;MYC;PSMD2;UBC;CUL1;UBA52;RELA;SKP1
Cyclin D Associated Events in G1	4.53973e-09	8.26826e-08	25.6994	493.697	RB1;PPP2R1A;UBC;CDK2;CUL1;E2F4;UBA52;SKP1
G1 Phase	4.53973e-09	8.26826e-08	25.6994	493.697	RB1;PPP2R1A;UBC;CDK2;CUL1;E2F4;UBA52;SKP1
Downstream Signaling Events of B Cell Receptor (BCR)	4.87124e-09	8.72895e-08	19.2135	367.746	PSMA3;PSMD2;UBC;CUL1;KRAS;PPIA;UBA52;RELA;SKP1
Downregulation of SMAD2 3 SMAD4 Transcriptional Activity	5.31389e-09	9.371e-08	36.3391	692.367	SMAD2;SMAD3;PARP1;HDAC1;UBC;UBA52;TRIM33
NOTCH1 Intracellular Domain Regulates Transcription	5.40949e-09	9.39053e-08	25.0557	476.938	CREBBP;HDAC1;MYC;UBC;CUL1;UBA52;HDAC6;SKP1
Signaling by TGF-beta Receptor Complex	5.86549e-09	1.00255e-07	15.0717	285.672	SMAD2;SMAD3;PARP1;HDAC1;SP1;MYC;UBC;E2F4;UBA52;TRIM33
Cytokine Signaling in Immune System	6.17687e-09	1.03977e-07	4.50534	85.162	CUL1;RELA;LMNB1;PPP2R1A;MYC;PSMD2;UBC;TRIM25;TRIM22;SKP1;SNCA;NPM1;SMAD3;ANXA1;TRAF2;SMARCA4;ILF3;PSMA3;BCL6;KRAS;VIM;TP53;PPIA;UBA52;BIRC2
Ub-specific Processing Proteases	6.89752e-09	1.14375e-07	9.43617	177.326	SMAD2;SMAD3;USP11;AXIN1;TRAF2;PSMA3;MYC;PSMD2;UBC;MDM2;TP53;UBA52;BIRC2
SARS-CoV-1 Infection	7.71336e-09	1.26023e-07	10.5807	197.652	RB1;VCP;NPM1;SMAD3;SP1;CAV1;RPS6;UBC;TRIM25;PPIA;UBA52;RELA
Signaling by TGFB Family Members	1.02501e-08	1.65041e-07	10.2946	189.379	SMAD2;SMAD3;PARP1;SP1;HDAC1;MYC;UBC;TCF12;RARA;E2F4;UBA52;TRIM33
p53-Dependent G1 DNA Damage Response	1.22668e-08	1.9195e-07	22.2661	405.608	PSMA3;CHEK2;PSMD2;UBC;CDK2;MDM2;TP53;UBA52
p53-Dependent G1 S DNA Damage Checkpoint	1.22668e-08	1.9195e-07	22.2661	405.608	PSMA3;CHEK2;PSMD2;UBC;CDK2;MDM2;TP53;UBA52
Nuclear Events Stimulated by ALK Signaling in Cancer	1.32156e-08	2.03924e-07	31.1415	564.965	RB1;NPM1;HDAC1;RPS6;CUL1;FOXM1;SKP1
Apoptosis	1.65431e-08	2.49464e-07	9.82917	176.112	PSMA3;PSMD2;UBC;LMNA;XIAP;CTNNB1;TRAF2;VIM;TP53;UBA52;BIRC2;LMNB1
G1 S DNA Damage Checkpoints	1.66159e-08	2.49464e-07	21.3165	381.84	PSMA3;CHEK2;PSMD2;UBC;CDK2;MDM2;TP53;UBA52
Transcriptional Regulation by RUNX2	1.89755e-08	2.8109e-07	13.1798	234.338	RB1;YAP1;PSMA3;MAF;PSMD2;UBC;CUL1;UBA52;HDAC6;SKP1
Constitutive Signaling by NOTCH1 HD+PEST Domain Mutants	2.56122e-08	3.55689e-07	20.0344	350.206	CREBBP;HDAC1;MYC;UBC;CUL1;UBA52;HDAC6;SKP1
Constitutive Signaling by NOTCH1 PEST Domain Mutants	2.56122e-08	3.55689e-07	20.0344	350.206	CREBBP;HDAC1;MYC;UBC;CUL1;UBA52;HDAC6;SKP1
Signaling by NOTCH1 HD+PEST Domain Mutants in Cancer	2.56122e-08	3.55689e-07	20.0344	350.206	CREBBP;HDAC1;MYC;UBC;CUL1;UBA52;HDAC6;SKP1
Signaling by NOTCH1 PEST Domain Mutants in Cancer	2.56122e-08	3.55689e-07	20.0344	350.206	CREBBP;HDAC1;MYC;UBC;CUL1;UBA52;HDAC6;SKP1
Signaling by NOTCH1 in Cancer	2.56122e-08	3.55689e-07	20.0344	350.206	CREBBP;HDAC1;MYC;UBC;CUL1;UBA52;HDAC6;SKP1
SARS-CoV-1-host Interactions	3.23065e-08	4.43117e-07	12.4007	213.887	NPM1;SMAD3;SP1;CAV1;RPS6;UBC;TRIM25;PPIA;UBA52;RELA
RUNX1 Regulates Transcription of Genes Involved in Differentiation of HSCs	3.60854e-08	4.88914e-07	14.903	255.397	YAP1;PSMA3;PSMD2;TCF12;UBC;H4C1;UBA52;GATA1;H3-3A
Signaling by Interleukins	4.30634e-08	5.76427e-07	5.43654	92.207	SMAD3;ANXA1;CUL1;TRAF2;RELA;SMARCA4;LMNB1;PSMA3;BCL6;PPP2R1A;MYC;PSMD2;UBC;VIM;TP53;PPIA;UBA52;SKP1
FBXL7 Down-Regulates AURKA During Mitotic Entry and in Early Mitosis	5.04971e-08	6.67884e-07	24.9044	418.428	PSMA3;PSMD2;UBC;CUL1;UBA52;AURKA;SKP1
Gastrulation	6.2596e-08	8.18166e-07	11.4942	190.649	SMAD2;YAP1;TCF7L2;CREBBP;PSMA3;SMAD3;PSMD2;SNAI1;CTNNB1;TRIM33
Stabilization of P53	7.07351e-08	9.13799e-07	23.5558	387.831	PSMA3;CHEK2;PSMD2;UBC;MDM2;TP53;UBA52
ESR-mediated Signaling	7.28493e-08	9.30294e-07	8.50823	139.832	CREBBP;KAT5;SP1;PRMT1;HDAC1;MYC;CAV1;AXIN1;KRAS;H4C1;ESR2;H3-3A
G0 and Early G1	7.64982e-08	9.6579e-07	35.3804	579.742	TOP2A;HDAC1;MYC;CDK2;DYRK1A;E2F4
FOXO-mediated Transcription	8.18084e-08	1.02123e-06	16.9706	276.941	SMAD2;ATXN3;CREBBP;SMAD3;BCL6;HDAC1;CAV1;SIRT1
Oxidative Stress Induced Senescence	8.74733e-08	1.07981e-06	13.3189	216.458	SUZ12;CBX4;UBC;MDM2;H4C1;TP53;UBA52;H3-3A;EZH2
Regulation of APC C Activators Between G1 S and Early Anaphase	9.20668e-08	1.12402e-06	16.6869	270.341	PSMA3;PSMD2;UBC;CDK2;CUL1;BUB3;UBA52;SKP1
Programmed Cell Death	1.26978e-07	1.5334e-06	8.05632	127.928	PSMA3;PSMD2;UBC;LMNA;XIAP;CTNNB1;TRAF2;VIM;TP53;UBA52;BIRC2;LMNB1
Signaling by NOTCH4	1.44941e-07	1.7315e-06	15.6408	246.295	PSMA3;CREBBP;SMAD3;PSMD2;UBC;CUL1;UBA52;SKP1
Dectin-1 Mediated Noncanonical NF-kB Signaling	1.53138e-07	1.80996e-06	20.7463	325.55	PSMA3;PSMD2;UBC;CUL1;UBA52;RELA;SKP1
SCF(Skp2)-mediated Degradation of P27 P21	1.76832e-07	2.05992e-06	20.2628	315.048	PSMA3;PSMD2;UBC;CDK2;CUL1;UBA52;SKP1
Interleukin-1 Signaling	1.77995e-07	2.05992e-06	12.1683	189.113	PSMA3;PSMD2;UBC;CUL1;TRAF2;TP53;UBA52;RELA;SKP1
Signaling by NOTCH1	1.79964e-07	2.06123e-06	15.1653	235.525	CREBBP;HDAC1;MYC;UBC;CUL1;UBA52;HDAC6;SKP1
Nonhomologous End-Joining (NHEJ)	2.03543e-07	2.30751e-06	19.8013	305.087	MDC1;RAD50;KAT5;BRCA1;H4C1;NBN;BRCC3
Toll Like Receptor 3 (TLR3) Cascade	2.48081e-07	2.78402e-06	11.6641	177.406	PPP2R1A;UBC;CUL1;TRAF2;TP53;UBA52;BIRC2;RELA;SKP1
Interleukin-1 Family Signaling	2.68404e-07	2.98197e-06	9.71598	147.01	PSMA3;SMAD3;PSMD2;UBC;CUL1;TRAF2;TP53;UBA52;RELA;SKP1
Diseases of Programmed Cell Death	2.72213e-07	2.99189e-06	14.2958	216.106	SUZ12;LMNA;TRAF2;H4C1;TP53;H3-3A;LMNB1;EZH2
TNFR1-induced NF-kappa-B Signaling Pathway	2.74683e-07	2.99189e-06	27.5097	415.607	UBC;XIAP;TRAF2;RBCK1;UBA52;BIRC2
Activation of NF-kappaB in B Cells	3.04926e-07	3.28905e-06	18.5346	278.078	PSMA3;PSMD2;UBC;CUL1;UBA52;RELA;SKP1
MyD88-independent TLR4 Cascade	3.41001e-07	3.60811e-06	11.1999	166.782	PPP2R1A;UBC;CUL1;TRAF2;TP53;UBA52;BIRC2;RELA;SKP1
TRIF (TICAM1)-mediated TLR4 Signaling	3.41001e-07	3.60811e-06	11.1999	166.782	PPP2R1A;UBC;CUL1;TRAF2;TP53;UBA52;BIRC2;RELA;SKP1
Metabolism of RNA	3.56121e-07	3.73255e-06	3.94762	58.6142	RPS6;NOP2;NAT10;CDC5L;HNRNPR;PRPF40A;THOC2;HNRNPM;RPL7A;PSMA3;ERCC3;PPP2R1A;MYC;PSMD2;NCL;ZC3H11A;UBC;DHX15;RPL26;UBA52;EIF4B;PELP1
Mitotic Prophase	3.68475e-07	3.82594e-06	11.0895	164.279	RB1;NUMA1;PPP2R1A;LMNA;H4C1;EMD;H3-3A;TMPO;LMNB1
Initiation of Nuclear Envelope (NE) Reformation	3.92437e-07	3.97425e-06	43.9663	648.542	PPP2R1A;LMNA;EMD;LMNB1;TMPO
Regulation of TP53 Activity Through Methylation	3.92437e-07	3.97425e-06	43.9663	648.542	CHEK2;UBC;MDM2;TP53;UBA52
Regulation of PTEN Stability and Activity	3.93789e-07	3.97425e-06	17.7763	262.155	PSMA3;CSNK2A1;PSMD2;UBC;XIAP;TRIM27;UBA52
Oncogene Induced Senescence	3.97067e-07	3.97425e-06	25.6099	377.469	RB1;SP1;UBC;MDM2;TP53;UBA52
G2 M Transition	4.05359e-07	4.02102e-06	8.0653	118.709	PSMA3;PPP2R1A;PSMD2;UBC;CDK2;CUL1;FOXM1;TP53;UBA52;SKP1;AURKA
Signaling by Nuclear Receptors	4.25981e-07	4.18819e-06	6.47239	94.9427	CREBBP;PRMT1;HDAC1;CAV1;AXIN1;ESR2;KAT5;SP1;MYC;RARA;KRAS;H4C1;H3-3A
Mitotic G2-G2 M Phases	4.51597e-07	4.40109e-06	7.97231	116.479	PSMA3;PPP2R1A;PSMD2;UBC;CDK2;CUL1;FOXM1;TP53;UBA52;SKP1;AURKA
Orc1 Removal From Chromatin	5.03482e-07	4.86407e-06	17.0774	247.652	PSMA3;PSMD2;UBC;CDK2;CUL1;UBA52;SKP1
S Phase	5.09703e-07	4.88173e-06	9.0174	130.657	RB1;PSMA3;MYC;PSMD2;UBC;CDK2;CUL1;E2F4;UBA52;SKP1
M Phase	5.21783e-07	4.95471e-06	5.41961	78.4002	RB1;CSNK2A1;NUMA1;LMNB1;PSMA3;PPP2R1A;PSMD2;UBC;LMNA;H4C1;BUB3;UBA52;EMD;H3-3A;TMPO
TNFR2 Non-Canonical NF-kB Pathway	6.95629e-07	6.54952e-06	12.5025	177.267	PSMA3;PSMD2;UBC;CUL1;TRAF2;UBA52;BIRC2;SKP1
Regulation of PTEN Gene Transcription	7.15454e-07	6.67958e-06	16.1263	228.192	SUZ12;CBX4;HDAC1;SNAI1;PPARG;TP53;EZH2
Meiosis	7.58985e-07	7.02694e-06	12.3476	173.993	RAD50;LMNA;CDK2;BRCA1;H4C1;NBN;H3-3A;LMNB1
Estrogen-dependent Gene Expression	7.67565e-07	7.04764e-06	10.0943	142.128	CREBBP;KAT5;SP1;PRMT1;HDAC1;MYC;AXIN1;H4C1;H3-3A
Signaling by Rho GTPases	8.10353e-07	7.37952e-06	4.03017	56.5264	VCP;CUL3;CAV1;LMNB1;SENP1;ANLN;CTTN;PPP2R1A;MYH9;CTNNB1;PHIP;H4C1;BUB3;VIM;ECT2;EMD;H3-3A;DBN1;PAK5;TMPO
SARS-CoV Infections	9.05072e-07	8.17509e-06	4.59056	63.8788	RB1;VCP;CREBBP;NPM1;SMAD3;PRMT1;HDAC1;CUL3;CAV1;RPS6;RELA;SP1;UBC;TRIM25;PPIA;UBA52;BRD4
Signaling by Rho GTPases, Miro GTPases and RHOBTB3	1.16561e-06	1.04435e-05	3.93036	53.6976	VCP;CUL3;CAV1;LMNB1;SENP1;ANLN;CTTN;PPP2R1A;MYH9;CTNNB1;PHIP;H4C1;BUB3;VIM;ECT2;EMD;H3-3A;DBN1;PAK5;TMPO
Deactivation of the Beta-Catenin Transactivating Complex	1.22311e-06	1.06998e-05	20.6229	280.763	TCF7L2;HDAC1;UBC;XIAP;CTNNB1;UBA52
GSK3B and BTRC CUL1-mediated-degradation of NFE2L2	1.22311e-06	1.06998e-05	20.6229	280.763	PSMA3;PSMD2;UBC;CUL1;UBA52;SKP1
SCF-beta-TrCP Mediated Degradation of Emi1	1.22311e-06	1.06998e-05	20.6229	280.763	PSMA3;PSMD2;UBC;CUL1;UBA52;SKP1
Aggrephagy	1.41174e-06	1.22535e-05	20.0645	270.283	VCP;HSF1;UBC;VIM;UBA52;HDAC6
C-type Lectin Receptors (CLRs)	1.49669e-06	1.28901e-05	9.26219	124.227	CREBBP;PSMA3;PSMD2;UBC;CUL1;KRAS;UBA52;RELA;SKP1
MyD88 Cascade Initiated on Plasma Membrane	1.58763e-06	1.33625e-05	11.1077	148.325	PPP2R1A;UBC;CUL1;TRAF2;TP53;UBA52;RELA;SKP1
Toll Like Receptor 10 (TLR10) Cascade	1.58763e-06	1.33625e-05	11.1077	148.325	PPP2R1A;UBC;CUL1;TRAF2;TP53;UBA52;RELA;SKP1
Toll Like Receptor 5 (TLR5) Cascade	1.58763e-06	1.33625e-05	11.1077	148.325	PPP2R1A;UBC;CUL1;TRAF2;TP53;UBA52;RELA;SKP1
Negative Regulation of NOTCH4 Signaling	1.62348e-06	1.35615e-05	19.5355	260.427	PSMA3;PSMD2;UBC;CUL1;UBA52;SKP1
HDR Through Homologous Recombination (HRR)	1.67359e-06	1.38758e-05	14.0398	186.736	RAD50;KAT5;UBC;BRCA1;NBN;TOPBP1;UBA52
MITF-M-regulated Melanocyte Development	2.04544e-06	1.67094e-05	8.89528	116.527	TCF7L2;CREBBP;TERT;HDAC1;CDK2;CTNNB1;SIRT1;TBX3;SMARCA4
Signaling by Hedgehog	2.04544e-06	1.67094e-05	8.89528	116.527	VCP;PSMA3;PSMD2;CUL3;UBC;CUL1;TULP3;UBA52;SKP1
NIK-->noncanonical NF-kB Signaling	2.1249e-06	1.71939e-05	18.5569	242.386	PSMA3;PSMD2;UBC;CUL1;UBA52;SKP1
Josephin Domain DUBs	2.15095e-06	1.71939e-05	61.1914	798.523	ATXN3;VCP;UBC;UBA52
TRAF6 Mediated Induction of NFkB and MAP Kinases Upon TLR7 8 or 9 Activation	2.15117e-06	1.71939e-05	10.6329	138.754	PPP2R1A;UBC;CUL1;TRAF2;TP53;UBA52;RELA;SKP1
MyD88 Dependent Cascade Initiated on Endosome	2.31602e-06	1.83792e-05	10.5205	136.51	PPP2R1A;UBC;CUL1;TRAF2;TP53;UBA52;RELA;SKP1
Degradation of GLI1 by the Proteasome	2.41923e-06	1.87956e-05	18.1034	234.114	PSMA3;PSMD2;UBC;CUL1;UBA52;SKP1
Degradation of GLI2 by the Proteasome	2.41923e-06	1.87956e-05	18.1034	234.114	PSMA3;PSMD2;UBC;CUL1;UBA52;SKP1
GLI3 Is Processed to GLI3R by the Proteasome	2.41923e-06	1.87956e-05	18.1034	234.114	PSMA3;PSMD2;UBC;CUL1;UBA52;SKP1
Toll Like Receptor 7 8 (TLR7 8) Cascade	3.08719e-06	2.36487e-05	10.0933	128.067	PPP2R1A;UBC;CUL1;TRAF2;TP53;UBA52;RELA;SKP1
DNA Replication	3.09997e-06	2.36487e-05	8.42761	106.897	PSMA3;PSMD2;UBC;CDK2;CUL1;H4C1;UBA52;H3-3A;SKP1
TP53 Regulates Transcription of Cell Cycle Genes	3.10775e-06	2.36487e-05	17.2596	218.879	NPM1;PRMT1;CDK2;E2F4;TP53;AURKA
Regulation of TNFR1 Signaling	3.50743e-06	2.65085e-05	16.8665	211.854	UBC;XIAP;TRAF2;RBCK1;UBA52;BIRC2
Toll Like Receptor 9 (TLR9) Cascade	3.79967e-06	2.85232e-05	9.79499	122.247	PPP2R1A;UBC;CUL1;TRAF2;TP53;UBA52;RELA;SKP1
Toll Like Receptor 4 (TLR4) Cascade	4.11339e-06	3.0671e-05	8.12239	100.728	PPP2R1A;UBC;CUL1;TRAF2;TP53;UBA52;BIRC2;RELA;SKP1
Switching of Origins to a Post-Replicative State	4.19473e-06	3.1069e-05	12.0837	149.616	PSMA3;PSMD2;UBC;CDK2;CUL1;UBA52;SKP1
Neddylation	4.26926e-06	3.13831e-05	6.24102	77.1645	VCP;PSMA3;PSMD2;CUL3;CCNF;UBC;CUL1;WDR5;BRCA1;UBA52;SKP1
Formation of Axial Mesoderm	4.29364e-06	3.13831e-05	48.9481	604.92	SMAD2;YAP1;SMAD3;CTNNB1
RHOD GTPase Cycle	4.96417e-06	3.59844e-05	15.7875	192.817	CAV1;EMD;DBN1;PAK5;LMNB1;TMPO
Chromatin Modifying Enzymes	5.02033e-06	3.59844e-05	6.1298	74.7959	SUZ12;CREBBP;KAT5;PRMT1;HDAC1;SAP130;WDR5;H4C1;RELA;SMARCA4;EZH2
Chromatin Organization	5.02033e-06	3.59844e-05	6.1298	74.7959	SUZ12;CREBBP;KAT5;PRMT1;HDAC1;SAP130;WDR5;H4C1;RELA;SMARCA4;EZH2
MyD88 MAL(TIRAP) Cascade Initiated on Plasma Membrane	5.29653e-06	3.74805e-05	9.33491	113.405	PPP2R1A;UBC;CUL1;TRAF2;TP53;UBA52;RELA;SKP1
Toll Like Receptor TLR6 TLR2 Cascade	5.29653e-06	3.74805e-05	9.33491	113.405	PPP2R1A;UBC;CUL1;TRAF2;TP53;UBA52;RELA;SKP1
Depolymerization of the Nuclear Lamina	5.81713e-06	4.0904e-05	44.4961	536.387	LMNA;EMD;LMNB1;TMPO
Regulation of RAS by GAPs	6.18327e-06	4.26684e-05	15.1416	181.603	PSMA3;PSMD2;CUL3;UBC;KRAS;UBA52
Signaling by Non-Receptor Tyrosine Kinases	6.18327e-06	4.26684e-05	15.1416	181.603	PXN;UBC;CDK2;KRAS;UBA52;PELP1
Signaling by PTK6	6.18327e-06	4.26684e-05	15.1416	181.603	PXN;UBC;CDK2;KRAS;UBA52;PELP1
Regulation of Necroptotic Cell Death	6.22865e-06	4.27162e-05	22.7824	273.078	UBC;XIAP;TRAF2;UBA52;BIRC2
Toll Like Receptor 2 (TLR2) Cascade	6.41416e-06	4.3452e-05	9.07894	108.557	PPP2R1A;UBC;CUL1;TRAF2;TP53;UBA52;RELA;SKP1
Toll Like Receptor TLR1 TLR2 Cascade	6.41416e-06	4.3452e-05	9.07894	108.557	PPP2R1A;UBC;CUL1;TRAF2;TP53;UBA52;RELA;SKP1
Death Receptor Signaling	6.66258e-06	4.48613e-05	7.62498	90.8822	HDAC1;UBC;XIAP;TRAF2;RBCK1;ECT2;UBA52;BIRC2;RELA
Meiotic Recombination	7.63475e-06	5.09608e-05	14.5463	171.396	RAD50;CDK2;BRCA1;H4C1;NBN;H3-3A
MAP3K8 (TPL2)-dependent MAPK1 3 Activation	7.70605e-06	5.09608e-05	40.786	480.194	UBC;CUL1;UBA52;SKP1
Regulation of BACH1 Activity	7.70605e-06	5.09608e-05	40.786	480.194	UBC;CUL1;UBA52;SKP1
CLEC7A (Dectin-1) Signaling	7.99891e-06	5.25845e-05	10.8709	127.583	PSMA3;PSMD2;UBC;CUL1;UBA52;RELA;SKP1
RIPK1-mediated Regulated Necrosis	8.49198e-06	5.54976e-05	21.209	247.645	UBC;XIAP;TRAF2;UBA52;BIRC2
Signaling by the B Cell Receptor (BCR)	8.59101e-06	5.58164e-05	7.37392	86.0153	PSMA3;PSMD2;UBC;CUL1;KRAS;PPIA;UBA52;RELA;SKP1
Selective Autophagy	9.30199e-06	5.97057e-05	10.6047	122.858	VCP;CSNK2A1;HSF1;UBC;VIM;UBA52;HDAC6
Regulation of RUNX2 Expression and Activity	9.35085e-06	5.97057e-05	13.996	162.074	PSMA3;PSMD2;UBC;CUL1;UBA52;SKP1
TNF Signaling	9.35085e-06	5.97057e-05	13.996	162.074	UBC;XIAP;TRAF2;RBCK1;UBA52;BIRC2
Impaired BRCA2 Binding to RAD51	9.84114e-06	6.24772e-05	20.501	236.355	RAD50;KAT5;BRCA1;NBN;TOPBP1
Formation of Senescence-Associated Heterochromatin Foci (SAHF)	1.0012e-05	6.24909e-05	37.6467	433.379	RB1;UBN1;TP53;LMNB1
Germ Layer Formation at Gastrulation	1.0012e-05	6.24909e-05	37.6467	433.379	SMAD2;SMAD3;CTNNB1;TRIM33
Regulation of MITF-M-dependent Genes Involved in Cell Cycle and Proliferation	1.0012e-05	6.24909e-05	37.6467	433.379	TCF7L2;HDAC1;CDK2;CTNNB1
Activation of HOX Genes During Differentiation	1.07764e-05	6.6147e-05	10.3512	118.398	SUZ12;CREBBP;WDR5;RARA;H4C1;H3-3A;EZH2
Activation of Anterior HOX Genes in Hindbrain Development During Early Embryogenesis	1.07764e-05	6.6147e-05	10.3512	118.398	SUZ12;CREBBP;WDR5;RARA;H4C1;H3-3A;EZH2
Downstream TCR Signaling	1.07764e-05	6.6147e-05	10.3512	118.398	PSMA3;PSMD2;UBC;CUL1;UBA52;RELA;SKP1
Sensing of DNA Double Strand Breaks	1.10262e-05	6.69883e-05	121.663	1388.81	RAD50;KAT5;NBN
Reproduction	1.10341e-05	6.69883e-05	8.38847	95.7504	RAD50;CDK2;LMNA;H4C1;NBN;BRCA1;H3-3A;LMNB1
APC C Cdh1 Mediated Degradation of Cdc20 and Other APC C Cdh1 Targets in Late Mitosis Early G1	1.13666e-05	6.82613e-05	13.4857	153.532	RB1;PSMA3;PSMD2;UBC;UBA52;AURKA
Regulated Necrosis	1.13666e-05	6.82613e-05	13.4857	153.532	UBC;XIAP;TRAF2;TP53;UBA52;BIRC2
Cellular Response to Hypoxia	1.24987e-05	7.46562e-05	13.2442	149.525	PSMA3;CREBBP;EGLN3;PSMD2;UBC;UBA52
Formation of Definitive Endoderm	1.27895e-05	7.51805e-05	34.9559	393.844	SMAD2;TCF7L2;SMAD3;CTNNB1
Regulation of NF-kappa B Signaling	1.27895e-05	7.51805e-05	34.9559	393.844	UBC;TRAF2;TP53;UBA52
TP53 Regulates Transcription of Genes Involved in G2 Cell Cycle Arrest	1.27895e-05	7.51805e-05	34.9559	393.844	PRMT1;E2F4;TP53;AURKA
HDR Through Single Strand Annealing (SSA)	1.30382e-05	7.62394e-05	19.2178	216.154	RAD50;KAT5;BRCA1;NBN;TOPBP1
MITF-M-dependent Gene Expression	1.33474e-05	7.76385e-05	9.9927	112.16	TCF7L2;TERT;HDAC1;CDK2;CTNNB1;SIRT1;SMARCA4
Apoptotic Cleavage of Cellular Proteins	1.49135e-05	8.62965e-05	18.6345	207.09	LMNA;CTNNB1;VIM;BIRC2;LMNB1
Cytosolic Sensors of Pathogen-Associated DNA	1.50363e-05	8.65561e-05	12.7862	141.991	CREBBP;IFI16;UBC;CTNNB1;UBA52;RELA
Toll-like Receptor Cascades	1.52573e-05	8.73757e-05	6.83347	75.7863	PPP2R1A;UBC;CUL1;TRAF2;TP53;UBA52;BIRC2;RELA;SKP1
Transcription of E2F Targets Under Negative Control by DREAM Complex	1.60954e-05	9.17024e-05	32.6239	360.069	TOP2A;HDAC1;MYC;E2F4
Beta-catenin Independent WNT Signaling	1.63324e-05	9.23168e-05	7.91963	87.293	TCF7L2;PSMA3;MYC;PSMD2;UBC;CTNNB1;KRAS;UBA52
Mitotic Anaphase	1.64059e-05	9.23168e-05	5.96154	65.6835	PSMA3;PPP2R1A;PSMD2;UBC;LMNA;BUB3;UBA52;EMD;TMPO;LMNB1
RUNX1 Regulates Genes Involved in Megakaryocyte Differentiation and Platelet Function	1.64525e-05	9.23168e-05	12.5689	138.446	PRMT1;HDAC1;WDR5;H4C1;GATA1;H3-3A
p53-Independent DNA Damage Response	1.69925e-05	9.29017e-05	18.0855	198.628	PSMA3;CHEK2;PSMD2;UBC;UBA52
p53-Independent G1 S DNA Damage Checkpoint	1.69925e-05	9.29017e-05	18.0855	198.628	PSMA3;CHEK2;PSMD2;UBC;UBA52
Autodegradation of the E3 Ubiquitin Ligase COP1	1.69925e-05	9.29017e-05	18.0855	198.628	PSMA3;PSMD2;UBC;TP53;UBA52
Ovarian Tumor Domain Proteases	1.69925e-05	9.29017e-05	18.0855	198.628	VCP;UBC;TRIM25;TP53;UBA52
Ubiquitin Mediated Degradation of Phosphorylated Cdc25A	1.69925e-05	9.29017e-05	18.0855	198.628	PSMA3;CHEK2;PSMD2;UBC;UBA52
Mitotic Metaphase and Anaphase	1.70585e-05	9.29017e-05	5.93312	65.1389	PSMA3;PPP2R1A;PSMD2;UBC;LMNA;BUB3;UBA52;EMD;TMPO;LMNB1
Hedgehog 'Off' State	1.87507e-05	0.00010162	9.44722	102.826	PSMA3;PSMD2;UBC;CUL1;TULP3;UBA52;SKP1
Presynaptic Phase of Homologous DNA Pairing and Strand Exchange	1.92904e-05	0.000103535	17.5679	190.715	RAD50;KAT5;BRCA1;NBN;TOPBP1
Vpu Mediated Degradation of CD4	1.92904e-05	0.000103535	17.5679	190.715	PSMA3;PSMD2;UBC;UBA52;SKP1
SUMOylation of Transcription Factors	1.99893e-05	0.00010677	30.5833	330.921	SP3;SUMO2;MDM2;TP53
Defective Homologous Recombination Repair (HRR) Due to BRCA2 Loss of Function	2.1823e-05	0.000115454	17.079	183.301	RAD50;KAT5;BRCA1;NBN;TOPBP1
Diseases of DNA Double-Strand Break Repair	2.1823e-05	0.000115454	17.079	183.301	RAD50;KAT5;BRCA1;NBN;TOPBP1
Epigenetic Regulation of Adipogenesis Genes by MLL3 and MLL4 Complexes	2.42732e-05	0.000126608	9.05176	96.1852	RB1;CREBBP;WDR5;PPARG;H4C1;SIRT1;H3-3A
Epigenetic Regulation of Gene Expression by MLL3 and MLL4 Complexes	2.42732e-05	0.000126608	9.05176	96.1852	RB1;CREBBP;WDR5;PPARG;H4C1;SIRT1;H3-3A
MLL4 and MLL3 Complexes Regulate Expression of PPARG Targets in Adipogenesis and Hepatic Steatosis	2.42732e-05	0.000126608	9.05176	96.1852	RB1;CREBBP;WDR5;PPARG;H4C1;SIRT1;H3-3A
Degradation of AXIN	2.46068e-05	0.000127749	16.6166	176.343	PSMA3;PSMD2;UBC;AXIN1;UBA52
Circadian Clock	2.52387e-05	0.00013042	11.584	122.641	CREBBP;UBC;CUL1;SIRT1;UBA52;SKP1
Formation of Incision Complex in GG-NER	2.76589e-05	0.000140959	16.1785	169.802	PARP1;ERCC3;SUMO2;UBC;UBA52
Hh Mutants Are Degraded by ERAD	2.76589e-05	0.000140959	16.1785	169.802	VCP;PSMA3;PSMD2;UBC;UBA52
Homologous DNA Pairing and Strand Exchange	2.76589e-05	0.000140959	16.1785	169.802	RAD50;KAT5;BRCA1;NBN;TOPBP1
Chaperone Mediated Autophagy	2.97917e-05	0.000151135	27.1824	283.276	UBC;VIM;UBA52;HDAC6
Immune System	3.0038e-05	0.000151692	2.32123	24.1711	VCP;DDX3X;CUL3;CCNF;CUL1;RELA;LMNB1;IFI16;PPP2R1A;MYC;PSMD2;UBC;TRIM25;TRIM22;SKP1;SNCA;CREBBP;NPM1;SMAD3;ANXA1;TRAF2;SMARCA4;ILF3;PSMA3;PKM;BCL6;MYH9;CTNNB1;BLMH;KRAS;RBCK1;VIM;TP53;PPIA;UBA52;BIRC2
Binding of TCF LEF CTNNB1 to Target Gene Promoters	3.04979e-05	0.000151943	72.9902	758.941	TCF7L2;MYC;CTNNB1
RUNX3 Regulates WNT Signaling	3.04979e-05	0.000151943	72.9902	758.941	TCF7L2;MYC;CTNNB1
Regulation of NFE2L2 Gene Expression	3.04979e-05	0.000151943	72.9902	758.941	CREBBP;MYC;RELA
Degradation of DVL	3.09968e-05	0.000153055	15.7629	163.644	PSMA3;CUL3;PSMD2;UBC;UBA52
SUMOylation of Transcription Cofactors	3.09968e-05	0.000153055	15.7629	163.644	CREBBP;DAXX;NPM1;CBX4;SUMO2
Synthesis of DNA	3.29957e-05	0.000162205	8.60147	88.7597	PSMA3;PSMD2;UBC;CDK2;CUL1;UBA52;SKP1
Regulation of RUNX3 Expression and Activity	3.46388e-05	0.000168788	15.368	157.838	PSMA3;PSMD2;UBC;MDM2;UBA52
TAK1-dependent IKK and NF-kappa-B Activation	3.46388e-05	0.000168788	15.368	157.838	UBC;TRAF2;TP53;UBA52;RELA
Maternal to Zygotic Transition (MZT)	3.50167e-05	0.000169884	8.51671	87.3788	YAP1;CREBBP;UHRF1;H4C1;TP53;H3-3A;EIF4B
Hh Mutants Abrogate Ligand Secretion	3.8604e-05	0.000185667	14.9924	152.355	VCP;PSMA3;PSMD2;UBC;UBA52
PKMTs Methylate Histone Lysines	3.8604e-05	0.000185667	14.9924	152.355	SUZ12;WDR5;H4C1;RELA;EZH2
Impaired BRCA2 Binding to PALB2	4.27197e-05	0.000203698	24.4617	246.106	RAD50;KAT5;BRCA1;NBN
RUNX2 Regulates Osteoblast Differentiation	4.27197e-05	0.000203698	24.4617	246.106	RB1;YAP1;MAF;HDAC6
TCR Signaling	4.41455e-05	0.000209597	8.19366	82.1662	PSMA3;PSMD2;UBC;CUL1;UBA52;RELA;SKP1
Regulation of PTEN Localization	4.54679e-05	0.000214957	60.8221	608.13	UBC;XIAP;UBA52
Defective CFTR Causes Cystic Fibrosis	4.75822e-05	0.000223999	14.2937	142.266	VCP;PSMA3;PSMD2;UBC;UBA52
Defective HDR Through Homologous Recombination Repair Due to PALB2 Loss of BRCA1 Binding Function	5.05288e-05	0.000233906	23.2957	230.464	RAD50;KAT5;BRCA1;NBN
Defective HDR Through Homologous Recomb Repair Due to PALB2 Loss of BRCA2 RAD51 RAD51C Binding Fnc	5.05288e-05	0.000233906	23.2957	230.464	RAD50;KAT5;BRCA1;NBN
Defective Homologous Recombination Repair (HRR) Due to BRCA1 Loss of Function	5.05288e-05	0.000233906	23.2957	230.464	RAD50;KAT5;BRCA1;NBN
Defective Homologous Recombination Repair (HRR) Due to PALB2 Loss of Function	5.05288e-05	0.000233906	23.2957	230.464	RAD50;KAT5;BRCA1;NBN
Antiviral Mechanism by IFN-stimulated Genes	5.33089e-05	0.000245752	6.64439	65.3768	ILF3;NPM1;PPP2R1A;UBC;TRIM25;TP53;UBA52;SNCA
PKR-mediated Signaling	5.40242e-05	0.00024802	10.0135	98.3936	ILF3;NPM1;PPP2R1A;TRIM25;TP53;SNCA
Senescence-Associated Secretory Phenotype (SASP)	5.79492e-05	0.000264945	9.8795	96.3838	UBC;CDK2;H4C1;UBA52;H3-3A;RELA
DNA Replication Pre-Initiation	5.82139e-05	0.000265064	7.8226	76.2812	PSMA3;PSMD2;UBC;CDK2;H4C1;UBA52;H3-3A
Downregulation of TGF-beta Receptor Signaling	5.93308e-05	0.000267953	22.2357	216.406	SMAD2;SMAD3;UBC;UBA52
TNFR1-induced Proapoptotic Signaling	5.93308e-05	0.000267953	22.2357	216.406	XIAP;TRAF2;RBCK1;BIRC2
Negative Epigenetic Regulation of rRNA Expression	6.20988e-05	0.000279319	9.74901	94.4366	ERCC3;HDAC1;SAP130;H4C1;SIRT1;H3-3A
Diseases of DNA Repair	6.39805e-05	0.000285471	13.3594	129.011	RAD50;KAT5;BRCA1;NBN;TOPBP1
Transcriptional and Post-Translational Regulation of MITF-M Expression and Activity	6.39805e-05	0.000285471	13.3594	129.011	CREBBP;HDAC1;CTNNB1;SIRT1;TBX3
InlA-mediated Entry of Listeria Monocytogenes Into Host Cells	6.45582e-05	0.000285754	52.1306	502.953	UBC;CTNNB1;UBA52
Regulation of CDH11 Gene Transcription	6.45582e-05	0.000285754	52.1306	502.953	ILF3;SP1;SNAI1
Resolution of D-loop Structures Through Synthesis-Dependent Strand Annealing (SDSA)	6.92002e-05	0.000305085	21.2678	203.714	RAD50;KAT5;BRCA1;NBN
Apoptotic Execution Phase	7.03155e-05	0.000307561	13.0745	125.025	LMNA;CTNNB1;VIM;BIRC2;LMNB1
Hedgehog Ligand Biogenesis	7.03155e-05	0.000307561	13.0745	125.025	PSMA3;VCP;PSMD2;UBC;UBA52
Oxygen-dependent Proline Hydroxylation of Hypoxia-inducible Factor Alpha	7.71229e-05	0.000336014	12.8015	121.232	PSMA3;EGLN3;PSMD2;UBC;UBA52
TGFBR3 Expression	8.02133e-05	0.000348113	20.3807	192.206	SMAD3;SP1;TCF12;RARA
DDX58 IFIH1-mediated Induction of Interferon-Alpha Beta	8.11336e-05	0.000350737	9.25969	87.2208	CREBBP;UBC;TRIM25;TRAF2;UBA52;RELA
SARS-CoV-1 Activates Modulates Innate Immune Responses	8.44267e-05	0.000363558	12.5396	117.617	UBC;TRIM25;PPIA;UBA52;RELA
Regulation of PLK1 Activity at G2 M Transition	8.65511e-05	0.000371267	9.14491	85.5486	PPP2R1A;UBC;CUL1;UBA52;SKP1;AURKA
Host Interactions of HIV Factors	8.8204e-05	0.000376902	7.29375	68.0934	PSMA3;NPM1;PSMD2;UBC;PPIA;UBA52;SKP1
RHO GTPase Cycle	0.000101572	0.000432364	3.77142	34.6772	VCP;CUL3;CAV1;LMNB1;SENP1;ANLN;PHIP;VIM;ECT2;EMD;DBN1;PAK5;TMPO
Regulation of CDH11 Expression and Function	0.000105983	0.000449418	18.811	172.163	ILF3;SP1;SNAI1;CTNNB1
HDR Through MMEJ (alt-NHEJ)	0.000116919	0.000493903	40.5419	367.068	RAD50;PARP1;NBN
SUMOylation of Chromatin Organization Proteins	0.0001191	0.000499323	11.5909	104.73	SUZ12;CBX4;HDAC1;SUMO2;H4C1
Transcriptional Regulation of Granulopoiesis	0.0001191	0.000499323	11.5909	104.73	MYC;CDK2;RARA;H4C1;H3-3A
Disassembly of the Destruction Complex and Recruitment of AXIN to the Membrane	0.000120901	0.000499334	18.1134	163.393	PPP2R1A;CAV1;AXIN1;CTNNB1
FOXO-mediated Transcription of Oxidative Stress, Metabolic and Neuronal Genes	0.000120901	0.000499334	18.1134	163.393	SMAD2;ATXN3;SMAD3;HDAC1
Metalloprotease DUBs	0.000120901	0.000499334	18.1134	163.393	UBC;BRCA1;BRCC3;UBA52
RUNX2 Regulates Bone Development	0.000120901	0.000499334	18.1134	163.393	RB1;YAP1;MAF;HDAC6
Respiratory Syncytial Virus Infection Pathway	0.000123814	0.000509472	6.88609	61.9523	CREBBP;CSNK2A1;NCL;UBC;TRIM25;UBA52;MED26
Epigenetic Regulation by WDR5-containing Histone Modifying Complexes	0.000135891	0.000557102	6.77781	60.3473	RB1;CREBBP;WDR5;PPARG;H4C1;SIRT1;H3-3A
CDK-mediated Phosphorylation and Removal of Cdc6	0.000140076	0.000570051	11.1683	99.0997	PSMA3;PSMD2;UBC;CDK2;UBA52
Cdc20 Phospho-APC C Mediated Degradation of Cyclin A	0.000140076	0.000570051	11.1683	99.0997	PSMA3;PSMD2;UBC;BUB3;UBA52
NF-kB Is Activated and Signals Survival	0.000151068	0.000612332	36.4859	320.995	UBC;UBA52;RELA
APC Cdc20 Mediated Degradation of Cell Cycle Proteins Prior to Satisfation of the Checkpoint	0.000151567	0.000612332	10.9683	96.4603	PSMA3;PSMD2;UBC;BUB3;UBA52
Regulation of Expression and Function of Type II Classical Cadherins	0.000155213	0.000622532	16.8625	147.896	ILF3;SP1;SNAI1;CTNNB1
Regulation of Homotypic Cell-Cell Adhesion	0.000155213	0.000622532	16.8625	147.896	ILF3;SP1;SNAI1;CTNNB1
TP53 Regulates Transcription of DNA Repair Genes	0.000163767	0.000654477	10.7753	93.9291	MDC1;ERCC3;FANCD2;BRCA1;TP53
Late Endosomal Microautophagy	0.000174776	0.000693485	16.2996	141.024	UBC;VIM;UBA52;HDAC6
Signaling by WNT in Cancer	0.000174776	0.000693485	16.2996	141.024	TCF7L2;PPP2R1A;AXIN1;CTNNB1
APC C Cdc20 Mediated Degradation of Mitotic Proteins	0.000176702	0.000696154	10.589	91.5	PSMA3;PSMD2;UBC;BUB3;UBA52
MAP Kinase Activation	0.000176702	0.000696154	10.589	91.5	PPP2R1A;UBC;CUL1;UBA52;SKP1
Antigen Processing Ubiquitination & Proteasome Degradation	0.000188992	0.000741942	4.38139	37.5652	PSMA3;PSMD2;CUL3;CCNF;UBC;CUL1;BLMH;RBCK1;UBA52;SKP1
Activation of APC C and APC C Cdc20 Mediated Degradation of Mitotic Proteins	0.000190402	0.000744848	10.409	89.1673	PSMA3;PSMD2;UBC;BUB3;UBA52
Repression of WNT Target Genes	0.000191098	0.000744948	33.1673	284.003	TCF7L2;HDAC1;MYC
Macroautophagy	0.000194131	0.000754126	6.37653	54.5	VCP;CSNK2A1;UBC;HSF1;VIM;UBA52;HDAC6
RHOBTB GTPase Cycle	0.000196058	0.00075632	15.773	134.656	CUL3;PHIP;VIM;DBN1
Resolution of D-loop Structures Through Holliday Junction Intermediates	0.000196058	0.00075632	15.773	134.656	RAD50;KAT5;BRCA1;NBN
Assembly of the Pre-Replicative Complex	0.000197446	0.00075904	7.79171	66.4636	PSMA3;PSMD2;UBC;H4C1;UBA52;H3-3A
ABC Transporter Disorders	0.000204898	0.000782274	10.235	86.9257	PSMA3;VCP;PSMD2;UBC;UBA52
The Role of GTSE1 in G2 M Progression After G2 Checkpoint	0.000204898	0.000782274	10.235	86.9257	PSMA3;PSMD2;UBC;TP53;UBA52
Resolution of D-Loop Structures	0.000219146	0.00083096	15.2793	128.74	RAD50;KAT5;BRCA1;NBN
Transcriptional Regulation by the AP-2 (TFAP2) Family of Transcription Factors	0.000219146	0.00083096	15.2793	128.74	CREBBP;NPM1;MYC;NOP2
FCERI Mediated NF-kB Activation	0.000230014	0.000869203	6.19308	51.8817	PSMA3;PSMD2;UBC;CUL1;UBA52;RELA;SKP1
CTNNB1 S33 Mutants Aren'T Phosphorylated	0.000237419	0.000879241	30.4018	253.724	PPP2R1A;AXIN1;CTNNB1
CTNNB1 S37 Mutants Aren'T Phosphorylated	0.000237419	0.000879241	30.4018	253.724	PPP2R1A;AXIN1;CTNNB1
CTNNB1 S45 Mutants Aren'T Phosphorylated	0.000237419	0.000879241	30.4018	253.724	PPP2R1A;AXIN1;CTNNB1
CTNNB1 T41 Mutants Aren'T Phosphorylated	0.000237419	0.000879241	30.4018	253.724	PPP2R1A;AXIN1;CTNNB1
Signaling by CTNNB1 Phospho-Site Mutants	0.000237419	0.000879241	30.4018	253.724	PPP2R1A;AXIN1;CTNNB1
Signaling by GSK3beta Mutants	0.000237419	0.000879241	30.4018	253.724	PPP2R1A;AXIN1;CTNNB1
Evasion by RSV of Host Interferon Responses	0.000244129	0.000895139	14.8156	123.233	CREBBP;UBC;TRIM25;UBA52
RHOH GTPase Cycle	0.000244129	0.000895139	14.8156	123.233	VCP;CAV1;PAK5;DBN1
Regulation of Activated PAK-2p34 by Proteasome Mediated Degradation	0.000244129	0.000895139	14.8156	123.233	PSMA3;PSMD2;UBC;UBA52
Fc Epsilon Receptor (FCERI) Signaling	0.000245841	0.000898454	5.26288	43.7388	PSMA3;PSMD2;UBC;CUL1;KRAS;UBA52;RELA;SKP1
rRNA Processing in the Nucleus and Cytosol	0.000263226	0.000958831	5.20724	42.9206	RPL7A;NCL;RPS6;NOP2;NAT10;RPL26;UBA52;PELP1
Nucleotide Excision Repair	0.000284251	0.00103203	7.25441	59.237	PARP1;ERCC3;UBC;SUMO2;ERCC6;UBA52
p75NTR Signals via NF-kB	0.00029043	0.00104762	28.0618	228.54	UBC;UBA52;RELA
Spry Regulation of FGF Signaling	0.00029043	0.00104762	28.0618	228.54	PPP2R1A;UBC;UBA52
Translesion Synthesis by Y Family DNA Polymerases Bypasses Lesions on DNA Template	0.000300136	0.00107565	13.9675	113.295	VCP;UBC;TRIM25;UBA52
Ubiquitin-dependent Degradation of Cyclin D	0.000300136	0.00107565	13.9675	113.295	PSMA3;PSMD2;UBC;UBA52
Interleukin-17 Signaling	0.000331261	0.0011761	9.16242	73.4148	PPP2R1A;UBC;CUL1;UBA52;SKP1
Regulation of Apoptosis	0.000331341	0.0011761	13.5789	108.799	PSMA3;PSMD2;UBC;UBA52
Signaling by FGFR3	0.000331341	0.0011761	13.5789	108.799	PPP2R1A;UBC;KRAS;UBA52
Beta-catenin Phosphorylation Cascade	0.00035052	0.00123628	26.0561	207.305	PPP2R1A;AXIN1;CTNNB1
FOXO-mediated Transcription of Cell Cycle Genes	0.00035052	0.00123628	26.0561	207.305	SMAD2;SMAD3;CAV1
Hedgehog 'On' State	0.000353258	0.00123807	9.02722	71.7512	PSMA3;PSMD2;CUL3;UBC;UBA52
Pre-NOTCH Transcription and Translation	0.000353258	0.00123807	9.02722	71.7512	CREBBP;SIRT6;H4C1;TP53;H3-3A
Autophagy	0.000356947	0.00124707	5.73872	45.5535	VCP;CSNK2A1;UBC;HSF1;VIM;UBA52;HDAC6
Defective Pyroptosis	0.000364803	0.00125479	13.2112	104.582	SUZ12;H4C1;H3-3A;EZH2
Dual Incision in GG-NER	0.000364803	0.00125479	13.2112	104.582	PARP1;ERCC3;UBC;UBA52
PRC2 Methylates Histones and DNA	0.000364803	0.00125479	13.2112	104.582	SUZ12;H4C1;H3-3A;EZH2
Signaling by FGFR4	0.000364803	0.00125479	13.2112	104.582	PPP2R1A;UBC;KRAS;UBA52
Transcriptional Regulation by VENTX	0.000364803	0.00125479	13.2112	104.582	TCF7L2;CTNNB1;TP53;RELA
Signaling by ROBO Receptors	0.000377775	0.00129539	4.92092	38.7828	RPL7A;PSMA3;PSMD2;RPS6;UBC;RPL26;UBA52;PAK5
Nuclear Envelope (NE) Reassembly	0.000400548	0.00134873	8.76841	68.5924	PPP2R1A;LMNA;EMD;LMNB1;TMPO
Positive Epigenetic Regulation of rRNA Expression	0.000400548	0.00134873	8.76841	68.5924	MYBBP1A;HDAC1;H4C1;ERCC6;H3-3A
Signaling by FGFR2	0.000400548	0.00134873	8.76841	68.5924	HNRNPM;PPP2R1A;UBC;KRAS;UBA52
AUF1 (hnRNP D0) Binds and Destabilizes mRNA	0.000400613	0.00134873	12.8629	100.62	PSMA3;PSMD2;UBC;UBA52
RHOF GTPase Cycle	0.000400613	0.00134873	12.8629	100.62	CAV1;LMNB1;TMPO;SENP1
Vif-mediated Degradation of APOBEC3G	0.000400613	0.00134873	12.8629	100.62	PSMA3;PSMD2;UBC;UBA52
Zygotic Genome Activation (ZGA)	0.000418066	0.00140324	24.3178	189.189	YAP1;CREBBP;TP53
NoRC Negatively Regulates rRNA Expression	0.000425911	0.00142526	8.64448	67.0922	ERCC3;HDAC1;SAP130;H4C1;H3-3A
Negative Regulation of MAPK Pathway	0.000438865	0.0014642	12.5324	96.8923	PPP2R1A;UBC;KRAS;UBA52
Regulation of Expression of SLITs and ROBOs	0.000446797	0.0014862	5.51773	42.5605	RPL7A;PSMA3;PSMD2;RPS6;UBC;RPL26;UBA52
SUMOylation of DNA Damage Response and Repair Proteins	0.000452467	0.00150057	8.52398	65.6414	MDC1;PARP1;CBX4;SUMO2;BRCA1
Chromosome Maintenance	0.000478322	0.00158159	6.54458	50.0348	DAXX;NPM1;TERT;CDK2;H4C1;H3-3A
Constitutive Signaling by Ligand-Responsive EGFR Cancer Variants	0.000493436	0.00160765	22.7968	173.577	UBC;KRAS;UBA52
SARS-CoV-1 Targets Host Intracellular Signalling and Regulatory Pathways	0.000493436	0.00160765	22.7968	173.577	SMAD3;SP1;CAV1
Signaling by Ligand-Responsive EGFR Variants in Cancer	0.000493436	0.00160765	22.7968	173.577	UBC;KRAS;UBA52
TICAM1, RIP1-mediated IKK Complex Recruitment	0.000493436	0.00160765	22.7968	173.577	UBC;UBA52;BIRC2
Translesion Synthesis by POLH	0.000493436	0.00160765	22.7968	173.577	VCP;UBC;UBA52
RNA Polymerase I Promoter Clearance	0.000509302	0.00165449	8.29276	62.8796	ERCC3;HDAC1;H4C1;ERCC6;H3-3A
ERCC6 (CSB) and EHMT2 (G9a) Positively Regulate rRNA Expression	0.000523069	0.00169425	11.9199	90.0644	HDAC1;H4C1;ERCC6;H3-3A
Amyloid Fiber Formation	0.000539654	0.00173784	8.18178	61.5645	UBC;H4C1;UBA52;H3-3A;SNCA
MAPK6 MAPK4 Signaling	0.000539654	0.00173784	8.18178	61.5645	PSMA3;MYC;PSMD2;UBC;UBA52
Signaling by Receptor Tyrosine Kinases	0.000549691	0.00176505	3.13729	23.549	YAP1;NTRK1;HDAC1;CAV1;PXN;TCF12;HNRNPM;PPP2R1A;MYC;UBC;CTNNB1;KRAS;UBA52
Innate Immune System	0.000560388	0.00179421	2.40172	17.9814	VCP;CREBBP;DDX3X;CUL1;TRAF2;RELA;PSMA3;PKM;IFI16;PPP2R1A;PSMD2;UBC;TRIM25;MYH9;CTNNB1;KRAS;TP53;PPIA;UBA52;BIRC2;SKP1
Interferon Signaling	0.000567607	0.00181201	4.13818	30.9291	ILF3;NPM1;PPP2R1A;UBC;TRIM25;TP53;UBA52;TRIM22;SNCA
SUMOylation of DNA Replication Proteins	0.000569208	0.00181201	11.6355	86.932	TOP2A;TOP2B;SUMO2;AURKA
RNA Polymerase I Transcription	0.000571345	0.00181361	8.07372	60.2906	ERCC3;HDAC1;H4C1;ERCC6;H3-3A
TGF-beta Receptor Signaling Activates SMADs	0.000618167	0.00195665	11.3643	83.9683	SMAD2;SMAD3;UBC;UBA52
HIV Infection	0.000631979	0.00199468	4.535	33.4078	PSMA3;NPM1;ERCC3;PSMD2;UBC;PPIA;UBA52;SKP1
CD209 (DC-SIGN) Signaling	0.000669062	0.0020711	20.2618	148.106	CREBBP;KRAS;RELA
DNA Damage Bypass	0.000670038	0.0020711	11.1055	81.1609	VCP;UBC;TRIM25;UBA52
RMTs Methylate Histone Arginines	0.000670038	0.0020711	11.1055	81.1609	PRMT1;WDR5;H4C1;SMARCA4
FBXW7 Mutants and NOTCH1 in Cancer	0.000673604	0.0020711	80.6138	588.712	CUL1;SKP1
LRR FLII-interacting Protein 1 (LRRFIP1) Activates Type I IFN Production	0.000673604	0.0020711	80.6138	588.712	CREBBP;CTNNB1
Loss of Function of FBXW7 in Cancer and NOTCH1 Signaling	0.000673604	0.0020711	80.6138	588.712	CUL1;SKP1
Maturation of Protein E 9683683	0.000673604	0.0020711	80.6138	588.712	UBC;UBA52
Maturation of Protein E 9694493	0.000673604	0.0020711	80.6138	588.712	UBC;UBA52
TFAP2A Acts as a Transcriptional Repressor During Retinoic Acid Induced Cell Differentiation	0.000673604	0.0020711	80.6138	588.712	NPM1;NOP2
Global Genome Nucleotide Excision Repair (GG-NER)	0.000674833	0.0020711	7.76594	56.6995	PARP1;ERCC3;SUMO2;UBC;UBA52
Pyruvate Metabolism	0.000724919	0.00221259	10.8582	78.4986	PKM;PC;UBC;UBA52
Signaling by TGFBR3	0.000724919	0.00221259	10.8582	78.4986	SMAD3;SP1;TCF12;RARA
Listeria Monocytogenes Entry Into Host Cells	0.00077	0.00234375	19.1944	137.607	UBC;CTNNB1;UBA52
rRNA Processing	0.00083671	0.00253985	4.33475	30.7162	RPL7A;NCL;RPS6;NOP2;NAT10;RPL26;UBA52;PELP1
Asymmetric Localization of PCP Proteins	0.000844089	0.00254832	10.3951	73.5685	PSMA3;PSMD2;UBC;UBA52
Formation of TC-NER Pre-Incision Complex	0.000844089	0.00254832	10.3951	73.5685	ERCC3;UBC;ERCC6;UBA52
Pre-NOTCH Expression and Processing	0.000877674	0.00262855	7.30183	51.392	CREBBP;SIRT6;H4C1;TP53;H3-3A
IKK Complex Recruitment Mediated by RIP1	0.000880127	0.00262855	18.2337	128.282	UBC;UBA52;BIRC2
RHOBTB1 GTPase Cycle	0.000880127	0.00262855	18.2337	128.282	CUL3;VIM;DBN1
RHOBTB2 GTPase Cycle	0.000880127	0.00262855	18.2337	128.282	CUL3;PHIP;DBN1
Signaling by FGFR1	0.00090857	0.00270622	10.178	71.2829	PPP2R1A;UBC;KRAS;UBA52
Nervous System Development	0.000922897	0.00273499	2.95699	20.6634	YAP1;CSNK2A1;RPS6;SMARCA4;RPL7A;PSMA3;PSMD2;UBC;MYH9;KRAS;RPL26;UBA52;PAK5
ABC-family Proteins Mediated Transport	0.000923152	0.00273499	7.21556	50.4203	PSMA3;VCP;PSMD2;UBC;UBA52
Signaling by FGFR	0.000970361	0.00286721	7.1313	49.4758	HNRNPM;PPP2R1A;UBC;KRAS;UBA52
Nuclear Envelope Breakdown	0.000976444	0.00286992	9.96977	69.1064	LMNA;EMD;LMNB1;TMPO
Signaling by EGFR	0.000976444	0.00286992	9.96977	69.1064	PXN;UBC;KRAS;UBA52
Assembly Of The HIV Virion	0.000999757	0.00291498	17.3646	119.955	UBC;PPIA;UBA52
RAS Processing	0.000999757	0.00291498	17.3646	119.955	UBC;KRAS;UBA52
SMAD2 3 Phosphorylation Motif Mutants in Cancer	0.00100489	0.00291498	60.4573	417.329	SMAD2;SMAD3
SUMO Is Proteolytically Processed	0.00100489	0.00291498	60.4573	417.329	SUMO2;SENP1
TGFBR1 KD Mutants in Cancer	0.00100489	0.00291498	60.4573	417.329	SMAD2;SMAD3
Telomere Maintenance	0.00101934	0.00294919	7.04898	48.5576	DAXX;TERT;CDK2;H4C1;H3-3A
Autodegradation of Cdh1 by Cdh1 APC C	0.00104781	0.00302367	9.76988	67.0317	PSMA3;PSMD2;UBC;UBA52
APC C Cdc20 Mediated Degradation of Securin	0.00112275	0.00321677	9.57783	65.0523	PSMA3;PSMD2;UBC;UBA52
Cyclin A B1 B2 Associated Events During G2 M Transition	0.0011292	0.00321677	16.5745	112.478	PPP2R1A;CDK2;FOXM1
Defective Intrinsic Pathway for Apoptosis	0.0011292	0.00321677	16.5745	112.478	LMNA;TP53;LMNB1
Signaling by EGFR in Cancer	0.0011292	0.00321677	16.5745	112.478	UBC;KRAS;UBA52
TRAF6 Mediated NF-kB Activation	0.0011292	0.00321677	16.5745	112.478	TRIM25;TRAF2;RELA
Class I MHC Mediated Antigen Processing & Presentation	0.00114425	0.0032513	3.43841	23.2883	PSMA3;PSMD2;CUL3;CCNF;UBC;CUL1;BLMH;RBCK1;UBA52;SKP1
SARS-CoV-2 Infection	0.00124474	0.00352783	3.68274	24.6332	RB1;VCP;CREBBP;PRMT1;CAV1;RPS6;UBC;TRIM25;UBA52
APC-Cdc20 Mediated Degradation of Nek2A	0.00126875	0.00358671	15.853	105.735	UBC;BUB3;UBA52
P75 NTR Receptor-Mediated Signalling	0.00135273	0.00381442	6.5922	43.5456	HDAC1;UBC;ECT2;UBA52;RELA
Signaling by ERBB4	0.00137005	0.00385349	9.04435	59.6286	YAP1;UBC;KRAS;UBA52
FLT3 Signaling by CBL Mutants	0.00139918	0.00389597	48.3634	317.838	UBC;UBA52
Loss of Function of SMAD2 3 in Cancer	0.00139918	0.00389597	48.3634	317.838	SMAD2;SMAD3
Loss of Function of TGFBR1 in Cancer	0.00139918	0.00389597	48.3634	317.838	SMAD2;SMAD3
RUNX3 Regulates CDKN1A Transcription	0.00139918	0.00389597	48.3634	317.838	SMAD3;TP53
Eukaryotic Translation Elongation	0.00141527	0.00393059	6.52174	42.7854	RPL7A;EEF1D;RPS6;RPL26;UBA52
Cardiogenesis	0.00141869	0.00393059	15.1917	99.6276	KAT5;WDR5;CTNNB1
Adherens Junctions Interactions	0.00146029	0.00399602	8.87946	57.9751	ILF3;SP1;SNAI1;CTNNB1
B-WICH Complex Positively Regulates rRNA Expression	0.00146029	0.00399602	8.87946	57.9751	MYBBP1A;H4C1;ERCC6;H3-3A
Formation of Paraxial Mesoderm	0.00146029	0.00399602	8.87946	57.9751	PSMA3;CREBBP;PSMD2;CTNNB1
Iron Uptake and Transport	0.00146029	0.00399602	8.87946	57.9751	UBC;CUL1;UBA52;SKP1
Meiotic Synapsis	0.00146029	0.00399602	8.87946	57.9751	LMNA;BRCA1;H4C1;LMNB1
Cellular Response to Heat Stress	0.00154671	0.00422211	6.38522	41.3228	VCP;CREBBP;HSF1;SIRT1;HDAC6
FLT3 Signaling in Disease	0.00157931	0.00429	14.5833	94.0736	UBC;KRAS;UBA52
Notch-HLH Transcription Pathway	0.00157931	0.00429	14.5833	94.0736	CREBBP;HDAC1;HDAC6
Nucleotide-binding Domain, Leucine Rich Repeat Containing Receptor (NLR) Signaling Pathways	0.00165305	0.00447936	8.56703	54.873	UBC;UBA52;BIRC2;RELA
Negative Regulation of FGFR3 Signaling	0.00175087	0.0047214	14.0217	89.0048	PPP2R1A;UBC;UBA52
TRAF6 Mediated IRF7 Activation	0.00175087	0.0047214	14.0217	89.0048	CREBBP;TRIM25;TRAF2
Gap-filling DNA Repair Synthesis and Ligation in TC-NER	0.00175576	0.00472312	8.4189	53.4167	ERCC3;UBC;ERCC6;UBA52
Signaling by TGF-beta Receptor Complex in Cancer	0.00185542	0.00497497	40.3008	253.478	SMAD2;SMAD3
Ca2+ Pathway	0.00186282	0.00497497	8.27579	52.0189	TCF7L2;MYC;CTNNB1;KRAS
Dual Incision in TC-NER	0.00186282	0.00497497	8.27579	52.0189	ERCC3;UBC;ERCC6;UBA52
HSF1 Activation	0.00193364	0.00512713	13.5017	84.3634	VCP;HSF1;HDAC6
SUMOylation of Intracellular Receptors	0.00193364	0.00512713	13.5017	84.3634	SUMO2;RARA;PPARG
Signaling by CSF3 (G-CSF)	0.00193364	0.00512713	13.5017	84.3634	UBC;KRAS;UBA52
HATs Acetylate Histones	0.00207807	0.005497	5.94916	36.7439	CREBBP;KAT5;SAP130;WDR5;H4C1
Signaling by BRAF and RAF1 Fusions	0.00209034	0.00551631	8.00364	49.3859	FXR1;LMNA;KRAS;ZC3HAV1
Negative Regulation of FGFR4 Signaling	0.00212786	0.00557559	13.0188	80.1002	PPP2R1A;UBC;UBA52
Signaling by CSF1 (M-CSF) in Myeloid Cells	0.00212786	0.00557559	13.0188	80.1002	UBC;KRAS;UBA52
Turbulent Flow Shear Stress Activates Signaling by PIEZO1 and Integrins in Endothelial Cells	0.00212786	0.00557559	13.0188	80.1002	YAP1;PPP2R1A;RELA
RSV-host Interactions	0.00216362	0.00565595	5.89166	36.1511	CREBBP;UBC;TRIM25;UBA52;MED26
Regulation of Endogenous Retroelements by Piwi-interacting RNAs (piRNAs)	0.00221099	0.00576622	7.87415	48.1451	HDAC1;H4C1;H3-3A;SMARCA4
Adipogenesis	0.0022517	0.00585864	5.83526	35.5721	CREBBP;HDAC1;PPARG;MED26;RELA
Termination of Translesion DNA Synthesis	0.00233378	0.00605802	12.5693	76.1732	UBC;TRIM25;UBA52
Regulation of Endogenous Retroelements	0.00234237	0.00606614	5.77991	35.0066	HDAC1;SUMO2;H4C1;H3-3A;SMARCA4
Downregulation of ERBB4 Signaling	0.00237255	0.00610162	34.5418	208.764	UBC;UBA52
Myoclonic Epilepsy of Lafora	0.00237255	0.00610162	34.5418	208.764	UBC;UBA52
PTK6 Regulates RTKs and Their Effectors AKT1 and DOK1	0.00237255	0.00610162	34.5418	208.764	UBC;UBA52
Interleukin-4 and Interleukin-13 Signaling	0.00243566	0.00624948	5.72561	34.454	ANXA1;BCL6;MYC;VIM;TP53
DNA Methylation	0.00255164	0.006502	12.1497	72.5461	UHRF1;H4C1;H3-3A
Negative Regulation of FGFR1 Signaling	0.00255164	0.006502	12.1497	72.5461	PPP2R1A;UBC;UBA52
Regulation of Pyruvate Metabolism	0.00255164	0.006502	12.1497	72.5461	PKM;UBC;UBA52
Negative Regulation of FGFR2 Signaling	0.00278166	0.00705576	11.7572	69.1875	PPP2R1A;UBC;UBA52
Transcriptional Regulation by E2F6	0.00278166	0.00705576	11.7572	69.1875	SUZ12;BRCA1;EZH2
L13a-mediated Translational Silencing of Ceruloplasmin Expression	0.00283601	0.00717724	5.51816	32.366	RPL7A;RPS6;RPL26;UBA52;EIF4B
GTP Hydrolysis and Joining of the 60S Ribosomal Subunit	0.00294311	0.00739717	5.46861	31.8726	RPL7A;RPS6;RPL26;UBA52;EIF4B
IRAK2 Mediated Activation of TAK1 Complex	0.00294955	0.00739717	30.2226	176.08	UBC;UBA52
Processing and Activation of SUMO	0.00294955	0.00739717	30.2226	176.08	SUMO2;SENP1
Regulation of FOXO Transcriptional Activity by Acetylation	0.00294955	0.00739717	30.2226	176.08	CREBBP;SIRT1
N-glycan Trimming in the ER and Calnexin Calreticulin Cycle	0.00302406	0.00754996	11.3892	66.0704	VCP;UBC;UBA52
Negative Regulators of DDX58 IFIH1 Signaling	0.00302406	0.00754996	11.3892	66.0704	UBC;TRIM25;UBA52
Cell Junction Organization	0.00316603	0.00788669	5.37213	30.9181	ILF3;SP1;PXN;SNAI1;CTNNB1
Budding and Maturation of HIV Virion	0.00327905	0.0081208	11.0435	63.171	UBC;PPIA;UBA52
Nonsense Mediated Decay (NMD) Enhanced by the Exon Junction Complex (EJC)	0.00328194	0.0081208	5.32514	30.4562	RPL7A;PPP2R1A;RPS6;RPL26;UBA52
Nonsense-Mediated Decay (NMD)	0.00328194	0.0081208	5.32514	30.4562	RPL7A;PPP2R1A;RPS6;RPL26;UBA52
Extra-nuclear Estrogen Signaling	0.0035201	0.00869073	6.87289	38.8268	PRMT1;CAV1;KRAS;ESR2
NOD1 2 Signaling Pathway	0.00354684	0.00869733	10.7182	60.4686	UBC;UBA52;BIRC2
RUNX1 Interacts With Co-Factors Whose Precise Effect on RUNX1 Targets Is Not Known	0.00354684	0.00869733	10.7182	60.4686	CBX4;CSNK2A1;SMARCA4
Alpha-protein Kinase 1 Signaling Pathway	0.0035854	0.00869733	26.8631	151.263	UBC;UBA52
Modulation by Mtb of Host Immune System	0.0035854	0.00869733	26.8631	151.263	UBC;UBA52
NFE2L2 Regulating Tumorigenic Genes	0.0035854	0.00869733	26.8631	151.263	CREBBP;SP1
Pexophagy	0.0035854	0.00869733	26.8631	151.263	UBC;UBA52
Regulation of TBK1, IKK?-mediated Activation of IRF3, IRF7 Upon TLR3 Ligation	0.0035854	0.00869733	26.8631	151.263	UBC;UBA52
TICAM1,TRAF6-dependent Induction of TAK1 Complex	0.0035854	0.00869733	26.8631	151.263	UBC;UBA52
Separation of Sister Chromatids	0.00364916	0.00883271	4.31206	24.2047	PSMA3;PPP2R1A;PSMD2;UBC;BUB3;UBA52
Regulation of Endogenous Retroelements by KRAB-ZFP Proteins	0.003692	0.00887838	6.77709	37.9625	HDAC1;SUMO2;H4C1;H3-3A
Regulation of mRNA Stability by Proteins That Bind AU-rich Elements	0.003692	0.00887838	6.77709	37.9625	PSMA3;PSMD2;UBC;UBA52
Transcription-Coupled Nucleotide Excision Repair (TC-NER)	0.003692	0.00887838	6.77709	37.9625	ERCC3;UBC;ERCC6;UBA52
Cap-dependent Translation Initiation	0.00377629	0.00904193	5.1451	28.7046	RPL7A;RPS6;RPL26;UBA52;EIF4B
Eukaryotic Translation Initiation	0.00377629	0.00904193	5.1451	28.7046	RPL7A;RPS6;RPL26;UBA52;EIF4B
DNA Damage Recognition in GG-NER	0.00382762	0.00908651	10.4114	57.9447	PARP1;UBC;UBA52
Diseases of Mitotic Cell Cycle	0.00382762	0.00908651	10.4114	57.9447	RB1;DAXX;CDK2
FLT3 Signaling	0.00382762	0.00908651	10.4114	57.9447	UBC;KRAS;UBA52
Fanconi Anemia Pathway	0.00382762	0.00908651	10.4114	57.9447	FANCD2;UBC;UBA52
Chromatin Modifications During the Maternal to Zygotic Transition (MZT)	0.00412158	0.00970143	10.1217	55.5834	UHRF1;H4C1;H3-3A
Mitophagy	0.00412158	0.00970143	10.1217	55.5834	CSNK2A1;UBC;UBA52
Response of Mtb to Phagocytosis	0.00412158	0.00970143	10.1217	55.5834	UBC;TRIM27;UBA52
SIRT1 Negatively Regulates rRNA Expression	0.00412158	0.00970143	10.1217	55.5834	H4C1;SIRT1;H3-3A
PCP CE Pathway	0.00424169	0.00996305	6.50502	35.5356	PSMA3;PSMD2;UBC;UBA52
ER-Phagosome Pathway	0.00443654	0.0103987	6.4191	34.7779	PSMA3;PSMD2;UBC;UBA52
MAPK Family Signaling Cascades	0.0047971	0.0112202	3.23124	17.254	PSMA3;PPP2R1A;MYC;PSMD2;CUL3;UBC;KRAS;UBA52
Oncogenic MAPK Signaling	0.00484414	0.0112827	6.25388	33.3331	FXR1;LMNA;KRAS;ZC3HAV1
UCH Proteinases	0.00484414	0.0112827	6.25388	33.3331	PSMA3;PSMD2;UBC;UBA52
Major Pathway of rRNA Processing in the Nucleolus and Cytosol	0.00501655	0.0115692	4.02684	21.3222	RPL7A;NCL;RPS6;RPL26;UBA52;PELP1
p75NTR Recruits Signalling Complexes	0.00502965	0.0115692	21.9767	116.31	UBC;UBA52
Downregulation of ERBB2 ERBB3 Signaling	0.00502965	0.0115692	21.9767	116.31	UBC;UBA52
Inhibition of Replication Initiation of Damaged DNA by RB1 E2F1	0.00502965	0.0115692	21.9767	116.31	RB1;PPP2R1A
TICAM1-dependent Activation of IRF3 IRF7	0.00502965	0.0115692	21.9767	116.31	UBC;UBA52
TRAF6 Mediated IRF7 Activation in TLR7 8 or 9 Signaling	0.00502965	0.0115692	21.9767	116.31	UBC;UBA52
Condensation of Prophase Chromosomes	0.0050843	0.0116708	9.34167	49.339	RB1;H4C1;H3-3A
Transcriptional Regulation of White Adipocyte Differentiation	0.00527618	0.0120863	6.09691	31.9756	CREBBP;PPARG;MED26;RELA
Axon Guidance	0.00560398	0.0128108	2.58483	13.4005	RPL7A;PSMA3;CSNK2A1;PSMD2;RPS6;UBC;MYH9;KRAS;RPL26;UBA52;PAK5
TP53 Regulates Transcription of Cell Death Genes	0.00579513	0.0129678	8.88508	45.7647	CREBBP;BCL6;TP53
APC Truncation Mutants Have Impaired AXIN Binding	0.00583608	0.0129678	20.1443	103.616	PPP2R1A;AXIN1
AXIN Missense Mutants Destabilize the Destruction Complex	0.00583608	0.0129678	20.1443	103.616	PPP2R1A;AXIN1
Glycogen Synthesis	0.00583608	0.0129678	20.1443	103.616	UBC;UBA52
IRAK1 Recruits IKK Complex	0.00583608	0.0129678	20.1443	103.616	UBC;UBA52
IRAK1 Recruits IKK Complex Upon TLR7 8 or 9 Stimulation	0.00583608	0.0129678	20.1443	103.616	UBC;UBA52
PTK6 Regulates RHO GTPases, RAS GTPase and MAP Kinases	0.00583608	0.0129678	20.1443	103.616	PXN;KRAS
Regulation of TBK1, IKK? (IKBKE)-mediated Activation of IRF3, IRF7	0.00583608	0.0129678	20.1443	103.616	UBC;UBA52
Signaling by AMER1 Mutants	0.00583608	0.0129678	20.1443	103.616	PPP2R1A;AXIN1
Signaling by APC Mutants	0.00583608	0.0129678	20.1443	103.616	PPP2R1A;AXIN1
Signaling by AXIN Mutants	0.00583608	0.0129678	20.1443	103.616	PPP2R1A;AXIN1
TP53 Regulates Transcription of Genes Involved in G1 Cell Cycle Arrest	0.00583608	0.0129678	20.1443	103.616	CDK2;TP53
TP53 Regulates Transcription of Cell Death Genes With Uncertain Role in P53-Dependent Apoptosis	0.00583608	0.0129678	20.1443	103.616	BCL6;TP53
Truncations of AMER1 Destabilize the Destruction Complex	0.00583608	0.0129678	20.1443	103.616	PPP2R1A;AXIN1
Somitogenesis	0.0061717	0.0136862	8.67309	44.1268	PSMA3;PSMD2;CTNNB1
Constitutive Signaling by NOTCH1 HD Domain Mutants	0.00669742	0.0146185	18.5938	93.0812	UBC;UBA52
IRAK2 Mediated Activation of TAK1 Complex Upon TLR7 8 or 9 Stimulation	0.00669742	0.0146185	18.5938	93.0812	UBC;UBA52
Membrane Binding and Targetting of GAG Proteins	0.00669742	0.0146185	18.5938	93.0812	UBC;UBA52
Negative Regulation of FLT3	0.00669742	0.0146185	18.5938	93.0812	UBC;UBA52
Prolactin Receptor Signaling	0.00669742	0.0146185	18.5938	93.0812	CUL1;SKP1
Regulation of Innate Immune Responses to Cytosolic DNA	0.00669742	0.0146185	18.5938	93.0812	UBC;UBA52
Signaling by NOTCH1 HD Domain Mutants in Cancer	0.00669742	0.0146185	18.5938	93.0812	UBC;UBA52
Synthesis And Processing Of GAG, GAGPOL Polyproteins	0.00669742	0.0146185	18.5938	93.0812	UBC;UBA52
RAF MAP Kinase Cascade	0.0067562	0.0147179	3.34045	16.6932	PSMA3;PPP2R1A;PSMD2;CUL3;UBC;KRAS;UBA52
Inhibition of DNA Recombination at Telomere	0.00696788	0.0151493	8.27803	41.1124	DAXX;H4C1;H3-3A
Cell-cell Junction Organization	0.00726114	0.0157561	5.5404	27.2877	ILF3;SP1;SNAI1;CTNNB1
RNA Polymerase I Transcription Initiation	0.00738773	0.0159996	8.09366	39.7232	ERCC3;HDAC1;ERCC6
Cellular Responses to Mechanical Stimuli	0.00753939	0.0161099	5.47787	26.7737	YAP1;PPP2R1A;CTNNB1;RELA
Response of Endothelial Cells to Shear Stress	0.00753939	0.0161099	5.47787	26.7737	YAP1;PPP2R1A;CTNNB1;RELA
MAPK1 MAPK3 Signaling	0.00759928	0.0161099	3.26353	15.9251	PSMA3;PPP2R1A;PSMD2;CUL3;UBC;KRAS;UBA52
FOXO-mediated Transcription of Cell Death Genes	0.00761271	0.0161099	17.2648	84.2166	CREBBP;BCL6
Glycogen Storage Diseases	0.00761271	0.0161099	17.2648	84.2166	UBC;UBA52
InlB-mediated Entry of Listeria Monocytogenes Into Host Cell	0.00761271	0.0161099	17.2648	84.2166	UBC;UBA52
NRIF Signals Cell Death From the Nucleus	0.00761271	0.0161099	17.2648	84.2166	UBC;UBA52
TGF-beta Receptor Signaling in EMT (Epithelial to Mesenchymal Transition)	0.00761271	0.0161099	17.2648	84.2166	UBC;UBA52
TRAF6-mediated Induction of TAK1 Complex Within TLR4 Complex	0.00761271	0.0161099	17.2648	84.2166	UBC;UBA52
Transcription of E2F Targets Under Neg Control by P107 (RBL1) and P130 (RBL2) in Complex With HDAC1	0.00761271	0.0161099	17.2648	84.2166	HDAC1;E2F4
Translesion Synthesis by REV1	0.00761271	0.0161099	17.2648	84.2166	UBC;UBA52
VLDLR Internalisation and Degradation	0.00761271	0.0161099	17.2648	84.2166	UBC;UBA52
Signaling by NOTCH3	0.00782227	0.0164954	7.91731	38.4051	CREBBP;UBC;UBA52
Peptide Chain Elongation	0.00782457	0.0164954	5.41674	26.2738	RPL7A;RPS6;RPL26;UBA52
Influenza Viral RNA Transcription and Replication	0.0081366	0.0171208	4.24646	20.4314	RPL7A;PARP1;RPS6;RPL26;UBA52
Signaling by ERBB2	0.00827159	0.0173719	7.74847	37.1533	UBC;KRAS;UBA52
Antigen processing-Cross Presentation	0.00841602	0.0176419	5.29844	25.3139	PSMA3;PSMD2;UBC;UBA52
Aberrant Regulation of Mitotic G1 S Transition in Cancer Due to RB1 Defects	0.008581	0.0177864	16.113	76.669	RB1;CDK2
Defective Binding of RB1 Mutants to E2F1,(E2F2, E2F3)	0.008581	0.0177864	16.113	76.669	RB1;CDK2
Signaling by Activin	0.008581	0.0177864	16.113	76.669	SMAD2;SMAD3
TNF Receptor Superfamily (TNFSF) Members Mediating Non-Canonical NF-kB Pathway	0.008581	0.0177864	16.113	76.669	TRAF2;BIRC2
Translesion Synthesis by POLI	0.008581	0.0177864	16.113	76.669	UBC;UBA52
Translesion Synthesis by POLK	0.008581	0.0177864	16.113	76.669	UBC;UBA52
Eukaryotic Translation Termination	0.00903602	0.0186599	5.18519	24.4043	RPL7A;RPS6;RPL26;UBA52
Selenocysteine Synthesis	0.00903602	0.0186599	5.18519	24.4043	RPL7A;RPS6;RPL26;UBA52
VEGFA-VEGFR2 Pathway	0.0093569	0.0192867	5.13034	23.9671	CAV1;PXN;CTNNB1;KRAS
Activation of IRF3, IRF7 Mediated by TBK1, IKK? (IKBKE)	0.00960137	0.019681	15.1052	70.1764	UBC;UBA52
Prevention of Phagosomal-Lysosomal Fusion	0.00960137	0.019681	15.1052	70.1764	UBC;UBA52
TRAF3-dependent IRF Activation Pathway	0.00960137	0.019681	15.1052	70.1764	CREBBP;TRIM25
Nonsense Mediated Decay (NMD) Independent of the Exon Junction Complex (EJC)	0.00968511	0.0198161	5.07665	23.5413	RPL7A;RPS6;RPL26;UBA52
Nuclear Receptor Transcription Pathway	0.00970935	0.0198292	7.28245	33.7517	RARA;PPARG;ESR2
SARS-CoV-2-host Interactions	0.0098281	0.0200349	3.47087	16.0441	CREBBP;CAV1;RPS6;UBC;TRIM25;UBA52
Processing of Capped Intron-Containing Pre-mRNA	0.00986668	0.0200767	3.09696	14.3036	HNRNPM;ZC3H11A;DHX15;CDC5L;HNRNPR;PRPF40A;THOC2
Cell-Cell Communication	0.0100632	0.0204391	4.02133	18.4936	ILF3;SP1;PXN;SNAI1;CTNNB1
Factors Involved in Megakaryocyte Development and Platelet Production	0.0103242	0.0209309	3.99484	18.2695	HDAC1;CDK2;TP53;GATA1;H3-3A
Viral mRNA Translation	0.0103638	0.020973	4.97254	22.7217	RPL7A;RPS6;RPL26;UBA52
RHO GTPase Effectors	0.0109762	0.022172	3.03061	13.6742	CTTN;PPP2R1A;MYH9;CTNNB1;H4C1;BUB3;H3-3A
NOTCH4 Intracellular Domain Regulates Transcription	0.0117947	0.0236449	13.4255	59.6106	CREBBP;SMAD3
Signalling to RAS	0.0117947	0.0236449	13.4255	59.6106	NTRK1;KRAS
TP53 Regulates Transcription of Genes Involved in Cytochrome C Release	0.0117947	0.0236449	13.4255	59.6106	CREBBP;TP53
Formation of a Pool of Free 40S Subunits	0.0118118	0.0236449	4.77657	21.2015	RPL7A;RPS6;RPL26;UBA52
Response of EIF2AK4 (GCN2) to Amino Acid Deficiency	0.0118118	0.0236449	4.77657	21.2015	RPL7A;RPS6;RPL26;UBA52
E3 Ubiquitin Ligases Ubiquitinate Target Proteins	0.0118393	0.0236573	6.74165	29.9082	VCP;UBC;UBA52
Adaptive Immune System	0.0118757	0.0236874	2.08268	9.23304	CUL3;CCNF;CUL1;RELA;PSMA3;PPP2R1A;PSMD2;UBC;BLMH;KRAS;RBCK1;PPIA;UBA52;SKP1
Disorders of Transmembrane Transporters	0.0119881	0.0238687	3.84292	17.0005	VCP;PSMA3;PSMD2;UBC;UBA52
Signaling by VEGF	0.0125821	0.0250066	4.68424	20.4958	CAV1;PXN;CTNNB1;KRAS
ER Quality Control Compartment (ERQC)	0.0129658	0.0254956	12.7182	55.2663	UBC;UBA52
Negative Regulation of MET Activity	0.0129658	0.0254956	12.7182	55.2663	UBC;UBA52
RHO GTPases Activate PAKs	0.0129658	0.0254956	12.7182	55.2663	CTTN;MYH9
Regulation of FZD by Ubiquitination	0.0129658	0.0254956	12.7182	55.2663	UBC;UBA52
Synthesis, Secretion, and Inactivation of Glucagon-like Peptide-1 (GLP-1)	0.0129658	0.0254956	12.7182	55.2663	TCF7L2;CTNNB1
TP53 Regulates Transcription of Additional Cell Cycle Genes With Uncertain Roles in the P53 Pathway	0.0129658	0.0254956	12.7182	55.2663	NPM1;TP53
RNA Polymerase I Promoter Escape	0.012997	0.0255117	6.50022	28.2307	ERCC3;H4C1;H3-3A
Influenza Infection	0.0135069	0.026466	3.72481	16.0337	RPL7A;PARP1;RPS6;RPL26;UBA52
Deregulated CDK5 Triggers Multiple Neurodegenerative Pathways in Alzheimer's Disease Models	0.0141854	0.0275043	12.0817	51.4142	LMNA;LMNB1
E2F Mediated Regulation of DNA Replication	0.0141854	0.0275043	12.0817	51.4142	RB1;PPP2R1A
JNK (c-Jun Kinases) Phosphorylation and Activation Mediated by Activated Human TAK1	0.0141854	0.0275043	12.0817	51.4142	UBC;UBA52
NPAS4 Regulates Expression of Target Genes	0.0141854	0.0275043	12.0817	51.4142	CREBBP;MDM2
Neurodegenerative Diseases	0.0141854	0.0275043	12.0817	51.4142	LMNA;LMNB1
Regulation of Signaling by CBL	0.0141854	0.0275043	12.0817	51.4142	UBC;UBA52
RHO GTPases Activate PKNs	0.0148507	0.0287442	6.16876	25.9687	MYH9;H4C1;H3-3A
Activated TAK1 Mediates P38 MAPK Activation	0.0154525	0.0296908	11.5058	47.979	UBC;UBA52
Signaling by NODAL	0.0154525	0.0296908	11.5058	47.979	SMAD2;SMAD3
Suppression of Phagosomal Maturation	0.0154525	0.0296908	11.5058	47.979	UBC;UBA52
Telomere Extension By Telomerase	0.0154525	0.0296908	11.5058	47.979	TERT;CDK2
rRNA Modification in the Nucleus and Cytosol	0.0155001	0.0296908	6.06564	25.275	RPS6;NOP2;NAT10
Translation of Structural Proteins 9694635	0.0155001	0.0296908	6.06564	25.275	PRMT1;UBC;UBA52
Signaling by NTRK1 (TRKA)	0.0155282	0.0296933	4.38728	18.2734	NTRK1;PPP2R1A;TCF12;KRAS
PPARA Activates Gene Expression	0.016443	0.0313886	4.30919	17.7015	CREBBP;SP1;PPARG;MED26
APC C Cdc20 Mediated Degradation of Cyclin B	0.0167664	0.0317876	10.9823	44.8996	UBC;UBA52
mTORC1-mediated Signalling	0.0167664	0.0317876	10.9823	44.8996	RPS6;EIF4B
Incretin Synthesis, Secretion, and Inactivation	0.0167664	0.0317876	10.9823	44.8996	TCF7L2;CTNNB1
Replacement of Protamines by Nucleosomes in the Male Pronucleus	0.0167664	0.0317876	10.9823	44.8996	H4C1;H3-3A
Regulation of Lipid Metabolism by PPARalpha	0.017391	0.0328595	4.23382	17.1546	CREBBP;SP1;PPARG;MED26
SRP-dependent Cotranslational Protein Targeting to Membrane	0.017391	0.0328595	4.23382	17.1546	RPL7A;RPS6;RPL26;UBA52
Basigin Interactions	0.0181262	0.0339027	10.5042	42.1262	CAV1;PPIA
Gap-filling DNA Repair Synthesis and Ligation in GG-NER	0.0181262	0.0339027	10.5042	42.1262	UBC;UBA52
Glycogen Metabolism	0.0181262	0.0339027	10.5042	42.1262	UBC;UBA52
Inactivation of CSF3 (G-CSF) Signaling	0.0181262	0.0339027	10.5042	42.1262	UBC;UBA52
NOTCH2 Activation and Transmission of Signal to the Nucleus	0.0181262	0.0339027	10.5042	42.1262	UBC;UBA52
NOTCH3 Activation and Transmission of Signal to the Nucleus	0.0181262	0.0339027	10.5042	42.1262	UBC;UBA52
RAC1 GTPase Cycle	0.0188288	0.0351576	3.41008	13.5461	CAV1;ECT2;EMD;PAK5;TMPO
Selenoamino Acid Metabolism	0.0188758	0.0351862	4.12555	16.3779	RPL7A;RPS6;RPL26;UBA52
Calnexin Calreticulin Cycle	0.019531	0.0363466	10.0661	39.6175	UBC;UBA52
RHOB GTPase Cycle	0.0204903	0.038068	5.43	21.1108	ANLN;CAV1;ECT2
Attenuation Phase	0.02098	0.0389128	9.66293	37.3394	CREBBP;HSF1
RHOC GTPase Cycle	0.0236926	0.0437978	5.12305	19.1735	ANLN;CAV1;TMPO
RHOG GTPase Cycle	0.0236926	0.0437978	5.12305	19.1735	CAV1;EMD;TMPO
Downregulation of ERBB2 Signaling	0.0240073	0.0440133	8.94625	33.3641	UBC;UBA52
EGR2 and SOX10-mediated Initiation of Schwann Cell Myelination	0.0240073	0.0440133	8.94625	33.3641	YAP1;SMARCA4
G1 S-Specific Transcription	0.0240073	0.0440133	8.94625	33.3641	HDAC1;E2F4
Myogenesis	0.0240073	0.0440133	8.94625	33.3641	TCF12;CTNNB1
VEGFR2 Mediated Vascular Permeability	0.0240073	0.0440133	8.94625	33.3641	CAV1;CTNNB1
Cell Death Signalling via NRAGE, NRIF and NADE	0.0253896	0.0463749	4.98218	18.3016	UBC;ECT2;UBA52
ISG15 Antiviral Mechanism	0.0253896	0.0463749	4.98218	18.3016	UBC;TRIM25;UBA52
Recognition of DNA Damage by PCNA-containing Replication Complex	0.025584	0.0463749	8.62631	31.6222	UBC;UBA52
Regulation of TP53 Activity Through Acetylation	0.025584	0.0463749	8.62631	31.6222	HDAC1;TP53
Signaling by ALK	0.025584	0.0463749	8.62631	31.6222	HDAC1;MYC
Synthesis of Active Ubiquitin Roles of E1 and E2 Enzymes	0.025584	0.0463749	8.62631	31.6222	UBC;UBA52
Signaling by NTRKs	0.0255876	0.0463749	3.74245	13.7185	NTRK1;PPP2R1A;TCF12;KRAS
Protein Ubiquitination	0.026262	0.0475198	4.91461	17.8874	VCP;UBC;UBA52
Activated NOTCH1 Transmits Signal to the Nucleus	0.0272016	0.0487436	8.32843	30.0196	UBC;UBA52
EGFR Downregulation	0.0272016	0.0487436	8.32843	30.0196	UBC;UBA52
Endosomal Sorting Complex Required For Transport (ESCRT)	0.0272016	0.0487436	8.32843	30.0196	UBC;UBA52
RNA Polymerase I Promoter Opening	0.0272016	0.0487436	8.32843	30.0196	H4C1;H3-3A
Transcriptional Regulation of Brown and Beige Adipocyte Differentiation	0.0272016	0.0487436	8.32843	30.0196	HDAC1;PPARG
Transcriptional Regulation of Brown and Beige Adipocyte Differentiation by EBF2	0.0272016	0.0487436	8.32843	30.0196	HDAC1;PPARG
mRNA Splicing - Major Pathway	0.0278455	0.0498169	3.06423	10.9733	HNRNPM;DHX15;CDC5L;HNRNPR;PRPF40A
Signaling by MET	0.0280547	0.0501106	4.78479	17.0989	UBC;KRAS;UBA52
SARS-CoV-2 Activates Modulates Innate and Adaptive Immune Responses	0.0281055	0.0501207	3.63	12.9656	CREBBP;UBC;TRIM25;UBA52
PINK1-PRKN Mediated Mitophagy	0.0288595	0.0513828	8.05041	28.5412	UBC;UBA52
Late SARS-CoV-2 Infection Events	0.0289749	0.0515058	4.72241	16.7236	PRMT1;UBC;UBA52
Metabolism of Amino Acids and Derivatives	0.0301532	0.0535147	2.44371	8.55656	RPL7A;PSMA3;PSMD2;RPS6;DLST;RPL26;UBA52
Infection With Mycobacterium Tuberculosis	0.0308629	0.0546868	4.60239	16.008	UBC;TRIM27;UBA52
Bacterial Infection Pathways	0.0314538	0.0556452	3.49853	12.1023	UBC;CTNNB1;TRIM27;UBA52
Diseases of Carbohydrate Metabolism	0.0322927	0.0568577	7.54649	25.9065	UBC;UBA52
RAF Activation	0.0322927	0.0568577	7.54649	25.9065	PPP2R1A;KRAS
Signalling to ERKs	0.0322927	0.0568577	7.54649	25.9065	NTRK1;KRAS
Late Phase of HIV Life Cycle	0.032856	0.057758	3.44856	11.779	ERCC3;UBC;PPIA;UBA52
mRNA Splicing	0.0338022	0.0592533	2.9021	9.83008	HNRNPM;DHX15;CDC5L;HNRNPR;PRPF40A
Glucose Metabolism	0.0338133	0.0592533	4.43334	15.0153	PKM;PC;PPP2R1A
Activated PKN1 Stimulates Transcription of AR (Androgen Receptor) Regulated Genes KLK2 and KLK3	0.0340666	0.059416	7.31744	24.7288	H4C1;H3-3A
Transcriptional Regulation by NPAS4	0.0340666	0.059416	7.31744	24.7288	CREBBP;MDM2
Translation of Structural Proteins 9683701	0.0340666	0.059416	7.31744	24.7288	UBC;UBA52
RHOA GTPase Cycle	0.035769	0.0622813	3.35275	11.1669	ANLN;CAV1;ECT2;TMPO
Aberrant Regulation of Mitotic Cell Cycle Due to RB1 Defects	0.0358776	0.0622813	7.10187	23.6325	RB1;CDK2
Signaling by NOTCH2	0.0358776	0.0622813	7.10187	23.6325	UBC;UBA52
RAC2 GTPase Cycle	0.0369051	0.063965	4.27622	14.109	CAV1;EMD;TMPO
Assembly of the ORC Complex at the Origin of Replication	0.0377251	0.0648801	6.89861	22.6097	H4C1;H3-3A
Cross-presentation of Soluble Exogenous Antigens (Endosomes)	0.0377251	0.0648801	6.89861	22.6097	PSMA3;PSMD2
Gene and Protein Expression by JAK-STAT Signaling After Interleukin-12 Stimulation	0.0377251	0.0648801	6.89861	22.6097	PPIA;LMNB1
HSF1-dependent Transactivation	0.0377251	0.0648801	6.89861	22.6097	CREBBP;HSF1
Plasma Lipoprotein Clearance	0.0377251	0.0648801	6.89861	22.6097	UBC;UBA52
Regulation of Ornithine Decarboxylase (ODC)	0.0396083	0.0680136	6.70664	21.6538	PSMA3;PSMD2
Chaperonin-mediated Protein Folding	0.0401369	0.0685071	4.12981	13.2792	CSNK2A1;USP11;TP53
CDC42 GTPase Cycle	0.0404104	0.0685071	3.21854	10.3272	CAV1;ECT2;PAK5;TMPO
Translation	0.0405021	0.0685071	2.47525	7.93666	RPL7A;EEF1D;RPS6;RPL26;UBA52;EIF4B
Activation of NOXA and Translocation to Mitochondria	0.0408206	0.0685071	30.0455	96.1024	TP53
Activation of RAS in B Cells	0.0408206	0.0685071	30.0455	96.1024	KRAS
G2 Phase	0.0408206	0.0685071	30.0455	96.1024	CDK2
MECP2 Regulates Transcription Factors	0.0408206	0.0685071	30.0455	96.1024	PPARG
NFE2L2 Regulating ER-stress Associated Genes	0.0408206	0.0685071	30.0455	96.1024	CREBBP
NGF-independant TRKA Activation	0.0408206	0.0685071	30.0455	96.1024	NTRK1
NOSTRIN Mediated eNOS Trafficking	0.0408206	0.0685071	30.0455	96.1024	CAV1
PTK6 Expression	0.0408206	0.0685071	30.0455	96.1024	PELP1
RUNX3 Regulates BCL2L11 (BIM) Transcription	0.0408206	0.0685071	30.0455	96.1024	SMAD3
SUMO Is Conjugated to E1 (UBA2 SAE1)	0.0408206	0.0685071	30.0455	96.1024	SUMO2
Signalling to P38 via RIT and RIN	0.0408206	0.0685071	30.0455	96.1024	NTRK1
TFAP2 (AP-2) Family Regulates Transcription of Cell Cycle Factors	0.0408206	0.0685071	30.0455	96.1024	MYC
Association of TriC CCT With Target Proteins During Biosynthesis	0.0415265	0.0693773	6.52505	20.7589	USP11;TP53
Regulation of Endogenous Retroelements by the Human Silencing Hub (HUSH) Complex	0.0415265	0.0693773	6.52505	20.7589	H4C1;H3-3A
SUMOylation of Ubiquitinylation Proteins	0.0415265	0.0693773	6.52505	20.7589	MDM2;TRIM27
HIV Life Cycle	0.0428537	0.0714872	3.15536	9.93928	ERCC3;UBC;PPIA;UBA52
RAC3 GTPase Cycle	0.0435075	0.072469	3.99306	12.5175	CAV1;EMD;TMPO
Cellular Response to Starvation	0.0453788	0.0754729	3.0946	9.57069	RPL7A;RPS6;RPL26;UBA52
MTOR Signalling	0.0454651	0.0755033	6.18981	19.1315	RPS6;EIF4B
Protein Folding	0.047015	0.0779607	3.86503	11.8165	CSNK2A1;USP11;TP53
Regulation of MITF-M-dependent Genes Involved in Pigmentation	0.0474842	0.0786213	6.03476	18.3901	CTNNB1;SMARCA4
p75NTR Negatively Regulates Cell Cycle via SC1	0.0487838	0.079587	24.0352	72.5948	HDAC1
vRNA Synthesis	0.0487838	0.079587	24.0352	72.5948	PARP1
Activation of TRKA Receptors	0.0487838	0.079587	24.0352	72.5948	NTRK1
Activation of Caspases Through Apoptosome-Mediated Cleavage	0.0487838	0.079587	24.0352	72.5948	XIAP
CLEC7A Inflammasome Pathway	0.0487838	0.079587	24.0352	72.5948	RELA
Estrogen-stimulated Signaling Through PRKCZ	0.0487838	0.079587	24.0352	72.5948	KRAS
NFE2L2 Regulating Inflammation Associated Genes	0.0487838	0.079587	24.0352	72.5948	CREBBP
PTK6 Regulates Cell Cycle	0.0487838	0.079587	24.0352	72.5948	CDK2
RUNX1 Regulates Estrogen Receptor Mediated Transcription	0.0487838	0.079587	24.0352	72.5948	AXIN1
RUNX1 Regulates Transcription of Genes Involved in WNT Signaling	0.0487838	0.079587	24.0352	72.5948	AXIN1
Activation of Gene Expression by SREBF (SREBP)	0.0495354	0.0806948	5.88727	17.6916	CREBBP;SP1
Smooth Muscle Contraction	0.0516183	0.0839648	5.74681	17.0328	ANXA1;PXN
Early SARS-CoV-2 Infection Events	0.0558762	0.0891966	5.48503	15.8222	RB1;VCP
Interleukin-12 Signaling	0.0558762	0.0891966	5.48503	15.8222	PPIA;LMNB1
Metabolism of Polyamines	0.0558762	0.0891966	5.48503	15.8222	PSMA3;PSMD2
ARMS-mediated Activation	0.0566812	0.0891966	20.0283	57.4874	NTRK1
CDH11 Homotypic and Heterotypic Interactions	0.0566812	0.0891966	20.0283	57.4874	CTNNB1
DEx H-box Helicases Activate Type I IFN and Inflammatory Cytokines Production	0.0566812	0.0891966	20.0283	57.4874	RELA
Defective HLCS Causes Multiple Carboxylase Deficiency	0.0566812	0.0891966	20.0283	57.4874	PC
Epithelial-Mesenchymal Transition (EMT) During Gastrulation	0.0566812	0.0891966	20.0283	57.4874	SNAI1
Glycine Degradation	0.0566812	0.0891966	20.0283	57.4874	DLST
IkBA Variant Leads to EDA-ID	0.0566812	0.0891966	20.0283	57.4874	RELA
Minus-strand DNA Synthesis	0.0566812	0.0891966	20.0283	57.4874	PPIA
PP2A-mediated Dephosphorylation of Key Metabolic Factors	0.0566812	0.0891966	20.0283	57.4874	PPP2R1A
Plus-strand DNA Synthesis	0.0566812	0.0891966	20.0283	57.4874	PPIA
RAS Signaling Downstream of NF1 Loss-Of-Function Variants	0.0566812	0.0891966	20.0283	57.4874	KRAS
RUNX1 Regulates Transcription of Genes Involved in Differentiation of Myeloid Cells	0.0566812	0.0891966	20.0283	57.4874	CREBBP
Regulation of CDH19 Expression and Function	0.0566812	0.0891966	20.0283	57.4874	CTNNB1
Replication of the SARS-CoV-1 Genome	0.0566812	0.0891966	20.0283	57.4874	RB1
Replication of the SARS-CoV-2 Genome	0.0566812	0.0891966	20.0283	57.4874	RB1
Reverse Transcription of HIV RNA	0.0566812	0.0891966	20.0283	57.4874	PPIA
SMAC (DIABLO) Binds to IAPs	0.0566812	0.0891966	20.0283	57.4874	XIAP
SMAC(DIABLO)-mediated Dissociation of IAP Caspase Complexes	0.0566812	0.0891966	20.0283	57.4874	XIAP
SOS-mediated Signalling	0.0566812	0.0891966	20.0283	57.4874	KRAS
SUMO Is Transferred From E1 to E2 (UBE2I, UBC9)	0.0566812	0.0891966	20.0283	57.4874	SUMO2
Heme Signaling	0.0580499	0.0910924	5.36287	15.2652	CREBBP;SIRT1
SUMOylation of RNA Binding Proteins	0.0580499	0.0910924	5.36287	15.2652	CBX4;SUMO2
Interleukin-3, Interleukin-5 and GM-CSF Signaling	0.0602526	0.0944156	5.24602	14.7372	UBC;UBA52
Activated NTRK3 Signals Through RAS	0.0645135	0.0991348	17.1662	47.0506	KRAS
Defects in Biotin (Btn) Metabolism	0.0645135	0.0991348	17.1662	47.0506	PC
Insulin-like Growth Factor-2 mRNA Binding Proteins (IGF2BPs IMPs VICKZs) Bind RNA	0.0645135	0.0991348	17.1662	47.0506	MYC
MECP2 Regulates Transcription of Neuronal Ligands	0.0645135	0.0991348	17.1662	47.0506	HDAC1
NFE2L2 Regulates Pentose Phosphate Pathway Genes	0.0645135	0.0991348	17.1662	47.0506	CREBBP
NFE2L2 Regulating MDR Associated Enzymes	0.0645135	0.0991348	17.1662	47.0506	CREBBP
POLB-Dependent Long Patch Base Excision Repair	0.0645135	0.0991348	17.1662	47.0506	PARP1
RUNX3 Regulates YAP1-mediated Transcription	0.0645135	0.0991348	17.1662	47.0506	YAP1
Regulation of Cytoskeletal Remodeling and Cell Spreading by IPP Complex Components	0.0645135	0.0991348	17.1662	47.0506	PXN
SARS-CoV-1 Genome Replication and Transcription	0.0645135	0.0991348	17.1662	47.0506	RB1
SARS-CoV-2 Genome Replication and Transcription	0.0645135	0.0991348	17.1662	47.0506	RB1
SMAC, XIAP-regulated Apoptotic Response	0.0645135	0.0991348	17.1662	47.0506	XIAP
Uncoating of the HIV Virion	0.0645135	0.0991348	17.1662	47.0506	PPIA
WNT Mediated Activation of DVL	0.0645135	0.0991348	17.1662	47.0506	CSNK2A1
Aerobic Respiration and Respiratory Electron Transport	0.0659717	0.101236	2.38448	6.48229	PKM;PC;UBC;DLST;UBA52
Extension of Telomeres	0.0670285	0.102715	4.92409	13.308	TERT;CDK2
Proteasome Assembly	0.0693411	0.106113	4.82537	12.8775	PSMA3;PSMD2
Hemostasis	0.0706961	0.108038	1.76002	4.66292	PPP2R1A;HDAC1;CAV1;CDK2;MAGED2;KRAS;TP53;PPIA;GATA1;H3-3A
Deposition of New CENPA-containing Nucleosomes at the Centromere	0.0716796	0.108519	4.73051	12.4675	NPM1;H4C1
Nucleosome Assembly	0.0716796	0.108519	4.73051	12.4675	NPM1;H4C1
Activated NTRK2 Signals Through RAS	0.0722811	0.108519	15.0197	39.4596	KRAS
Activation of PUMA and Translocation to Mitochondria	0.0722811	0.108519	15.0197	39.4596	TP53
CD163 Mediating an Anti-Inflammatory Response	0.0722811	0.108519	15.0197	39.4596	MYH9
Calcineurin Activates NFAT	0.0722811	0.108519	15.0197	39.4596	PPIA
EGFR Transactivation by Gastrin	0.0722811	0.108519	15.0197	39.4596	KRAS
Formyl Peptide Receptors Bind Formyl Peptides and Many Other Ligands	0.0722811	0.108519	15.0197	39.4596	ANXA1
Interleukin-1 Processing	0.0722811	0.108519	15.0197	39.4596	RELA
PI3K AKT Activation	0.0722811	0.108519	15.0197	39.4596	NTRK1
PI5P Regulates TP53 Acetylation	0.0722811	0.108519	15.0197	39.4596	TP53
SHC-related Events Triggered by IGF1R	0.0722811	0.108519	15.0197	39.4596	KRAS
Sodium Proton Exchangers	0.0722811	0.108519	15.0197	39.4596	SLC9A2
Intrinsic Pathway for Apoptosis	0.0764321	0.114442	4.55154	11.7036	XIAP;TP53
RHOJ GTPase Cycle	0.0764321	0.114442	4.55154	11.7036	CAV1;TMPO
Interleukin-12 Family Signaling	0.078845	0.117738	4.46703	11.3475	PPIA;LMNB1
Regulation of Cholesterol Biosynthesis by SREBP (SREBF)	0.078845	0.117738	4.46703	11.3475	CREBBP;SP1
MASTL Facilitates Mitotic Progression	0.0799846	0.118801	13.3502	33.7215	PPP2R1A
Protein Lipoylation	0.0799846	0.118801	13.3502	33.7215	DLST
RHOBTB3 ATPase Cycle	0.0799846	0.118801	13.3502	33.7215	CUL3
RUNX3 Regulates p14-ARF	0.0799846	0.118801	13.3502	33.7215	KRAS
mRNA 3'-End Processing	0.0837413	0.124214	4.30706	10.6816	ZC3H11A;THOC2
APOBEC3G Mediated Resistance to HIV-1 Infection	0.0876246	0.126759	12.0145	29.2517	PPIA
Activated NTRK2 Signals Through FRS2 and FRS3	0.0876246	0.126759	12.0145	29.2517	KRAS
Apoptotic Cleavage of Cell Adhesion Proteins	0.0876246	0.126759	12.0145	29.2517	CTNNB1
Attachment and Entry 9678110	0.0876246	0.126759	12.0145	29.2517	VCP
Biotin Transport and Metabolism	0.0876246	0.126759	12.0145	29.2517	PC
CASP8 Activity Is Inhibited	0.0876246	0.126759	12.0145	29.2517	TRAF2
Condensation of Prometaphase Chromosomes	0.0876246	0.126759	12.0145	29.2517	CSNK2A1
Constitutive Signaling by Overexpressed ERBB2	0.0876246	0.126759	12.0145	29.2517	KRAS
Dimerization of Procaspase-8	0.0876246	0.126759	12.0145	29.2517	TRAF2
Formation of Apoptosome	0.0876246	0.126759	12.0145	29.2517	XIAP
MET Activates RAS Signaling	0.0876246	0.126759	12.0145	29.2517	KRAS
Receptor Mediated Mitophagy	0.0876246	0.126759	12.0145	29.2517	CSNK2A1
Regulated Proteolysis of p75NTR	0.0876246	0.126759	12.0145	29.2517	RELA
Regulation by c-FLIP	0.0876246	0.126759	12.0145	29.2517	TRAF2
Regulation of CDH11 Function	0.0876246	0.126759	12.0145	29.2517	CTNNB1
Regulation of Gene Expression by Hypoxia-inducible Factor	0.0876246	0.126759	12.0145	29.2517	CREBBP
Regulation of the Apoptosome Activity	0.0876246	0.126759	12.0145	29.2517	XIAP
STAT3 Nuclear Events Downstream of ALK Signaling	0.0876246	0.126759	12.0145	29.2517	HDAC1
Signaling by FGFR4 in Disease	0.0876246	0.126759	12.0145	29.2517	KRAS
HDACs Deacetylate Histones	0.0887278	0.127856	4.15812	10.0717	HDAC1;H4C1
Ribosomal Scanning and Start Codon Recognition	0.0887278	0.127856	4.15812	10.0717	RPS6;EIF4B
Translation Initiation Complex Formation	0.0887278	0.127856	4.15812	10.0717	RPS6;EIF4B
Mitotic Prometaphase	0.0891336	0.128274	2.43626	5.88994	CSNK2A1;NUMA1;PPP2R1A;BUB3
mRNA Activation Upon Binding of the Cap-Binding Complex and eIFs, and Subsequent Binding to 43S	0.0912536	0.130985	4.08743	9.78577	RPS6;EIF4B
Nuclear Events (Kinase and Transcription Factor Activation)	0.0912536	0.130985	4.08743	9.78577	PPP2R1A;TCF12
HCMV Early Events	0.0915933	0.131303	2.41177	5.76508	SUZ12;DAXX;H4C1;EZH2
Metabolism of Carbohydrates	0.0944367	0.133546	2.13022	5.02694	PKM;PC;PPP2R1A;UBC;UBA52
Z-decay Degradation of Maternal mRNAs by Zygotically Expressed Factors	0.0952014	0.133546	10.9218	25.6854	EIF4B
ALK Mutants Bind TKIs	0.0952014	0.133546	10.9218	25.6854	NPM1
Activation of the TFAP2 (AP-2) Family of Transcription Factors	0.0952014	0.133546	10.9218	25.6854	CREBBP
Binding and Entry of HIV Virion	0.0952014	0.133546	10.9218	25.6854	PPIA
Caspase-mediated Cleavage of Cytoskeletal Proteins	0.0952014	0.133546	10.9218	25.6854	VIM
Defective RIPK1-mediated Regulated Necrosis	0.0952014	0.133546	10.9218	25.6854	TRAF2
Frs2-mediated Activation	0.0952014	0.133546	10.9218	25.6854	NTRK1
Lysine Catabolism	0.0952014	0.133546	10.9218	25.6854	DLST
Regulation of Glycolysis by Fructose 2,6-Bisphosphate Metabolism	0.0952014	0.133546	10.9218	25.6854	PPP2R1A
SUMOylation of Immune Response Proteins	0.0952014	0.133546	10.9218	25.6854	RELA
Signaling by PDGFRA Extracellular Domain Mutants	0.0952014	0.133546	10.9218	25.6854	KRAS
Signaling by PDGFRA Transmembrane, Juxtamembrane and Kinase Domain Mutants	0.0952014	0.133546	10.9218	25.6854	KRAS
Suppression of Apoptosis	0.0952014	0.133546	10.9218	25.6854	TRIM27
TP53 Regulates Transcription of Caspase Activators and Caspases	0.0952014	0.133546	10.9218	25.6854	TP53
TP53 Regulates Transcription of Death Receptors and Ligands	0.0952014	0.133546	10.9218	25.6854	TP53
Vitamin D (Calciferol) Metabolism	0.0952014	0.133546	10.9218	25.6854	SUMO2
Peroxisomal Protein Import	0.0963676	0.134842	3.95302	9.24842	UBC;UBA52
Transcriptional Regulation by MECP2	0.0963676	0.134842	3.95302	9.24842	HDAC1;PPARG
eNOS Activation	0.102716	0.141234	10.0111	22.7832	CAV1
p38MAPK Events	0.102716	0.141234	10.0111	22.7832	KRAS
Activation of RAC1	0.102716	0.141234	10.0111	22.7832	PAK5
Chk1 Chk2(Cds1) Mediated Inactivation of Cyclin B Cdk1 Complex	0.102716	0.141234	10.0111	22.7832	CHEK2
Cytochrome C-Mediated Apoptotic Response	0.102716	0.141234	10.0111	22.7832	XIAP
Cytosolic Iron-Sulfur Cluster Assembly	0.102716	0.141234	10.0111	22.7832	MMS19
Disorders of Developmental Biology	0.102716	0.141234	10.0111	22.7832	HDAC1
Disorders of Nervous System Development	0.102716	0.141234	10.0111	22.7832	HDAC1
ERKs Are Inactivated	0.102716	0.141234	10.0111	22.7832	PPP2R1A
GRB2 Events in EGFR Signaling	0.102716	0.141234	10.0111	22.7832	KRAS
IRF3-mediated Induction of Type I IFN	0.102716	0.141234	10.0111	22.7832	IFI16
Loss of Function of MECP2 in Rett Syndrome	0.102716	0.141234	10.0111	22.7832	HDAC1
NF-kB Activation Through FADD RIP-1 Pathway Mediated by Caspase-8 and -10	0.102716	0.141234	10.0111	22.7832	TRIM25
Pervasive Developmental Disorders	0.102716	0.141234	10.0111	22.7832	HDAC1
RNA Polymerase II Transcription Termination	0.106831	0.146711	3.70901	8.29522	ZC3H11A;THOC2
AKT Phosphorylates Targets in the Cytosol	0.110168	0.149812	9.24056	20.3823	MDM2
Erythropoietin Activates RAS	0.110168	0.149812	9.24056	20.3823	KRAS
Prolonged ERK Activation Events	0.110168	0.149812	9.24056	20.3823	NTRK1
RUNX3 Regulates NOTCH Signaling	0.110168	0.149812	9.24056	20.3823	CREBBP
Regulation of TP53 Activity Through Association With Co-factors	0.110168	0.149812	9.24056	20.3823	TP53
Retrograde Neurotrophin Signalling	0.110168	0.149812	9.24056	20.3823	NTRK1
SHC1 Events in EGFR Signaling	0.110168	0.149812	9.24056	20.3823	KRAS
SHC1 Events in ERBB4 Signaling	0.110168	0.149812	9.24056	20.3823	KRAS
YAP1- and WWTR1 (TAZ)-stimulated Gene Expression	0.117559	0.158536	8.58009	18.3684	YAP1
Constitutive Signaling by EGFRvIII	0.117559	0.158536	8.58009	18.3684	KRAS
Integration of Provirus	0.117559	0.158536	8.58009	18.3684	PPIA
SARS-CoV-2 Targets Host Intracellular Signalling and Regulatory Pathways	0.117559	0.158536	8.58009	18.3684	CAV1
Signaling by EGFRvIII in Cancer	0.117559	0.158536	8.58009	18.3684	KRAS
Synthesis of Prostaglandins (PG) and Thromboxanes (TX)	0.117559	0.158536	8.58009	18.3684	CBR1
Base Excision Repair	0.117582	0.158536	3.49328	7.47779	PARP1;H4C1
Clathrin-mediated Endocytosis	0.119909	0.161478	2.55232	5.41352	CTTN;UBC;UBA52
AURKA Activation by TPX2	0.120311	0.161823	3.44321	7.29158	PPP2R1A;AURKA
GRB2 Events in ERBB2 Signaling	0.124889	0.166368	8.00768	16.6586	KRAS
Maturation of Nucleoprotein 9694631	0.124889	0.166368	8.00768	16.6586	PRMT1
Polo-like Kinase Mediated Events	0.124889	0.166368	8.00768	16.6586	FOXM1
Regulation of Gene Expression in Late Stage (Branching Morphogenesis) Pancreatic Bud Precursor Cells	0.124889	0.166368	8.00768	16.6586	CREBBP
STING Mediated Induction of Host Immune Responses	0.124889	0.166368	8.00768	16.6586	IFI16
SUMOylation of DNA Methylation Proteins	0.124889	0.166368	8.00768	16.6586	CBX4
Signaling by ERBB2 ECD Mutants	0.124889	0.166368	8.00768	16.6586	KRAS
Signaling by FLT3 ITD and TKD Mutants	0.124889	0.166368	8.00768	16.6586	KRAS
Glycolysis	0.125816	0.167203	3.34722	6.93856	PKM;PPP2R1A
Transport of Mature mRNA Derived From an Intron-Containing Transcript	0.125816	0.167203	3.34722	6.93856	ZC3H11A;THOC2
Plasma Lipoprotein Assembly, Remodeling, and Clearance	0.128591	0.170483	3.3012	6.77115	UBC;UBA52
Transcriptional Regulation by Small RNAs	0.128591	0.170483	3.3012	6.77115	H4C1;H3-3A
GAB1 Signalosome	0.132158	0.173555	7.50682	15.192	PXN
Metabolism of Nitric Oxide NOS3 Activation and Regulation	0.132158	0.173555	7.50682	15.192	CAV1
Platelet Sensitization by LDL	0.132158	0.173555	7.50682	15.192	PPP2R1A
Protein Methylation	0.132158	0.173555	7.50682	15.192	VCP
RIP-mediated NFkB Activation via ZBP1	0.132158	0.173555	7.50682	15.192	RELA
Signaling by NTRK3 (TRKC)	0.132158	0.173555	7.50682	15.192	KRAS
Specification of the Neural Plate Border	0.132158	0.173555	7.50682	15.192	CTNNB1
The NLRP3 Inflammasome	0.132158	0.173555	7.50682	15.192	RELA
Interferon Alpha Beta Signaling	0.137	0.179702	3.17041	6.30205	UBC;UBA52
Metabolism of Steroids	0.138462	0.180673	2.38319	4.71196	CREBBP;SP1;SUMO2
Caspase Activation via Death Receptors in the Presence of Ligand	0.139367	0.180673	7.06488	13.9224	TRAF2
Cell-extracellular Matrix Interactions	0.139367	0.180673	7.06488	13.9224	PXN
Formation of the Nephric Duct	0.139367	0.180673	7.06488	13.9224	CTNNB1
Gastrin-CREB Signalling Pathway via PKC and MAPK	0.139367	0.180673	7.06488	13.9224	KRAS
MECP2 Regulates Neuronal Receptors and Channels	0.139367	0.180673	7.06488	13.9224	HDAC1
Mitochondrial Unfolded Protein Response (UPRmt)	0.139367	0.180673	7.06488	13.9224	HSF1
RORA Activates Gene Expression	0.139367	0.180673	7.06488	13.9224	CREBBP
SHC-mediated Cascade FGFR3	0.139367	0.180673	7.06488	13.9224	KRAS
Tie2 Signaling	0.139367	0.180673	7.06488	13.9224	KRAS
Glyoxylate Metabolism and Glycine Degradation	0.146517	0.188403	6.67205	12.8145	DLST
NFE2L2 Regulating Anti-Oxidant Detoxification Enzymes	0.146517	0.188403	6.67205	12.8145	CREBBP
RHO GTPases Activate ROCKs	0.146517	0.188403	6.67205	12.8145	MYH9
RHO GTPases Activate CIT	0.146517	0.188403	6.67205	12.8145	MYH9
Regulation of MITF-M-dependent Genes Involved in Apoptosis	0.146517	0.188403	6.67205	12.8145	HDAC1
Signaling by FLT3 Fusion Proteins	0.146517	0.188403	6.67205	12.8145	KRAS
VEGFR2 Mediated Cell Proliferation	0.146517	0.188403	6.67205	12.8145	KRAS
Transport of Small Molecules	0.149005	0.19138	1.53286	2.91822	SLC9A2;VCP;PSMA3;PSMD2;PIP;UBC;CUL1;UBA52;SKP1
Regulation of HSF1-mediated Heat Shock Response	0.151272	0.193844	2.97395	5.61684	HSF1;SIRT1
Transport of Mature Transcript to Cytoplasm	0.151272	0.193844	2.97395	5.61684	ZC3H11A;THOC2
Aberrant Regulation of Mitotic Exit in Cancer Due to RB1 Defects	0.153607	0.194371	6.32057	11.8407	RB1
Apoptotic Factor-Mediated Response	0.153607	0.194371	6.32057	11.8407	XIAP
FRS-mediated FGFR3 Signaling	0.153607	0.194371	6.32057	11.8407	KRAS
Protein Hydroxylation	0.153607	0.194371	6.32057	11.8407	RPS6
Ras Activation Upon Ca2+ Influx Through NMDA Receptor	0.153607	0.194371	6.32057	11.8407	KRAS
SHC-mediated Cascade FGFR4	0.153607	0.194371	6.32057	11.8407	KRAS
Sema4D Induced Cell Migration and Growth-Cone Collapse	0.153607	0.194371	6.32057	11.8407	MYH9
Signaling by Hippo	0.153607	0.194371	6.32057	11.8407	YAP1
Signaling by KIT in Disease	0.153607	0.194371	6.32057	11.8407	KRAS
Signaling by PDGFR in Disease	0.153607	0.194371	6.32057	11.8407	KRAS
Signaling by Phosphorylated Juxtamembrane, Extracellular and Kinase Domain KIT Mutants	0.153607	0.194371	6.32057	11.8407	KRAS
Potential Therapeutics for SARS	0.155933	0.196866	2.24894	4.17927	HDAC1;CUL3;BRD4
Protein Localization	0.155933	0.196866	2.24894	4.17927	UBC;UBA52;EMD
Peptide Hormone Metabolism	0.159971	0.20098	2.86731	5.25508	TCF7L2;CTNNB1
ZBP1(DAI) Mediated Induction of Type I IFNs	0.160639	0.20098	6.00424	10.9793	RELA
CTLA4 Inhibitory Signaling	0.160639	0.20098	6.00424	10.9793	PPP2R1A
Inactivation of APC C via Direct Inhibition of the APC C Complex	0.160639	0.20098	6.00424	10.9793	BUB3
Inhib of Proteolytic Activity of APC C Required for Onset of Anaphase by Mitotic Spindle Checkpoint	0.160639	0.20098	6.00424	10.9793	BUB3
Interleukin-37 Signaling	0.160639	0.20098	6.00424	10.9793	SMAD3
SHC-mediated Cascade FGFR1	0.160639	0.20098	6.00424	10.9793	KRAS
Signal Transduction by L1	0.160639	0.20098	6.00424	10.9793	CSNK2A1
Defects in Vitamin and Cofactor Metabolism	0.167613	0.207833	5.71804	10.213	PC
ERK MAPK Targets	0.167613	0.207833	5.71804	10.213	PPP2R1A
Early Phase of HIV Life Cycle	0.167613	0.207833	5.71804	10.213	PPIA
FRS-mediated FGFR4 Signaling	0.167613	0.207833	5.71804	10.213	KRAS
Insertion of Tail-Anchored Proteins Into the Endoplasmic Reticulum Membrane	0.167613	0.207833	5.71804	10.213	EMD
SHC1 Events in ERBB2 Signaling	0.167613	0.207833	5.71804	10.213	KRAS
Signaling by ERBB2 TMD JMD Mutants	0.167613	0.207833	5.71804	10.213	KRAS
Signaling by FGFR3 in Disease	0.167613	0.207833	5.71804	10.213	KRAS
HCMV Infection	0.169075	0.209412	1.89581	3.36964	SUZ12;DAXX;H4C1;EZH2
FRS-mediated FGFR1 Signaling	0.17453	0.215687	5.45785	9.52755	KRAS
SHC-mediated Cascade FGFR2	0.17453	0.215687	5.45785	9.52755	KRAS
Metabolism of Lipids	0.179673	0.221797	1.46067	2.50741	CBR1;CREBBP;CSNK2A1;SP1;CAV1;SUMO2;PPARG;PLEKHA4;MED26
DARPP-32 Events	0.181389	0.222924	5.22029	8.91161	PPP2R1A
Maturation of hRSV A Proteins	0.181389	0.222924	5.22029	8.91161	CSNK2A1
Sema4D in Semaphorin Signaling	0.181389	0.222924	5.22029	8.91161	MYH9
Triglyceride Catabolism	0.181389	0.222924	5.22029	8.91161	CAV1
Amplification of Signal From Unattached Kinetochores via a MAD2 Inhibitory Signal	0.183584	0.224875	2.61691	4.43589	PPP2R1A;BUB3
Amplification of Signal From the Kinetochores	0.183584	0.224875	2.61691	4.43589	PPP2R1A;BUB3
Recruitment of NuMA to Mitotic Centrosomes	0.183584	0.224875	2.61691	4.43589	NUMA1;PPP2R1A
Deadenylation of mRNA	0.188192	0.228005	5.00253	8.35569	EIF4B
Downstream Signaling of Activated FGFR3	0.188192	0.228005	5.00253	8.35569	KRAS
FRS-mediated FGFR2 Signaling	0.188192	0.228005	5.00253	8.35569	KRAS
Inflammasomes	0.188192	0.228005	5.00253	8.35569	RELA
Interleukin-7 Signaling	0.188192	0.228005	5.00253	8.35569	SMARCA4
NOTCH3 Intracellular Domain Regulates Transcription	0.188192	0.228005	5.00253	8.35569	CREBBP
Resolution of AP Sites via the Multiple-Nucleotide Patch Replacement Pathway	0.188192	0.228005	5.00253	8.35569	PARP1
Signaling by ERBB2 KD Mutants	0.188192	0.228005	5.00253	8.35569	KRAS
Signaling by Erythropoietin	0.188192	0.228005	5.00253	8.35569	KRAS
Signaling by NTRK2 (TRKB)	0.188192	0.228005	5.00253	8.35569	KRAS
Attachment and Entry 9694614	0.194938	0.234644	4.80218	7.85192	VCP
Constitutive Signaling by AKT1 E17K in Cancer	0.194938	0.234644	4.80218	7.85192	MDM2
Gluconeogenesis	0.194938	0.234644	4.80218	7.85192	PC
HDMs Demethylate Histones	0.194938	0.234644	4.80218	7.85192	H4C1
Miscellaneous Transport and Binding Events	0.194938	0.234644	4.80218	7.85192	PIP
Signaling by ERBB2 in Cancer	0.194938	0.234644	4.80218	7.85192	KRAS
Interferon Gamma Signaling	0.198587	0.238778	2.48139	4.01124	TRIM25;TRIM22
Cell Recruitment (Pro-Inflammatory Response)	0.201629	0.240871	4.61725	7.39372	RELA
Downstream Signaling of Activated FGFR4	0.201629	0.240871	4.61725	7.39372	KRAS
Purinergic Signaling in Leishmaniasis Infection	0.201629	0.240871	4.61725	7.39372	RELA
Pyroptosis	0.201629	0.240871	4.61725	7.39372	TP53
RNA Pol II CTD Phosphorylation and Interaction With CE	0.201629	0.240871	4.61725	7.39372	ERCC3
RNA Pol II CTD Phosphorylation and Interaction With CE During HIV Infection	0.201629	0.240871	4.61725	7.39372	ERCC3
BMAL1 CLOCK,NPAS2 Activates Circadian Gene Expression	0.208264	0.247467	4.44602	6.97557	CREBBP
CREB1 Phosphorylation Through NMDA Receptor-Mediated Activation of RAS Signaling	0.208264	0.247467	4.44602	6.97557	KRAS
Caspase Activation via Extrinsic Apoptotic Signalling Pathway	0.208264	0.247467	4.44602	6.97557	TRAF2
FGFR2 Alternative Splicing	0.208264	0.247467	4.44602	6.97557	HNRNPM
Synthesis of PC	0.208264	0.247467	4.44602	6.97557	CSNK2A1
mRNA Capping	0.214845	0.254199	4.28701	6.59274	ERCC3
DAP12 Signaling	0.214845	0.254199	4.28701	6.59274	KRAS
Downstream Signal Transduction	0.214845	0.254199	4.28701	6.59274	KRAS
EPHA-mediated Growth Cone Collapse	0.214845	0.254199	4.28701	6.59274	MYH9
Cargo Recognition for Clathrin-Mediated Endocytosis	0.216776	0.256211	2.33614	3.5717	UBC;UBA52
Activation of BH3-only Proteins	0.221371	0.260809	4.13898	6.24122	TP53
Downstream Signaling of Activated FGFR2	0.221371	0.260809	4.13898	6.24122	KRAS
Respiratory Syncytial Virus (RSV) Genome Replication, Transcription and Translation	0.221371	0.260809	4.13898	6.24122	CSNK2A1
Stimuli-sensing Channels	0.222873	0.262301	2.29141	3.43975	UBC;UBA52
Downstream Signaling of Activated FGFR1	0.227843	0.266738	4.00081	5.91758	KRAS
Glutamate Binding, Activation of AMPA Receptors and Synaptic Plasticity	0.227843	0.266738	4.00081	5.91758	MDM2
MAPK Targets Nuclear Events Mediated by MAP Kinases	0.227843	0.266738	4.00081	5.91758	PPP2R1A
RHO GTPases Activate IQGAPs	0.227843	0.266738	4.00081	5.91758	CTNNB1
Trafficking of AMPA Receptors	0.227843	0.266738	4.00081	5.91758	MDM2
PI3K AKT Signaling in Cancer	0.232044	0.271369	2.22742	3.25387	MDM2;ESR2
Nuclear Signaling by ERBB4	0.234262	0.272529	3.87155	5.61884	YAP1
Packaging Of Telomere Ends	0.234262	0.272529	3.87155	5.61884	H4C1
Regulation of MECP2 Expression and Activity	0.234262	0.272529	3.87155	5.61884	HDAC1
Respiratory Syncytial Virus (RSV) Attachment and Entry	0.234262	0.272529	3.87155	5.61884	NCL
Transcriptional Regulation of Pluripotent Stem Cells	0.234262	0.272529	3.87155	5.61884	SMAD2
Mitotic Spindle Checkpoint	0.235106	0.27294	2.20687	3.19492	PPP2R1A;BUB3
PI5P, PP2A and IER3 Regulate PI3K AKT Signaling	0.235106	0.27294	2.20687	3.19492	PPP2R1A;ESR2
Muscle Contraction	0.240211	0.277898	1.79773	2.56399	ANXA1;PXN;VIM
Activation of the Pre-Replicative Complex	0.240628	0.277898	3.75038	5.34243	CDK2
Formation of the Early Elongation Complex	0.240628	0.277898	3.75038	5.34243	ERCC3
Formation of the HIV-1 Early Elongation Complex	0.240628	0.277898	3.75038	5.34243	ERCC3
RNA Polymerase I Transcription Termination	0.240628	0.277898	3.75038	5.34243	ERCC3
Citric Acid Cycle (TCA Cycle)	0.246941	0.284893	3.63655	5.08609	DLST
EML4 and NUDC in Mitotic Spindle Formation	0.250449	0.28864	2.10954	2.92066	PPP2R1A;BUB3
Diseases Associated With the TLR Signaling Cascade	0.253202	0.290607	3.52941	4.84788	RELA
Diseases of Immune System	0.253202	0.290607	3.52941	4.84788	RELA
Nuclear Import of Rev Protein	0.253202	0.290607	3.52941	4.84788	NPM1
SUMOylation of SUMOylation Proteins	0.253202	0.290607	3.52941	4.84788	SUMO2
Negative Regulation of the PI3K AKT Network	0.256596	0.294198	2.07296	2.81975	PPP2R1A;ESR2
Cleavage of the Damaged Purine	0.259412	0.2959	3.4284	4.62607	H4C1
Depurination	0.259412	0.2959	3.4284	4.62607	H4C1
Recognition and Association of DNA Glycosylase With Site Containing an Affected Purine	0.259412	0.2959	3.4284	4.62607	H4C1
Signaling by High-Kinase Activity BRAF Mutants	0.259412	0.2959	3.4284	4.62607	KRAS
Striated Muscle Contraction	0.259412	0.2959	3.4284	4.62607	VIM
Activation of ATR in Response to Replication Stress	0.26557	0.302613	3.333	4.41915	CDK2
Metabolism	0.267631	0.304649	1.18504	1.56206	CBR1;CREBBP;CSNK2A1;CAV1;RPS6;DLST;PLEKHA4;MED26;RPL7A;PSMA3;PKM;PC;PPP2R1A;SP1;PSMD2;UBC;SUMO2;MMS19;PPARG;RPL26;UBA52
Cooperation of PDCL (PhLP1) and TRiC CCT in G-protein Beta Folding	0.271677	0.307679	3.24275	4.22577	CSNK2A1
Interactions of Rev With Host Cellular Proteins	0.271677	0.307679	3.24275	4.22577	NPM1
Resolution of Abasic Sites (AP Sites)	0.271677	0.307679	3.24275	4.22577	PARP1
Signaling by FGFR1 in Disease	0.271677	0.307679	3.24275	4.22577	KRAS
Triglyceride Metabolism	0.271677	0.307679	3.24275	4.22577	CAV1
NGF-stimulated Transcription	0.277733	0.314217	3.15726	4.04474	TCF12
Resolution of Sister Chromatid Cohesion	0.281194	0.31781	1.93843	2.45931	PPP2R1A;BUB3
MAP2K and MAPK Activation	0.28374	0.320361	3.07615	3.87502	KRAS
Platelet Degranulation	0.287338	0.324094	1.90747	2.3788	MAGED2;PPIA
Cleavage of the Damaged Pyrimidine	0.289697	0.324776	2.99909	3.71564	H4C1
Depyrimidination	0.289697	0.324776	2.99909	3.71564	H4C1
Recognition and Association of DNA Glycosylase With Site Containing an Affected Pyrimidine	0.289697	0.324776	2.99909	3.71564	H4C1
SARS-CoV-1 Modulates Host Translation Machinery	0.289697	0.324776	2.99909	3.71564	RPS6
Signaling by RAF1 Mutants	0.289697	0.324776	2.99909	3.71564	KRAS
Signaling by Retinoic Acid	0.289697	0.324776	2.99909	3.71564	RARA
Formation of WDR5-containing Histone-Modifying Complexes	0.295604	0.330067	2.92579	3.56577	WDR5
RND1 GTPase Cycle	0.295604	0.330067	2.92579	3.56577	CAV1
RND3 GTPase Cycle	0.295604	0.330067	2.92579	3.56577	CAV1
Regulation of Beta-Cell Development	0.295604	0.330067	2.92579	3.56577	CREBBP
Base-Excision Repair, AP Site Formation	0.301463	0.335261	2.85599	3.42464	H4C1
RND2 GTPase Cycle	0.301463	0.335261	2.85599	3.42464	CAV1
Signaling by FGFR2 in Disease	0.301463	0.335261	2.85599	3.42464	KRAS
Signaling by SCF-KIT	0.301463	0.335261	2.85599	3.42464	KRAS
Response to Elevated Platelet Cytosolic Ca2+	0.302671	0.336267	1.8342	2.19207	MAGED2;PPIA
Cell Surface Interactions at the Vascular Wall	0.30524	0.338783	1.56874	1.86155	CAV1;KRAS;PPIA
Gene Silencing by RNA	0.305731	0.338989	1.82021	2.15704	H4C1;H3-3A
Formation of HIV-1 Elongation Complex Containing HIV-1 Tat	0.307273	0.339682	2.78943	3.29158	ERCC3
HIV Transcription Elongation	0.307273	0.339682	2.78943	3.29158	ERCC3
Tat-mediated Elongation of the HIV-1 Transcript	0.307273	0.339682	2.78943	3.29158	ERCC3
DAP12 Interactions	0.313036	0.343999	2.7259	3.16596	KRAS
Formation of HIV Elongation Complex in the Absence of HIV Tat	0.313036	0.343999	2.7259	3.16596	ERCC3
Paradoxical Activation of RAF Signaling by Kinase Inactive BRAF	0.313036	0.343999	2.7259	3.16596	KRAS
Signaling by RAS Mutants	0.313036	0.343999	2.7259	3.16596	KRAS
Signaling by Moderate Kinase Activity BRAF Mutants	0.313036	0.343999	2.7259	3.16596	KRAS
Signaling Downstream of RAS Mutants	0.313036	0.343999	2.7259	3.16596	KRAS
Kidney Development	0.31875	0.349587	2.66519	3.04723	CTNNB1
M-decay Degradation of Maternal mRNAs by Maternally Stored Factors	0.31875	0.349587	2.66519	3.04723	EIF4B
RHO GTPases Activate Formins	0.320993	0.3517	1.75334	1.99238	PPP2R1A;BUB3
HIV Transcription Initiation	0.324418	0.353361	2.60711	2.93489	ERCC3
RNA Polymerase II HIV Promoter Escape	0.324418	0.353361	2.60711	2.93489	ERCC3
RNA Polymerase II Promoter Escape	0.324418	0.353361	2.60711	2.93489	ERCC3
RNA Polymerase II Transcription Initiation	0.324418	0.353361	2.60711	2.93489	ERCC3
RNA Polymerase II Transcription Initiation And Promoter Clearance	0.324418	0.353361	2.60711	2.93489	ERCC3
RNA Polymerase II Transcription Pre-Initiation And Promoter Opening	0.324418	0.353361	2.60711	2.93489	ERCC3
IRS-mediated Signalling	0.330038	0.359131	2.55152	2.82847	KRAS
XBP1(S) Activates Chaperone Genes	0.335612	0.364839	2.49823	2.72757	LMNA
IRE1alpha Activates Chaperones	0.346622	0.376439	2.39806	2.54079	LMNA
IRS-related Events Triggered by IGF1R	0.352059	0.381971	2.35092	2.45426	KRAS
Formation of the Ternary Complex, and Subsequently, the 43S Complex	0.357451	0.386688	2.30559	2.37189	RPS6
IGF1R Signaling Cascade	0.357451	0.386688	2.30559	2.37189	KRAS
Synthesis of PIPs at the Plasma Membrane	0.357451	0.386688	2.30559	2.37189	PLEKHA4
Insulin Receptor Signalling Cascade	0.362799	0.39171	2.26198	2.29344	KRAS
Signaling by Type 1 Insulin-like Growth Factor 1 Receptor (IGF1R)	0.362799	0.39171	2.26198	2.29344	KRAS
Neutrophil Degranulation	0.364658	0.393335	1.27119	1.28237	VCP;DDX3X;PKM;PSMD2;PPIA
SARS-CoV-2 Modulates Host Translation Machinery	0.368102	0.39628	2.21998	2.21864	RPS6
Sensory Processing of Sound by Outer Hair Cells of the Cochlea	0.368102	0.39628	2.21998	2.21864	MYH9
Deadenylation-dependent mRNA Decay	0.373361	0.401164	2.1795	2.14727	EIF4B
Transcriptional Activation of Mitochondrial Biogenesis	0.373361	0.401164	2.1795	2.14727	CREBBP
Diseases of Metabolism	0.375463	0.403033	1.38023	1.35207	PC;UBC;UBA52
Formation of RNA Pol II Elongation Complex	0.383749	0.410737	2.10282	2.01401	ERCC3
RNA Polymerase II Transcription Elongation	0.383749	0.410737	2.10282	2.01401	ERCC3
Signaling by PDGF	0.383749	0.410737	2.10282	2.01401	KRAS
Arachidonate Metabolism	0.388879	0.41463	2.06646	1.95174	CBR1
Cytoprotection by HMOX1	0.388879	0.41463	2.06646	1.95174	CREBBP
NRAGE Signals Death Through JNK	0.388879	0.41463	2.06646	1.95174	ECT2
RHOQ GTPase Cycle	0.388879	0.41463	2.06646	1.95174	CAV1
Gamma Carboxylation, Hypusinylation, Hydroxylation, and Arylsulfatase Activation	0.399011	0.425026	1.99737	1.83512	RPS6
NCAM Signaling for Neurite Out-Growth	0.408977	0.434807	1.93275	1.72806	KRAS
Signaling by FGFR in Disease	0.408977	0.434807	1.93275	1.72806	KRAS
Semaphorin Interactions	0.413898	0.439618	1.90197	1.6778	MYH9
High Laminar Flow Shear Stress Activates Signaling by PIEZO1 and PECAM1 CDH5 KDR in Endothelial Cell	0.437898	0.463338	1.76168	1.45474	CTNNB1
Loss of Nlp From Mitotic Centrosomes	0.437898	0.463338	1.76168	1.45474	PPP2R1A
Loss of Proteins Required for Interphase Microtubule Organization From the Centrosome	0.437898	0.463338	1.76168	1.45474	PPP2R1A
Sensory Processing of Sound by Inner Hair Cells of the Cochlea	0.437898	0.463338	1.76168	1.45474	MYH9
Transcription of the HIV Genome	0.447223	0.472305	1.71117	1.37697	ERCC3
Translocation of SLC2A4 (GLUT4) to the Plasma Membrane	0.447223	0.472305	1.71117	1.37697	MYH9
Organelle Biogenesis and Maintenance	0.448588	0.473297	1.22324	0.980608	CREBBP;PPP2R1A;HDAC6
Ion Channel Transport	0.452763	0.477248	1.31681	1.04342	UBC;UBA52
Asparagine N-linked Glycosylation	0.467972	0.492813	1.18636	0.900855	VCP;UBC;UBA52
Sensory Processing of Sound	0.474284	0.498986	1.5756	1.17532	MYH9
Costimulation by the CD28 Family	0.478664	0.503118	1.55506	1.1457	PPP2R1A
G Alpha (12 13) Signalling Events	0.487316	0.511245	1.51554	1.08943	ECT2
Post NMDA Receptor Activation Events	0.487316	0.511245	1.51554	1.08943	KRAS
Centrosome Maturation	0.491588	0.513786	1.49652	1.0627	PPP2R1A
RNA Polymerase II Pre-transcription Events	0.491588	0.513786	1.49652	1.0627	ERCC3
RNA Polymerase II Transcribes snRNA Genes	0.491588	0.513786	1.49652	1.0627	SP1
Recruitment of Mitotic Centrosome Proteins and Complexes	0.491588	0.513786	1.49652	1.0627	PPP2R1A
Signaling by Insulin Receptor	0.495825	0.517565	1.47796	1.03684	KRAS
Cilium Assembly	0.496136	0.517565	1.20941	0.847683	PPP2R1A;HDAC6
Constitutive Signaling by Aberrant PI3K in Cancer	0.500027	0.521135	1.45987	1.01182	ESR2
PI Metabolism	0.504194	0.524986	1.44221	0.987613	PLEKHA4
Neurotransmitter Receptors and Postsynaptic Signal Transmission	0.506637	0.527035	1.18522	0.805903	MDM2;KRAS
TP53 Regulates Metabolic Genes	0.512425	0.532558	1.40813	0.941476	TP53
Platelet Homeostasis	0.516489	0.53628	1.39168	0.919487	PPP2R1A
Phospholipid Metabolism	0.524671	0.544266	1.14512	0.738582	CSNK2A1;PLEKHA4
Opioid Signalling	0.528481	0.547708	1.34457	0.857496	PPP2R1A
EPH-Ephrin Signaling	0.536311	0.555305	1.31489	0.819226	MYH9
Activation of NMDA Receptors and Postsynaptic Events	0.540178	0.558787	1.30053	0.800939	KRAS
G Alpha (Q) Signalling Events	0.544735	0.562977	1.10245	0.66969	ANXA1;KRAS
Unfolded Protein Response (UPR)	0.547815	0.565634	1.27273	0.76595	LMNA
Anchoring of the Basal Body to the Plasma Membrane	0.555326	0.572325	1.24609	0.732949	PPP2R1A
Mitochondrial Biogenesis	0.555326	0.572325	1.24609	0.732949	CREBBP
Transport of Inorganic Cations Anions and Amino Acids Oligopeptides	0.59106	0.608589	1.12796	0.593124	SLC9A2
Integration of Energy Metabolism	0.594472	0.611536	1.11736	0.581119	PPP2R1A
FCERI Mediated MAPK Activation	0.604541	0.621318	1.08672	0.546932	KRAS
Leishmania Infection	0.605819	0.621482	0.983188	0.492748	MYH9;RELA
Parasitic Infection Pathways	0.605819	0.621482	0.983188	0.492748	MYH9;RELA
L1CAM Interactions	0.633279	0.649053	1.00407	0.458705	CSNK2A1
Platelet Activation, Signaling and Aggregation	0.642311	0.657703	0.918105	0.406429	MAGED2;PPIA
Metabolism of Water-Soluble Vitamins and Cofactors	0.654188	0.669247	0.947956	0.402276	PC
Transmission Across Chemical Synapses	0.65655	0.670967	0.893715	0.376036	MDM2;KRAS
Glycerophospholipid Biosynthesis	0.657076	0.670967	0.940444	0.394944	CSNK2A1
Formation of the Cornified Envelope	0.659941	0.673273	0.933049	0.38778	PKP2
FCGR3A-mediated Phagocytosis	0.695086	0.70718	0.846465	0.307876	MYH9
Leishmania Phagocytosis	0.695086	0.70718	0.846465	0.307876	MYH9
Parasite Infection	0.695086	0.70718	0.846465	0.307876	MYH9
Regulation of Actin Dynamics for Phagocytic Cup Formation	0.697635	0.709124	0.840461	0.302616	MYH9
Anti-inflammatory Response Favouring Leishmania Parasite Infection	0.735652	0.746401	0.754737	0.231703	MYH9
Leishmania Parasite Growth and Survival	0.735652	0.746401	0.754737	0.231703	MYH9
G Alpha (I) Signalling Events	0.740723	0.750861	0.758117	0.227532	ANXA1;PPP2R1A
Fcgamma Receptor (FCGR) Dependent Phagocytosis	0.754907	0.764541	0.713736	0.200674	MYH9
HCMV Late Events	0.761011	0.770021	0.701034	0.191458	H4C1
Fatty Acid Metabolism	0.770849	0.779266	0.680831	0.177195	CBR1
GPCR Downstream Signalling	0.774568	0.781603	0.753891	0.192581	ANXA1;PPP2R1A;KRAS;ECT2
Membrane Trafficking	0.774568	0.781603	0.753891	0.192581	CTTN;UBC;MYH9;UBA52
Metabolism of Vitamins and Cofactors	0.809569	0.815441	0.604122	0.127622	PC
Peptide Ligand-Binding Receptors	0.809569	0.815441	0.604122	0.127622	ANXA1
Keratinization	0.837729	0.843041	0.550449	0.0974628	PKP2
Signaling by GPCR	0.841848	0.846419	0.672927	0.115848	ANXA1;PPP2R1A;KRAS;ECT2
Neuronal System	0.858355	0.862236	0.579194	0.0884645	MDM2;KRAS
Vesicle-mediated Transport	0.874989	0.878151	0.630026	0.0841359	CTTN;UBC;MYH9;UBA52
SLC-mediated Transmembrane Transport	0.876108	0.87848	0.478641	0.0633081	SLC9A2
Class A 1 (Rhodopsin-like Receptors)	0.939117	0.940811	0.356006	0.0223626	ANXA1
GPCR Ligand Binding	0.980521	0.981405	0.251892	0.00495499	ANXA1
Sensory Perception	0.995577	0.995577	0.182055	0.000806928	MYH9

## Sheet: GO Molecular Function
Term	P-value	Adjusted P-value	Odds Ratio	Combined Score	Genes
DNA-binding Transcription Factor Binding (GO:0140297)	2.62343e-18	7.29312e-16	12.8958	522.049	RB1;YAP1;HDAC1;GATA1;RELA;KAT5;MYC;GTF2I;SMAD2;TCF7L2;DAXX;CREBBP;NPM1;SMAD3;PARP1;TCF12;SIRT1;TBX3;BCL6;EEF1D;SP3;CTNNB1;PPARG;BCOR;TP53
Transcription Coregulator Binding (GO:0001221)	2.9281e-16	4.07006e-14	24.2109	865.951	SUZ12;CREBBP;SMAD3;HDAC1;USP11;GATA1;HDAC6;RELA;SMARCA4;TERT;BCL6;MYC;RARA;CTNNB1;PPARG;EZH2
Ubiquitin Protein Ligase Binding (GO:0031625)	6.81371e-16	6.31404e-14	12.1651	424.834	RB1;SMAD2;PRKN;DAXX;VCP;SMAD3;CUL3;PYHIN1;CUL1;AXIN1;BRCA1;RELA;HDAC6;ATXN3;PSMA3;CHEK2;UBC;SUMO2;MDM2;CTNNB1;TP53;UBA52
Ubiquitin-Like Protein Ligase Binding (GO:0044389)	2.29722e-15	1.59657e-13	11.4128	384.694	RB1;SMAD2;PRKN;DAXX;VCP;SMAD3;CUL3;PYHIN1;CUL1;AXIN1;BRCA1;RELA;HDAC6;ATXN3;PSMA3;CHEK2;UBC;SUMO2;MDM2;CTNNB1;TP53;UBA52
Transcription Cis-Regulatory Region Binding (GO:0000976)	4.28687e-12	2.3835e-10	6.54672	171.364	RB1;YAP1;UHRF1;HDAC1;BRCA1;FOXM1;GATA1;RELA;MYC;HSF1;BRD4;SNCA;SMAD2;TCF7L2;NPM1;SMAD3;TIPARP;TCF12;CDC5L;SP3;SNAI1;RARA;PPARG;BCOR;TP53
RNA Polymerase II-specific DNA-binding Transcription Factor Binding (GO:0061629)	9.97062e-12	4.61972e-10	10.4112	263.73	TCF7L2;DAXX;CREBBP;NPM1;SMAD3;PARP1;HDAC1;GATA1;SIRT1;RELA;TBX3;SMARCA4;SP3;CTNNB1;PPARG;TP53;GTF2I
Cadherin Binding (GO:0045296)	1.63167e-10	6.48007e-09	7.94608	179.075	DDX3X;ANXA1;AHNAK;ZC3HAV1;ANLN;RPL7A;LIMA1;RSL1D1;PKM;CTTN;EEF1D;PKP2;TRIM25;MYH9;CTNNB1;EMD;DBN1;TMPO
Protein Kinase Binding (GO:0019901)	1.62163e-08	5.63517e-07	5.22196	93.6676	TOP2A;PRKN;TCF7L2;DAXX;NPM1;SMAD3;PARP1;CAV1;RPS6;AXIN1;XIAP;FOXM1;SIRT1;RELA;AURKA;CHEK2;HSF1;PKP2;RARA;TRIM22
Kinase Binding (GO:0019900)	8.26313e-08	2.55239e-06	5.19169	84.6706	RB1;PRKN;TCF7L2;DAXX;NPM1;SMAD3;PARP1;CAV1;RPS6;AXIN1;FOXM1;RELA;AURKA;CHEK2;HSF1;SNAI1;CTNNB1;TRIM22
Transcription Corepressor Binding (GO:0001222)	9.74338e-08	2.70866e-06	22.3456	360.749	SUZ12;SMAD3;HDAC1;USP11;CTNNB1;HDAC6;EZH2
Disordered Domain Specific Binding (GO:0097718)	2.91113e-07	7.35721e-06	47.3507	712.607	RB1;SMAD2;NUMA1;MDM2;TP53
DNA-binding Transcription Activator Activity, RNA Polymerase II-specific (GO:0001228)	4.46205e-07	1.01197e-05	5.91716	86.5236	SMAD2;TCF7L2;SMAD3;TCF12;CDC5L;GATA1;RELA;TBX3;MYC;HSF1;PPARG;E2F4;TP53;GTF2I
Core Promoter Sequence-Specific DNA Binding (GO:0001046)	4.73223e-07	1.01197e-05	24.755	360.524	NPM1;HDAC1;MYC;TP53;RELA;SMARCA4
Ubiquitin-Protein Transferase Activity (GO:0004842)	1.70511e-06	3.20873e-05	4.90133	65.0989	PRKN;UHRF1;CUL3;XIAP;BRCA1;CHFR;RNF169;MDM2;TRIM25;TRIM27;RBCK1;BCOR;TRIM22;BIRC2;TRIM33
Sequence-Specific Double-Stranded DNA Binding (GO:1990837)	1.73133e-06	3.20873e-05	3.82364	50.7267	YAP1;TCF7L2;SMAD3;TCF12;BRCA1;GATA1;RELA;TBX3;MAF;BCL6;SP3;HSF1;SNAI1;RARA;PPARG;E2F4;BCOR;TP53;BRD4;SNCA
NAD+ poly-ADP-ribosyltransferase Activity (GO:0003950)	2.11814e-06	3.68027e-05	29.3005	382.81	PARP1;TIPARP;SIRT6;ZC3HAV1;SIRT1
Cis-Regulatory Region Sequence-Specific DNA Binding (GO:0000987)	4.9447e-06	8.08604e-05	3.14674	38.4443	SMAD2;TCF7L2;SMAD3;TIPARP;UHRF1;HDAC1;TCF12;GATA1;ESR2;RELA;HDAC6;TBX3;MAF;BCL6;EEF1D;MYC;NACC1;SP3;HSF1;SNAI1;RARA;PPARG;E2F4;TP53
I-SMAD Binding (GO:0070411)	5.81713e-06	8.98423e-05	44.4961	536.387	SMAD2;SMAD3;AXIN1;CTNNB1
Ubiquitin Binding (GO:0043130)	6.33069e-06	9.26279e-05	11.2962	135.216	TOP2A;PRKN;SMAD3;MDM2;RBCK1;BUB3;BIRC2
Pentosyltransferase Activity (GO:0016763)	9.84114e-06	0.000136792	20.501	236.355	PARP1;TIPARP;SIRT6;ZC3HAV1;SIRT1
Transcription Coactivator Binding (GO:0001223)	1.13521e-05	0.00015028	19.8387	225.886	CREBBP;SMAD3;TERT;RARA;RELA
Tau Protein Binding (GO:0048156)	1.92904e-05	0.000242014	17.5679	190.715	SMAD2;CREBBP;DYRK1A;HDAC6;SNCA
Histone Deacetylase Binding (GO:0042826)	2.00228e-05	0.000242014	9.34517	101.102	PRKN;HDAC1;NACC1;BCOR;TP53;HDAC6;RELA
R-SMAD Binding (GO:0070412)	2.45333e-05	0.000284178	28.7829	305.544	SMAD2;SMAD3;PPARG;TRIM33
bHLH Transcription Factor Binding (GO:0043425)	2.97917e-05	0.000314346	27.1824	283.276	CREBBP;SMAD3;TCF12;SIRT1
Sequence-Specific DNA Binding (GO:0043565)	3.04443e-05	0.000314346	3.32444	34.5729	TCF7L2;SMAD3;PRMT1;UHRF1;TCF12;GATA1;TBX3;MAF;TERT;BCL6;MYBBP1A;SP3;HSF1;SNAI1;RARA;PPARG;E2F4;ERCC6
Double-Stranded DNA Binding (GO:0003690)	3.07887e-05	0.000314346	3.45521	35.894	SMAD2;TCF7L2;UHRF1;PYHIN1;TCF12;GATA1;TBX3;RAD50;MAF;BCL6;IFI16;SP3;HSF1;SNAI1;RARA;PPARG;E2F4
RNA Polymerase II Transcription Regulatory Region Sequence-Specific DNA Binding (GO:0000977)	3.16607e-05	0.000314346	2.72663	28.2491	RB1;HDAC1;FOXM1;GATA1;RELA;HDAC6;MYC;NACC1;HSF1;E2F4;SMAD2;TCF7L2;SMAD3;TCF12;CDC5L;ESR2;TBX3;MAF;BCL6;EEF1D;SP3;SNAI1;RARA;PPARG;TP53
co-SMAD Binding (GO:0070410)	4.54679e-05	0.000435865	60.8221	608.13	SMAD2;SMAD3;TRIM33
Nuclear Receptor Binding (GO:0016922)	5.22022e-05	0.000483741	7.96694	78.5571	TCF7L2;DAXX;SMAD3;CTNNB1;MMS19;SIRT1;SMARCA4
mRNA Binding (GO:0003729)	5.82059e-05	0.000521975	4.63664	45.2143	FXR1;HNRNPM;RSL1D1;DDX3X;PKM;STAU1;HNRNPR;THOC2;RPL26;TP53;DDX50
RNA Polymerase II Cis-Regulatory Region Sequence-Specific DNA Binding (GO:0000978)	6.26184e-05	0.000543998	2.78346	26.9396	SMAD2;TCF7L2;SMAD3;HDAC1;TCF12;GATA1;ESR2;RELA;HDAC6;TBX3;MAF;BCL6;EEF1D;MYC;NACC1;SP3;HSF1;SNAI1;RARA;PPARG;E2F4;TP53
DNA-binding Transcription Repressor Activity, RNA Polymerase II-specific (GO:0001227)	6.67131e-05	0.000562008	5.5993	53.8378	BCL6;MYC;NACC1;HSF1;SNAI1;PPARG;TP53;RELA;TBX3
Histone Reader Activity (GO:0140566)	8.02133e-05	0.000655861	20.3807	192.206	MDC1;RNF169;BRCA1;BRD4
Actin Binding (GO:0003779)	0.000172414	0.00136946	5.55972	48.1784	PRKN;ANLN;LIMA1;DYRK1A;MYH9;EMD;DBN1;SNCA
NAD+ Binding (GO:0070403)	0.000237419	0.0018334	30.4018	253.724	SIRT6;ZC3HAV1;SIRT1
Protein Kinase Activator Activity (GO:0030295)	0.000270292	0.00203084	7.32661	60.1955	DAXX;RAD50;DDX3X;AXIN1;TOPBP1;ERCC6
Double-Stranded RNA Binding (GO:0003725)	0.000310317	0.00227021	9.30171	75.1385	ILF3;STAU1;DHX15;VIM;EIF4B
Ubiquitin-Modified Protein Reader Activity (GO:0140036)	0.00035052	0.00249858	26.0561	207.305	VCP;RNF169;BRCA1
Ubiquitin-Like Protein Ligase Activity (GO:0061659)	0.000407257	0.00283043	3.95935	30.9069	PRKN;CBX4;UHRF1;CUL3;MDM2;TRIM25;XIAP;TRIM27;TRIM22;BIRC2
Ribosomal Small Subunit Binding (GO:0043024)	0.000493436	0.00334574	22.7968	173.577	NPM1;DDX3X;EIF4B
Single-Stranded RNA Binding (GO:0003727)	0.000523069	0.00346222	11.9199	90.0644	FXR1;ILF3;DDX3X;EIF4B
Zinc Ion Binding (GO:0008270)	0.000539817	0.003487	3.81215	28.6837	PRKN;SMAD3;PARP1;UHRF1;MDM2;SIRT6;PPARG;TP53;BIRC2;SNCA
Protein Homodimerization Activity (GO:0042803)	0.000559016	0.003487	2.86347	21.4455	TOP2A;NTRK1;DAXX;NPM1;SMAD3;PARP1;AXIN1;SIRT6;RELA;FXR1;PKM;TERT;CHEK2;MYH9;ECT2
Histone Deacetylase Activity (GO:0004407)	0.000576986	0.003487	21.4547	160.003	SIRT6;SIRT1;HDAC6
DNA Polymerase Binding (GO:0070182)	0.000576986	0.003487	21.4547	160.003	FANCD2;NAT10;SMARCA4
Actinin Binding (GO:0042805)	0.000669062	0.00388064	20.2618	148.106	RARA;PPARG;RELA
Damaged DNA Binding (GO:0003684)	0.000670038	0.00388064	11.1055	81.1609	CREBBP;PARP1;ERCC3;SIRT6
mRNA 5'-UTR Binding (GO:0048027)	0.00077	0.00436857	19.1944	137.607	RSL1D1;DDX3X;RPL26
E-box Binding (GO:0070888)	0.000844089	0.00469313	10.3951	73.5685	TCF7L2;MYC;SNAI1;PPARG
Polyubiquitin Modification-Dependent Protein Binding (GO:0031593)	0.00120138	0.00654868	9.39316	63.1623	VCP;RNF169;BRCC3;HDAC6
Ubiquitin Protein Ligase Activity (GO:0061630)	0.00124474	0.00665458	3.68274	24.6332	PRKN;UHRF1;CUL3;MDM2;TRIM25;XIAP;TRIM27;TRIM22;BIRC2
Ubiquitin-Modified Histone Reader Activity (GO:0061649)	0.00139918	0.00733912	48.3634	317.838	RNF169;BRCA1
NF-kappaB Binding (GO:0051059)	0.00157931	0.00813051	14.5833	94.0736	NPM1;HDAC1;RELA
Tubulin Binding (GO:0015631)	0.00164684	0.00832402	3.52937	22.6193	PRKN;DDX3X;NUMA1;ZNF207;DYRK1A;BRCA1;EMD;HDAC6;SNCA
Histone Acetyltransferase Activity (GO:0004402)	0.00175087	0.00853933	14.0217	89.0048	CREBBP;NAA40;KAT5
NAD Binding (GO:0051287)	0.00175087	0.00853933	14.0217	89.0048	SIRT6;ZC3HAV1;SIRT1
Phospholipase Inhibitor Activity (GO:0004859)	0.00185542	0.0088932	40.3008	253.478	ANXA1;SNCA
Protein Heterodimerization Activity (GO:0046982)	0.00221704	0.0104464	4.13394	25.2649	FXR1;TOP2A;TCF7L2;PPP2R1A;HSF1;TP53;AURKA
Tat Protein Binding (GO:0030957)	0.00237255	0.0109928	34.5418	208.764	NPM1;SMARCA4
General Transcription Initiation Factor Binding (GO:0140296)	0.00255164	0.0116288	12.1497	72.5461	HSF1;TP53;RELA
Protein Serine/Threonine Kinase Activator Activity (GO:0043539)	0.0027417	0.0122934	7.39544	43.627	RAD50;DDX3X;AXIN1;TOPBP1
Histone H3 Kinase Activity (GO:0140996)	0.00294955	0.0130155	30.2226	176.08	PKM;DYRK1A
N-acyltransferase Activity (GO:0016410)	0.00302406	0.0131358	11.3892	66.0704	CREBBP;KAT5;NAT10
Transition Metal Ion Binding (GO:0046914)	0.00501718	0.0211855	2.77387	14.6873	PRKN;SMAD3;PARP1;UHRF1;MDM2;SIRT6;PPARG;TP53;BIRC2;SNCA
RNA Polymerase II Core Promoter Sequence-Specific DNA Binding (GO:0000979)	0.00502965	0.0211855	21.9767	116.31	HDAC1;RELA
SUMO Binding (GO:0032183)	0.00583608	0.0242154	20.1443	103.616	CBX4;PELP1
Protein Serine/Threonine Kinase Binding (GO:0120283)	0.00669742	0.0273806	18.5938	93.0812	AXIN1;XIAP
Ubiquitin-Specific Protease Binding (GO:1990381)	0.008581	0.0340788	16.113	76.669	PRKN;VCP
N-acetyltransferase Activity (GO:0008080)	0.008581	0.0340788	16.113	76.669	CREBBP;NAT10
Histone H4 Acetyltransferase Activity (GO:0010485)	0.00960137	0.037072	15.1052	70.1764	NAA40;KAT5
RNA Polymerase Binding (GO:0070063)	0.00960137	0.037072	15.1052	70.1764	BRCA1;ERCC6
mRNA 3'-UTR Binding (GO:0003730)	0.0114383	0.0435596	4.8241	21.5675	FXR1;RSL1D1;ILF3;TP53
Transforming Growth Factor Beta Receptor Binding (GO:0005160)	0.0117947	0.0437189	13.4255	59.6106	SMAD2;SMAD3
Lysine-Acetylated Histone Binding (GO:0070577)	0.0117947	0.0437189	13.4255	59.6106	PHIP;BRD4
Protein Kinase Inhibitor Activity (GO:0004860)	0.0124104	0.0453958	6.61874	29.0511	NPM1;CAV1;SNCA
Acetylation-Dependent Protein Binding (GO:0140033)	0.0129658	0.0462114	12.7182	55.2663	PHIP;BRD4
Cysteine-Type Endopeptidase Inhibitor Activity (GO:0004869)	0.0129658	0.0462114	12.7182	55.2663	XIAP;SNCA
Protein Kinase Regulator Activity (GO:0019887)	0.0146461	0.0515395	4.46823	18.8719	DAXX;NPM1;CCNF;SNCA
Ferrous Iron Binding (GO:0008198)	0.0154525	0.0523879	11.5058	47.979	EGLN3;SNCA
Mitogen-Activated Protein Kinase Binding (GO:0051019)	0.0154525	0.0523879	11.5058	47.979	PRMT1;SIRT1
Alpha-Actinin Binding (GO:0051393)	0.0154525	0.0523879	11.5058	47.979	RARA;PPARG
Phosphatase Binding (GO:0019902)	0.0159815	0.0534996	4.34788	17.9843	SMAD2;VCP;SMAD3;CTNNB1
Methylated Histone Binding (GO:0035064)	0.0161653	0.0534996	5.96591	24.6087	SUZ12;UHRF1;WDR5
Methylation-Dependent Protein Binding (GO:0140034)	0.0175433	0.0566189	5.77593	23.3525	SUZ12;UHRF1;WDR5
mRNA 3'-UTR AU-rich Region Binding (GO:0035925)	0.0181262	0.0566189	10.5042	42.1262	FXR1;ILF3
SUMO Transferase Activity (GO:0019789)	0.0181262	0.0566189	10.5042	42.1262	MDM2;TRIM27
Nuclear Androgen Receptor Binding (GO:0050681)	0.0181262	0.0566189	10.5042	42.1262	DAXX;SMARCA4
Acetyltransferase Activity (GO:0016407)	0.0181262	0.0566189	10.5042	42.1262	KAT5;NAT10
Acyltransferase Activity, Transferring Groups Other Than Amino-Acyl Groups (GO:0016747)	0.022868	0.0706369	5.19649	19.6324	CREBBP;KAT5;SIRT6
Virus Receptor Activity (GO:0001618)	0.0240073	0.0725437	8.94625	33.3641	ILF3;MYH9
methyl-CpG Binding (GO:0008327)	0.0240073	0.0725437	8.94625	33.3641	UHRF1;PRMT1
Peptidase Activator Activity (GO:0016504)	0.0272016	0.0813124	8.32843	30.0196	VCP;CAV1
Histone Methyltransferase Activity (GO:0042054)	0.0288595	0.0853504	8.05041	28.5412	PRMT1;EZH2
Hsp70 Protein Binding (GO:0030544)	0.0305568	0.0894187	7.79032	27.174	PRKN;SNCA
Nucleosomal DNA Binding (GO:0031492)	0.0322927	0.0935143	7.54649	25.9065	HDAC1;SMARCA4
Telomeric DNA Binding (GO:0042162)	0.0340666	0.0943945	7.31744	24.7288	RAD50;TERT
Hsp90 Protein Binding (GO:0051879)	0.0340666	0.0943945	7.31744	24.7288	HSF1;HDAC6
Nuclear Estrogen Receptor Binding (GO:0030331)	0.0340666	0.0943945	7.31744	24.7288	CTNNB1;MMS19
Alpha-Tubulin Binding (GO:0043014)	0.0340666	0.0943945	7.31744	24.7288	HDAC6;SNCA
Cysteine-Type Peptidase Activity (GO:0008234)	0.0342944	0.0943945	3.39998	11.4674	ATXN3;USP11;BLMH;SENP1
Kinase Inhibitor Activity (GO:0019210)	0.0396083	0.103165	6.70664	21.6538	NPM1;SNCA
Telomerase Activity (GO:0003720)	0.0408206	0.103165	30.0455	96.1024	TERT
C-methyltransferase Activity (GO:0008169)	0.0408206	0.103165	30.0455	96.1024	NOP2
Histone H3K27 Methyltransferase Activity (GO:0046976)	0.0408206	0.103165	30.0455	96.1024	EZH2
Histone Octamer Slider Activity (GO:0140751)	0.0408206	0.103165	30.0455	96.1024	SMARCA4
Histone Ubiquitin Ligase Activity (GO:0140852)	0.0408206	0.103165	30.0455	96.1024	UHRF1
LBD Domain Binding (GO:0050693)	0.0408206	0.103165	30.0455	96.1024	PPARG
deSUMOylase Activity (GO:0016929)	0.0408206	0.103165	30.0455	96.1024	SENP1
Deubiquitinase Activator Activity (GO:0035800)	0.0408206	0.103165	30.0455	96.1024	VCP
Protein Kinase C Binding (GO:0005080)	0.0415265	0.104003	6.52505	20.7589	TOP2A;PKP2
Ribosome Binding (GO:0043022)	0.0423686	0.105165	4.03763	12.7643	NPM1;DDX3X;EIF4B
CDP-alcohol Phosphatidyltransferase Activity (GO:0017169)	0.0487838	0.112082	24.0352	72.5948	CHEK2
DEAD/H-box RNA Helicase Binding (GO:0017151)	0.0487838	0.112082	24.0352	72.5948	SMAD3
Histone Deacetylase Activity, NAD-dependent (GO:0017136)	0.0487838	0.112082	24.0352	72.5948	SIRT6
Icosatetraenoic Acid Binding (GO:0050543)	0.0487838	0.112082	24.0352	72.5948	PPARG
NAD-dependent Protein Lysine Deacetylase Activity (GO:0034979)	0.0487838	0.112082	24.0352	72.5948	SIRT6
RNA-directed DNA Polymerase Activity (GO:0003964)	0.0487838	0.112082	24.0352	72.5948	TERT
Nitric-Oxide Synthase Binding (GO:0050998)	0.0487838	0.112082	24.0352	72.5948	CAV1
Patched Binding (GO:0005113)	0.0487838	0.112082	24.0352	72.5948	CAV1
Arachidonate Binding (GO:0050544)	0.0487838	0.112082	24.0352	72.5948	PPARG
rRNA Binding (GO:0019843)	0.0495354	0.112876	5.88727	17.6916	NPM1;MDM2
Anion Binding (GO:0043168)	0.0508382	0.114903	2.1666	6.45452	MYH9;TULP3;SIRT6;ZC3HAV1;PLEKHA4;SIRT1;RELA
Protein Tyrosine Kinase Activity (GO:0004713)	0.0531606	0.115017	3.6689	10.7662	NTRK1;PKM;DYRK1A
Copper Ion Binding (GO:0005507)	0.0537321	0.115017	5.61288	16.4106	TP53;SNCA
Histone H2A Ubiquitin Ligase Activity (GO:0141053)	0.0566812	0.115017	20.0283	57.4874	BRCA1
Histone H3 Reader Activity (GO:0140006)	0.0566812	0.115017	20.0283	57.4874	UHRF1
Histone H4K16 Acetyltransferase Activity (GO:0046972)	0.0566812	0.115017	20.0283	57.4874	KAT5
Icosanoid Binding (GO:0050542)	0.0566812	0.115017	20.0283	57.4874	PPARG
K48-linked Polyubiquitin Modification-Dependent Protein Binding (GO:0036435)	0.0566812	0.115017	20.0283	57.4874	VCP
Neurotrophin Binding (GO:0043121)	0.0566812	0.115017	20.0283	57.4874	NTRK1
Nuclear Glucocorticoid Receptor Binding (GO:0035259)	0.0566812	0.115017	20.0283	57.4874	SMAD3
Peptidyl-Proline 4-Dioxygenase Activity (GO:0031545)	0.0566812	0.115017	20.0283	57.4874	EGLN3
Armadillo Repeat Domain Binding (GO:0070016)	0.0566812	0.115017	20.0283	57.4874	TCF7L2
Phosphorylation-Dependent Protein Binding (GO:0140031)	0.0566812	0.115017	20.0283	57.4874	TOPBP1
Protein Kinase B Binding (GO:0043422)	0.0566812	0.115017	20.0283	57.4874	RARA
protein-N-terminal Amino-Acid Acetyltransferase Activity (GO:0004596)	0.0566812	0.115017	20.0283	57.4874	NAA40
5S rRNA Binding (GO:0008097)	0.0645135	0.123688	17.1662	47.0506	MDM2
RNA Polymerase I Core Promoter Sequence-Specific DNA Binding (GO:0001164)	0.0645135	0.123688	17.1662	47.0506	SMARCA4
RNA Polymerase II CTD Heptapeptide Repeat Kinase Activity (GO:0008353)	0.0645135	0.123688	17.1662	47.0506	DYRK1A
STAT Family Protein Binding (GO:0097677)	0.0645135	0.123688	17.1662	47.0506	PPARG
Arginine N-methyltransferase Activity (GO:0016273)	0.0645135	0.123688	17.1662	47.0506	PRMT1
Cuprous Ion Binding (GO:1903136)	0.0645135	0.123688	17.1662	47.0506	SNCA
Cytidylyltransferase Activity (GO:0070567)	0.0645135	0.123688	17.1662	47.0506	CHEK2
Double-Stranded Telomeric DNA Binding (GO:0003691)	0.0645135	0.123688	17.1662	47.0506	RAD50
Deubiquitinase Activity (GO:0101005)	0.0651388	0.124031	3.36162	9.18138	ATXN3;USP11;BRCC3
tRNA Binding (GO:0000049)	0.0693411	0.128809	4.82537	12.8775	TERT;NAT10
Single-Stranded DNA Endodeoxyribonuclease Activity (GO:0000014)	0.0722811	0.128809	15.0197	39.4596	RAD50
Type I Transforming Growth Factor Beta Receptor Binding (GO:0034713)	0.0722811	0.128809	15.0197	39.4596	SMAD2
G-quadruplex DNA Binding (GO:0051880)	0.0722811	0.128809	15.0197	39.4596	RAD50
RNA Polymerase II General Transcription Initiation Factor Binding (GO:0001091)	0.0722811	0.128809	15.0197	39.4596	TCF7L2
Acetyltransferase Activator Activity (GO:0010698)	0.0722811	0.128809	15.0197	39.4596	NUPR1
Phosphate Ion Binding (GO:0042301)	0.0722811	0.128809	15.0197	39.4596	RELA
Prostaglandin Receptor Activity (GO:0004955)	0.0722811	0.128809	15.0197	39.4596	PPARG
Protein Binding Involved in Heterotypic Cell-Cell Adhesion (GO:0086080)	0.0722811	0.128809	15.0197	39.4596	PKP2
Eukaryotic Initiation Factor 4E Binding (GO:0008190)	0.0722811	0.128809	15.0197	39.4596	DDX3X
Protease Binding (GO:0002020)	0.0767315	0.135869	3.12852	8.03229	PRKN;VCP;TP53
Protein Phosphatase Binding (GO:0019903)	0.0782406	0.137258	3.10162	7.90283	VCP;CTNNB1;TP53
Protein Serine/Threonine Kinase Activity (GO:0004674)	0.0792246	0.137258	2.06951	5.24718	PKM;CHEK2;CDK2;DYRK1A;AURKA;BRD4
RNA Polymerase I Transcription Regulatory Region Sequence-Specific DNA Binding (GO:0001163)	0.0799846	0.137258	13.3502	33.7215	SMARCA4
Nuclear Retinoid X Receptor Binding (GO:0046965)	0.0799846	0.137258	13.3502	33.7215	PPARG
Estrogen Response Element Binding (GO:0034056)	0.0799846	0.137258	13.3502	33.7215	ESR2
Iron Ion Binding (GO:0005506)	0.0812816	0.138628	4.38559	11.0071	EGLN3;SNCA
Single-Stranded Telomeric DNA Binding (GO:0043047)	0.0876246	0.144998	12.0145	29.2517	RAD50
C2H2 Zinc Finger Domain Binding (GO:0070742)	0.0876246	0.144998	12.0145	29.2517	GATA1
Histone Methyltransferase Binding (GO:1990226)	0.0876246	0.144998	12.0145	29.2517	CTNNB1
Potassium:Proton Antiporter Activity (GO:0015386)	0.0876246	0.144998	12.0145	29.2517	SLC9A2
Protein-Arginine N-methyltransferase Activity (GO:0016274)	0.0876246	0.144998	12.0145	29.2517	PRMT1
Microtubule Minus-End Binding (GO:0051011)	0.0952014	0.154772	10.9218	25.6854	NUMA1
RNA Stem-Loop Binding (GO:0035613)	0.0952014	0.154772	10.9218	25.6854	DDX3X
Nucleotidyltransferase Activity (GO:0016779)	0.0952014	0.154772	10.9218	25.6854	TERT
Sodium:Proton Antiporter Activity (GO:0015385)	0.102716	0.164109	10.0111	22.7832	SLC9A2
Cyclin-Dependent Protein Kinase Activity (GO:0097472)	0.102716	0.164109	10.0111	22.7832	CDK2
Cyclin-Dependent Protein Serine/Threonine Kinase Activity (GO:0004693)	0.102716	0.164109	10.0111	22.7832	CDK2
3'-5' DNA Helicase Activity (GO:0043138)	0.110168	0.173032	9.24056	20.3823	ERCC3
Histone H4 Methyltransferase Activity (GO:0140939)	0.110168	0.173032	9.24056	20.3823	PRMT1
Cysteine-Type Endopeptidase Inhibitor Activity Involved in Apoptotic Process (GO:0043027)	0.110168	0.173032	9.24056	20.3823	XIAP
Solute:Potassium Antiporter Activity (GO:0022821)	0.117559	0.18056	8.58009	18.3684	SLC9A2
Histone H3 Acetyltransferase Activity (GO:0010484)	0.117559	0.18056	8.58009	18.3684	CREBBP
Oxidoreductase Activity, Acting on NAD(P)H, Quinone or Similar Compound as Acceptor (GO:0016655)	0.117559	0.18056	8.58009	18.3684	CBR1
Ribosomal Large Subunit Binding (GO:0043023)	0.117559	0.18056	8.58009	18.3684	NPM1
K63-linked Deubiquitinase Activity (GO:0061578)	0.124889	0.189721	8.00768	16.6586	BRCC3
Phospholipase Binding (GO:0043274)	0.124889	0.189721	8.00768	16.6586	PRKN
ATPase Binding (GO:0051117)	0.125816	0.190092	3.34722	6.93856	ATXN3;CAV1
Phosphatidylinositol-4,5-Bisphosphate Binding (GO:0005546)	0.13138	0.193368	3.25643	6.60943	TULP3;PLEKHA4
DNA Binding, Bending (GO:0008301)	0.132158	0.193368	7.50682	15.192	TOP2A
Nuclear Retinoic Acid Receptor Binding (GO:0042974)	0.132158	0.193368	7.50682	15.192	PPARG
Nuclear Steroid Receptor Activity (GO:0003707)	0.132158	0.193368	7.50682	15.192	ESR2
Protein Serine Kinase Activity (GO:0106310)	0.132158	0.193368	7.50682	15.192	DYRK1A
Receptor Antagonist Activity (GO:0048019)	0.132158	0.193368	7.50682	15.192	ESR2
Insulin Receptor Binding (GO:0005158)	0.146517	0.212144	6.67205	12.8145	PHIP
Microtubule Plus-End Binding (GO:0051010)	0.146517	0.212144	6.67205	12.8145	NUMA1
Telomerase RNA Binding (GO:0070034)	0.160639	0.227846	6.00424	10.9793	TERT
DNA Polymerase Activity (GO:0034061)	0.160639	0.227846	6.00424	10.9793	TERT
Metal Cation:Proton Antiporter Activity (GO:0051139)	0.160639	0.227846	6.00424	10.9793	SLC9A2
WW Domain Binding (GO:0050699)	0.160639	0.227846	6.00424	10.9793	PPARG
DNA Endonuclease Activity (GO:0004520)	0.17453	0.242596	5.45785	9.52755	RAD50
K63-linked Polyubiquitin Modification-Dependent Protein Binding (GO:0070530)	0.17453	0.242596	5.45785	9.52755	RNF169
Notch Binding (GO:0005112)	0.17453	0.242596	5.45785	9.52755	CUL3
Retinoic Acid Binding (GO:0001972)	0.17453	0.242596	5.45785	9.52755	RARA
MHC Class II Protein Complex Binding (GO:0023026)	0.181389	0.245981	5.22029	8.91161	PKM
Actin Monomer Binding (GO:0003785)	0.181389	0.245981	5.22029	8.91161	LIMA1
Phosphatidylinositol-3,5-Bisphosphate Binding (GO:0080025)	0.181389	0.245981	5.22029	8.91161	PLEKHA4
poly(A) Binding (GO:0008143)	0.181389	0.245981	5.22029	8.91161	DDX3X
Protein Phosphatase 2A Binding (GO:0051721)	0.181389	0.245981	5.22029	8.91161	TP53
Gamma-Tubulin Binding (GO:0043015)	0.188192	0.24976	5.00253	8.35569	DDX3X
N-methyltransferase Activity (GO:0008170)	0.188192	0.24976	5.00253	8.35569	PRMT1
Alcohol Dehydrogenase (NADP+) Activity (GO:0008106)	0.188192	0.24976	5.00253	8.35569	CBR1
Phosphatidylinositol-3,4-Bisphosphate Binding (GO:0043325)	0.188192	0.24976	5.00253	8.35569	PLEKHA4
Phosphatidylinositol Bisphosphate Binding (GO:1902936)	0.189566	0.24976	2.56098	4.25895	TULP3;PLEKHA4
Cysteine-Type Deubiquitinase Activity (GO:0004843)	0.189566	0.24976	2.56098	4.25895	ATXN3;USP11
Lysine N-methyltransferase Activity (GO:0016278)	0.201629	0.263159	4.61725	7.39372	EZH2
Protein Serine/Threonine/Tyrosine Kinase Activity (GO:0004712)	0.201629	0.263159	4.61725	7.39372	AURKA
ADP Binding (GO:0043531)	0.208264	0.268044	4.44602	6.97557	MYH9
Ubiquitin Conjugating Enzyme Binding (GO:0031624)	0.208264	0.268044	4.44602	6.97557	PRKN
Aminopeptidase Activity (GO:0004177)	0.208264	0.268044	4.44602	6.97557	BLMH
5'-3' RNA Polymerase Activity (GO:0034062)	0.214845	0.275239	4.28701	6.59274	TERT
Poly-Purine Tract Binding (GO:0070717)	0.221371	0.28101	4.13898	6.24122	DDX3X
Protein Tyrosine Kinase Activator Activity (GO:0030296)	0.221371	0.28101	4.13898	6.24122	ERCC6
Kinesin Binding (GO:0019894)	0.227843	0.286746	4.00081	5.91758	SNCA
Phosphatidylinositol Binding (GO:0035091)	0.228984	0.286746	2.24835	3.3143	NUMA1;TULP3
Cytokine Receptor Binding (GO:0005126)	0.228984	0.286746	2.24835	3.3143	SMAD2;SMAD3
RNA Polymerase II Complex Binding (GO:0000993)	0.234262	0.289444	3.87155	5.61884	BRD4
Monocarboxylic Acid Binding (GO:0033293)	0.234262	0.289444	3.87155	5.61884	RARA
Retinoid Binding (GO:0005501)	0.234262	0.289444	3.87155	5.61884	RARA
Ubiquitin-Like Protein Peptidase Activity (GO:0019783)	0.240628	0.29469	3.75038	5.34243	SENP1
Beta-Tubulin Binding (GO:0048487)	0.240628	0.29469	3.75038	5.34243	EMD
Ubiquitin-Like Protein Conjugating Enzyme Binding (GO:0044390)	0.246941	0.29978	3.63655	5.08609	PRKN
Carboxypeptidase Activity (GO:0004180)	0.246941	0.29978	3.63655	5.08609	BLMH
Ubiquitin-Like Ligase-Substrate Adaptor Activity (GO:1990756)	0.256596	0.309822	2.07296	2.81975	AXIN1;SKP1
Sodium Channel Regulator Activity (GO:0017080)	0.259412	0.309822	3.4284	4.62607	PKP2
Non-Membrane Spanning Protein Tyrosine Kinase Activity (GO:0004715)	0.259412	0.309822	3.4284	4.62607	DYRK1A
Endopeptidase Inhibitor Activity (GO:0004866)	0.259671	0.309822	2.05514	2.77103	XIAP;SNCA
Histone H3 Methyltransferase Activity (GO:0140938)	0.26557	0.314163	3.333	4.41915	EZH2
Transmembrane Receptor Protein Kinase Activity (GO:0019199)	0.26557	0.314163	3.333	4.41915	NTRK1
Hydrolase Activity, Acting on Carbon-Nitrogen (But Not Peptide) Bonds, in Linear Amides (GO:0016811)	0.277733	0.32716	3.15726	4.04474	HDAC6
Sodium Ion Transmembrane Transporter Activity (GO:0015081)	0.28374	0.332825	3.07615	3.87502	SLC9A2
Methyltransferase Activity (GO:0008168)	0.289697	0.338385	2.99909	3.71564	PRMT1
2-Oxoglutarate-Dependent Dioxygenase Activity (GO:0016706)	0.295604	0.340987	2.92579	3.56577	EGLN3
Kinase Activator Activity (GO:0019209)	0.295604	0.340987	2.92579	3.56577	DAXX
Phosphatidylinositol-3-Phosphate Binding (GO:0032266)	0.295604	0.340987	2.92579	3.56577	PLEKHA4
Cyclin-Dependent Protein Serine/Threonine Kinase Regulator Activity (GO:0016538)	0.307273	0.351531	2.78943	3.29158	CCNF
Signaling Receptor Complex Adaptor Activity (GO:0030159)	0.307273	0.351531	2.78943	3.29158	MMS19
3'-5' Exonuclease Activity (GO:0008408)	0.324418	0.369623	2.60711	2.93489	RAD50
Microtubule Binding (GO:0008017)	0.327926	0.372095	1.50261	1.67536	NUMA1;ZNF207;HDAC6
Exonuclease Activity (GO:0004527)	0.330038	0.37297	2.55152	2.82847	RAD50
G Protein-Coupled Receptor Binding (GO:0001664)	0.333145	0.374957	1.70325	1.87217	PRKN;TULP3
Transmembrane Receptor Protein Tyrosine Kinase Activity (GO:0004714)	0.34114	0.382407	2.44712	2.63179	NTRK1
SH3 Domain Binding (GO:0017124)	0.346622	0.386992	2.39806	2.54079	PRKN
Exopeptidase Activity (GO:0008238)	0.357451	0.397486	2.30559	2.37189	BLMH
Cholesterol Binding (GO:0015485)	0.362799	0.40023	2.26198	2.29344	CAV1
Protein-Lysine N-methyltransferase Activity (GO:0016279)	0.362799	0.40023	2.26198	2.29344	EZH2
PDZ Domain Binding (GO:0030165)	0.383749	0.421669	2.10282	2.01401	PRKN
Pyrophosphatase Activity (GO:0016462)	0.388879	0.425042	2.06646	1.95174	DDX3X
Magnesium Ion Binding (GO:0000287)	0.389877	0.425042	1.49954	1.41246	TOP2A;SNCA
Receptor Tyrosine Kinase Binding (GO:0030971)	0.408977	0.444123	1.93275	1.72806	TP53
Sterol Binding (GO:0032934)	0.428418	0.463425	1.81524	1.5387	CAV1
Oxidoreductase Activity, Acting on the CH-OH Group of Donors, NAD or NADP as Acceptor (GO:0016616)	0.44258	0.476889	1.73606	1.41512	CBR1
Cysteine-Type Endopeptidase Activity (GO:0004197)	0.460922	0.494735	1.6406	1.27069	USP11
Protein Phosphatase Regulator Activity (GO:0019888)	0.465413	0.497634	1.61835	1.23776	PPP2R1A
Phosphotransferase Activity, Alcohol Group as Acceptor (GO:0016773)	0.483008	0.514468	1.53504	1.11708	PKM
Protein Tyrosine Kinase Binding (GO:1990782)	0.495825	0.526105	1.47796	1.03684	TP53
Guanyl-Nucleotide Exchange Factor Activity (GO:0005085)	0.511834	0.541026	1.17348	0.785944	EEF1D;ECT2
Cation Binding (GO:0043169)	0.547815	0.576866	1.27273	0.76595	TRIM27
Phosphatidylinositol Phosphate Binding (GO:1901981)	0.607841	0.63766	1.07688	0.536114	PLEKHA4
Metal Ion Binding (GO:0046872)	0.623735	0.651874	0.931809	0.439841	TOP2A;ANXA1;TRIM27;SNCA
Ion Channel Regulator Activity (GO:0099106)	0.630191	0.656154	1.01263	0.467566	PKP2
Metallopeptidase Activity (GO:0008237)	0.639378	0.663235	0.987378	0.441614	BRCC3
ATP Binding (GO:0005524)	0.679908	0.702656	0.854751	0.329761	MYH9;ERCC6
Endopeptidase Activity (GO:0004175)	0.732679	0.754388	0.770582	0.239687	USP11;SENP1
Adenyl Ribonucleotide Binding (GO:0032559)	0.743883	0.763098	0.753242	0.222863	MYH9;ERCC6
Calcium Ion Binding (GO:0005509)	0.753166	0.76978	0.738979	0.209478	ANXA1;SNCA
Small GTPase Binding (GO:0031267)	0.811166	0.826022	0.601041	0.125787	CAV1
GTPase Activator Activity (GO:0005096)	0.833575	0.845744	0.558287	0.101626	ECT2
GTPase Binding (GO:0051020)	0.848309	0.857563	0.530574	0.0872848	CAV1
GTPase Regulator Activity (GO:0030695)	0.870004	0.876308	0.560976	0.0781201	EEF1D;ECT2
GTPase Activity (GO:0003924)	0.892674	0.895896	0.447547	0.0508119	DDX3X
Ribonucleoside Triphosphate Phosphatase Activity (GO:0017111)	0.899688	0.899688	0.434255	0.0459037	DDX3X

## Sheet: GO Cellular Component
Term	P-value	Adjusted P-value	Odds Ratio	Combined Score	Genes
Nucleus (GO:0005634)	1.4553e-47	2.31392e-45	11.0716	1194.03	RB1;MDC1;CCNF;HNRNPR;ZNF609;KAT5;PPP2R1A;MYC;CHEK2;PSMD2;SAP130;ZNF207;TRIM27;TRIM22;TMPO;GTF2I;SKP1;DAXX;RPS6;DYRK1A;THOC2;ILF3;MAF;FANCD2;PKP2;MAGEB2;PHIP;NUPR1;TP53;PPIA;UBA52;VCP;CUL3;NOP2;CUL1;BRCC3;ZC3HAV1;GATA1;FXR1;ATXN3;ATXN1;TERT;UBC;NACC1;ECT2;MDN1;SMAD2;CREBBP;SMAD3;CBX4;TIPARP;NONO;ESR2;SMARCA4;HNRNPM;BCL6;CDK2;SP3;MDM2;SNAI1;MAGED2;BLMH;MMS19;EZH2;H2AX;TOP2A;TOP2B;DDX3X;NAA40;NUMA1;…
Intracellular Membrane-Bounded Organelle (GO:0043231)	1.68902e-42	1.34277e-40	9.83852	946.313	RB1;MDC1;CCNF;HNRNPR;ZNF609;KAT5;PPP2R1A;MYC;CHEK2;PSMD2;SAP130;ZNF207;TRIM27;TRIM22;TMPO;GTF2I;SKP1;DAXX;RPS6;DYRK1A;THOC2;ILF3;MAF;FANCD2;PKP2;MAGEB2;PHIP;NUPR1;TP53;PPIA;UBA52;VCP;CUL3;NOP2;CUL1;BRCC3;ZC3HAV1;GATA1;FXR1;ATXN3;ATXN1;TERT;UBC;NACC1;ECT2;MDN1;SMAD2;CREBBP;SMAD3;CBX4;TIPARP;NONO;ESR2;SMARCA4;HNRNPM;BCL6;CDK2;SP3;MDM2;SNAI1;MAGED2;BLMH;MMS19;EZH2;H2AX;TOP2A;TOP2B;DDX3X;NAA40;NUMA1;…
Intracellular Membraneless Organelle (GO:0043232)	1.54241e-26	8.17477e-25	7.75472	460.893	TOP2A;MDC1;TOP2B;NUMA1;NAT10;HNRNPR;BRCA1;RPL7A;KAT5;MYC;ZNF207;TRIM27;TOPBP1;EMD;PELP1;PARP1;RPS6;DYRK1A;AXIN1;SIRT6;SIRT1;DDX50;ILF3;RNF169;CTTN;FANCD2;RARA;RPL26;TP53;DBN1;VCP;UHRF1;NOP2;TULP3;RELA;AURKA;FXR1;ATXN3;ATXN1;TERT;IFI16;MDN1;BRD4;SUZ12;NPM1;CAV1;PYHIN1;SMARCA4;RSL1D1;BCL6;MYBBP1A;MDM2;MAGED2;MMS19;ERCC6;VIM;EZH2
Nucleolus (GO:0005730)	2.80075e-21	1.1133e-19	8.18712	387.451	TOP2A;TOP2B;NOP2;NAT10;TULP3;HNRNPR;RELA;FXR1;ATXN3;RPL7A;ATXN1;KAT5;TERT;IFI16;MYC;ZNF207;TRIM27;MDN1;PELP1;SUZ12;NPM1;PARP1;PYHIN1;RPS6;AXIN1;SIRT6;SIRT1;DDX50;SMARCA4;RSL1D1;ILF3;RNF169;BCL6;MYBBP1A;FANCD2;MDM2;RARA;MAGED2;RPL26;ERCC6;TP53
Nuclear Lumen (GO:0031981)	4.22168e-21	1.34249e-19	8.08798	379.44	TOP2A;TOP2B;NOP2;NAT10;TULP3;HNRNPR;RELA;FXR1;ATXN3;RPL7A;ATXN1;KAT5;TERT;IFI16;MYC;ZNF207;TRIM27;MDN1;PELP1;SUZ12;NPM1;PARP1;PYHIN1;RPS6;AXIN1;SIRT6;SIRT1;DDX50;SMARCA4;RSL1D1;ILF3;RNF169;BCL6;MYBBP1A;FANCD2;MDM2;RARA;MAGED2;RPL26;ERCC6;TP53
Focal Adhesion (GO:0005925)	2.1778e-05	0.000577118	4.42103	47.458	MDC1;NPM1;ANXA1;AHNAK;CAV1;SENP1;RPL7A;LIMA1;CTTN;MYH9;CTNNB1;VIM;PPIA
Cell-Substrate Junction (GO:0030055)	2.69493e-05	0.000612135	4.32666	45.5232	MDC1;NPM1;ANXA1;AHNAK;CAV1;SENP1;RPL7A;LIMA1;CTTN;MYH9;CTNNB1;VIM;PPIA
Chromosome (GO:0005694)	0.000127625	0.00253654	5.82219	52.2042	TOP2A;MDC1;RSL1D1;FANCD2;BRCA1;TOPBP1;EZH2;BRD4
ESC/E(Z) Complex (GO:0035098)	0.000151068	0.00266887	36.4859	320.995	SUZ12;SIRT1;EZH2
Actin Cytoskeleton (GO:0015629)	0.00022204	0.00353044	3.95067	33.2356	ANLN;LIMA1;ANXA1;CTTN;AHNAK;DYRK1A;RARA;MYH9;TOPBP1;DBN1;SNCA
Spindle (GO:0005819)	0.000631979	0.00894153	4.535	33.4078	NUMA1;UHRF1;CUL3;WDR5;MMS19;ECT2;EMD;AURKA
Cytoplasmic Stress Granule (GO:0010494)	0.000674833	0.00894153	7.76594	56.6995	FXR1;VCP;DDX3X;STAU1;TRIM25
Nuclear Membrane (GO:0031965)	0.000883424	0.010805	4.29678	30.2137	SMAD3;LMNA;TRIM27;EMD;SIRT1;TMPO;LMNB1;SENP1
SCF Ubiquitin Ligase Complex (GO:0019005)	0.00137005	0.0148314	9.04435	59.6286	PRKN;CCNF;CUL1;SKP1
B-WICH Complex (GO:0110016)	0.00139918	0.0148314	48.3634	317.838	MYBBP1A;ERCC6
Nuclear Inner Membrane (GO:0005637)	0.00175087	0.0173993	14.0217	89.0048	SMAD3;EMD;SIRT1
Cytoskeleton (GO:0005856)	0.00198189	0.0185365	2.59439	16.1467	AHNAK;DYRK1A;AURKA;ANLN;LIMA1;CTTN;PPP2R1A;RARA;MYH9;TOPBP1;VIM;MDN1;DBN1;SNCA
Polymeric Cytoskeletal Fiber (GO:0099513)	0.00240006	0.0212005	3.64147	21.9663	LIMA1;ANXA1;CTTN;LMNA;DYRK1A;PKP2;VIM;HDAC6
Cytoplasmic Vesicle Lumen (GO:0060205)	0.00294311	0.0234489	5.46861	31.8726	VCP;DDX3X;PKM;PSMD2;PPIA
Nuclear Inclusion Body (GO:0042405)	0.00294955	0.0234489	30.2226	176.08	ATXN3;ATXN1
Vesicle (GO:0031982)	0.00314514	0.0238132	3.87165	22.308	CBR1;ANXA1;PKM;AHNAK;UBC;PPIA;UBA52
beta-catenin-TCF Complex (GO:1990907)	0.0035854	0.0241681	26.8631	151.263	TCF7L2;CTNNB1
Transcription Factor TFIIH Holo Complex (GO:0005675)	0.0035854	0.0241681	26.8631	151.263	ERCC3;MMS19
Ficolin-1-Rich Granule Lumen (GO:1904813)	0.00364801	0.0241681	5.18897	29.1287	VCP;DDX3X;PKM;PSMD2;PPIA
Intermediate Filament Cytoskeleton (GO:0045111)	0.00405271	0.0247839	6.59326	36.3181	LMNA;PKP2;VIM;MDN1
Actin Filament (GO:0005884)	0.00405271	0.0247839	6.59326	36.3181	LIMA1;ANXA1;CTTN;DYRK1A
RSC-type Complex (GO:0016586)	0.00583608	0.034368	20.1443	103.616	SUZ12;SMARCA4
Nuclear Chromosome (GO:0000228)	0.00672517	0.0381893	5.66982	28.3599	TOP2A;RAD50;KAT5;BRD4
Neuron Projection (GO:0043005)	0.00719106	0.0394269	2.49292	12.3024	FXR1;PRKN;NTRK1;STAU1;PPP2R1A;RPS6;DYRK1A;VIM;DBN1;HDAC6;SNCA
Cytosolic Large Ribosomal Subunit (GO:0022625)	0.00873581	0.0462998	7.58666	35.9632	RPL7A;RPL26;UBA52
Large Ribosomal Subunit (GO:0015934)	0.00921503	0.0472642	7.43145	34.8306	RPL7A;RPL26;UBA52
Mitotic Spindle (GO:0072686)	0.00955488	0.0474758	4.07536	18.9533	NUMA1;CUL3;WDR5;ECT2;AURKA
Pericentric Heterochromatin (GO:0005721)	0.0129658	0.0624715	12.7182	55.2663	SNAI1;SIRT6
Condensed Chromosome (GO:0000793)	0.0148507	0.0694491	6.16876	25.9687	RAD50;FANCD2;BRD4
Microtubule Cytoskeleton (GO:0015630)	0.0170751	0.07757	2.55782	10.4107	NUMA1;PPP2R1A;UHRF1;DYRK1A;MMS19;EMD;HDAC6;AURKA
Ficolin-1-Rich Granule (GO:0101002)	0.0188288	0.0831604	3.41008	13.5461	VCP;DDX3X;PKM;PSMD2;PPIA
Intermediate Filament (GO:0005882)	0.0212669	0.0913901	5.34987	20.6002	LMNA;PKP2;VIM
SWI/SNF Complex (GO:0016514)	0.0240073	0.100451	8.94625	33.3641	RB1;SMARCA4
MLL1 Complex (GO:0071339)	0.025584	0.104304	8.62631	31.6222	WDR5;PELP1
Endocytic Vesicle (GO:0030139)	0.0263462	0.104726	3.11161	11.3152	CTTN;CAV1;UBC;MDM2;UBA52
MLL1/2 Complex (GO:0044665)	0.0272016	0.105489	8.32843	30.0196	WDR5;PELP1
Aggresome (GO:0016235)	0.0322927	0.122251	7.54649	25.9065	PRKN;HDAC6
Axon (GO:0030424)	0.0349639	0.129285	2.87443	9.63922	NTRK1;DYRK1A;VIM;HDAC6;SNCA
cullin-RING Ubiquitin Ligase Complex (GO:0031461)	0.0361502	0.130634	2.84727	9.45316	PRKN;CUL3;CCNF;CUL1;SKP1
Supramolecular Fiber (GO:0099512)	0.0377251	0.133295	6.89861	22.6097	MYH9;SNCA
U2-type Spliceosomal Complex (GO:0005684)	0.0401369	0.135218	4.12981	13.2792	DHX15;CDC5L;PRPF40A
THO Complex Part of Transcription Export Complex (GO:0000445)	0.0408206	0.135218	30.0455	96.1024	THOC2
Cortical Granule (GO:0060473)	0.0408206	0.135218	30.0455	96.1024	MYH9
Secretory Granule Lumen (GO:0034774)	0.0485759	0.149438	2.36177	7.14349	VCP;DDX3X;PKM;PSMD2;MAGED2;PPIA
Cell-Cell Junction (GO:0005911)	0.0485759	0.149438	2.36177	7.14349	YAP1;ANXA1;AHNAK;PKP2;CTNNB1;ECT2
Astral Microtubule (GO:0000235)	0.0487838	0.149438	24.0352	72.5948	NUMA1
Endocytic Vesicle Membrane (GO:0030666)	0.0488726	0.149438	3.0171	9.10723	CAV1;UBC;MDM2;UBA52
Nuclear Stress Granule (GO:0097165)	0.0566812	0.16386	20.0283	57.4874	HSF1
Cortical Endoplasmic Reticulum (GO:0032541)	0.0566812	0.16386	20.0283	57.4874	EMD
cyclin/CDK Positive Transcription Elongation Factor Complex (GO:0008024)	0.0566812	0.16386	20.0283	57.4874	RB1
Cyclin-Dependent Protein Kinase Holoenzyme Complex (GO:0000307)	0.0580499	0.16482	5.36287	15.2652	CCNF;CDK2
Cell-Cell Contact Zone (GO:0044291)	0.0602526	0.168073	5.24602	14.7372	AHNAK;PKP2
9+0 Non-Motile Cilium (GO:0097731)	0.0645135	0.170961	17.1662	47.0506	TULP3
Oxoglutarate Dehydrogenase Complex (GO:0045252)	0.0645135	0.170961	17.1662	47.0506	DLST
Transferase Complex, Transferring Phosphorus-Containing Groups (GO:0061695)	0.0645135	0.170961	17.1662	47.0506	TERT
Cytoplasmic Side of Plasma Membrane (GO:0009898)	0.0679556	0.17713	3.30017	8.87382	MYH9;PLEKHA4;BIRC2
bBAF Complex (GO:0140092)	0.0722811	0.182424	15.0197	39.4596	SMARCA4
Transcription Factor TFIIH Core Complex (GO:0000439)	0.0722811	0.182424	15.0197	39.4596	ERCC3
Microtubule (GO:0005874)	0.0784728	0.19269	2.55283	6.49695	NUMA1;DYRK1A;HDAC6;AURKA
NSL Complex (GO:0044545)	0.0799846	0.19269	13.3502	33.7215	WDR5
post-mRNA Release Spliceosomal Complex (GO:0071014)	0.0799846	0.19269	13.3502	33.7215	DHX15
Dendrite (GO:0030425)	0.085321	0.201611	2.20069	5.41664	STAU1;RPS6;DYRK1A;DBN1;HDAC6
Extracellular Membrane-Bounded Organelle (GO:0065010)	0.0862235	0.201611	4.23128	10.3701	CBR1;PKM
MLL3/4 Complex (GO:0044666)	0.0876246	0.201917	12.0145	29.2517	WDR5
Caveola (GO:0005901)	0.0938004	0.204299	4.01911	9.51156	CAV1;HDAC6
Extracellular Vesicle (GO:1903561)	0.0938004	0.204299	4.01911	9.51156	CBR1;PKM
npBAF Complex (GO:0071564)	0.0952014	0.204299	10.9218	25.6854	SMARCA4
Set1C/COMPASS Complex (GO:0048188)	0.0952014	0.204299	10.9218	25.6854	WDR5
Swr1 Complex (GO:0000812)	0.0952014	0.204299	10.9218	25.6854	KAT5
Cortical Cytoskeleton (GO:0030863)	0.0963676	0.204299	3.95302	9.24842	CTTN;DBN1
ATAC Complex (GO:0140672)	0.102716	0.212101	10.0111	22.7832	WDR5
GBAF Complex (GO:0140288)	0.102716	0.212101	10.0111	22.7832	SMARCA4
nBAF Complex (GO:0071565)	0.110168	0.224573	9.24056	20.3823	SMARCA4
H4 Histone Acetyltransferase Complex (GO:1902562)	0.117559	0.225651	8.58009	18.3684	WDR5
U2-type Prespliceosome (GO:0071004)	0.117559	0.225651	8.58009	18.3684	PRPF40A
Prespliceosome (GO:0071010)	0.117559	0.225651	8.58009	18.3684	PRPF40A
Spindle Microtubule (GO:0005876)	0.117582	0.225651	3.49328	7.47779	NUMA1;AURKA
Serine/Threonine Protein Kinase Complex (GO:1902554)	0.120311	0.225651	3.44321	7.29158	CCNF;CDK2
Small-Subunit Processome (GO:0032040)	0.120311	0.225651	3.44321	7.29158	RPS6;NAT10
Myosin Filament (GO:0032982)	0.124889	0.225651	8.00768	16.6586	MYH9
U1 snRNP (GO:0005685)	0.124889	0.225651	8.00768	16.6586	PRPF40A
Platelet Alpha Granule Membrane (GO:0031092)	0.124889	0.225651	8.00768	16.6586	SNCA
Preribosome, Large Subunit Precursor (GO:0030687)	0.124889	0.225651	8.00768	16.6586	MDN1
Adherens Junction (GO:0005912)	0.130926	0.228403	2.4481	4.97729	ANXA1;PKP2;CTNNB1
PRC1 Complex (GO:0035102)	0.132158	0.228403	7.50682	15.192	CBX4
Alpha-Ketoacid Dehydrogenase Complex (GO:0045240)	0.132158	0.228403	7.50682	15.192	DLST
Protein Phosphatase Type 2A Complex (GO:0000159)	0.132158	0.228403	7.50682	15.192	PPP2R1A
Bicellular Tight Junction (GO:0005923)	0.145527	0.245223	3.04955	5.87768	UBN1;ECT2
Nuclear Outer Membrane (GO:0005640)	0.146517	0.245223	6.67205	12.8145	EMD
Germ Plasm (GO:0060293)	0.146517	0.245223	6.67205	12.8145	DDX3X
Plasma Membrane Raft (GO:0044853)	0.151272	0.250544	2.97395	5.61684	CAV1;HDAC6
Lipid Droplet (GO:0005811)	0.165822	0.271811	2.80034	5.03177	VCP;CAV1
Desmosome (GO:0030057)	0.167613	0.271944	5.71804	10.213	PKP2
Platelet Alpha Granule (GO:0031091)	0.171709	0.275775	2.73642	4.82145	MAGED2;SNCA
P Granule (GO:0043186)	0.188192	0.292631	5.00253	8.35569	DDX3X
Rough Endoplasmic Reticulum (GO:0005791)	0.188192	0.292631	5.00253	8.35569	PKM
Core Mediator Complex (GO:0070847)	0.188192	0.292631	5.00253	8.35569	MED26
Tight Junction (GO:0070160)	0.189566	0.292631	2.56098	4.25895	UBN1;ECT2
INO80-type Complex (GO:0097346)	0.194938	0.29803	4.80218	7.85192	KAT5
U2-type Catalytic Step 2 Spliceosome (GO:0071007)	0.208264	0.309477	4.44602	6.97557	CDC5L
Catenin Complex (GO:0016342)	0.208264	0.309477	4.44602	6.97557	CTNNB1
Condensed Nuclear Chromosome (GO:0000794)	0.208264	0.309477	4.44602	6.97557	RAD50
H4/H2A Histone Acetyltransferase Complex (GO:0043189)	0.214845	0.310549	4.28701	6.59274	KAT5
NuA4 Histone Acetyltransferase Complex (GO:0035267)	0.214845	0.310549	4.28701	6.59274	KAT5
Endoplasmic Reticulum Tubular Network (GO:0071782)	0.214845	0.310549	4.28701	6.59274	EMD
Protein Serine/Threonine Phosphatase Complex (GO:0008287)	0.221371	0.3164	4.13898	6.24122	PPP2R1A
Apical Junction Complex (GO:0043296)	0.222873	0.3164	2.29141	3.43975	UBN1;ECT2
Endosome Membrane (GO:0010008)	0.227067	0.319502	1.56058	2.31357	NTRK1;ANXA1;CAV1;UBC;UBA52
Basolateral Plasma Membrane (GO:0016323)	0.231419	0.322768	1.8346	2.68499	CAV1;CTNNB1;AURKA
Intercalated Disc (GO:0014704)	0.234262	0.323893	3.87155	5.61884	PKP2
Non-Motile Cilium (GO:0097730)	0.253202	0.347062	3.52941	4.84788	TULP3
Cytoplasmic Vesicle Membrane (GO:0030659)	0.262559	0.356112	1.47129	1.96753	NTRK1;CAV1;UBC;MDM2;UBA52
Lytic Vacuole Membrane (GO:0098852)	0.264284	0.356112	1.55508	2.06939	ATXN3;AHNAK;PRMT1;UBA52
Early Endosome Membrane (GO:0031901)	0.275047	0.367499	1.97041	2.54344	ANXA1;CAV1
SAGA-type Complex (GO:0070461)	0.277733	0.367996	3.15726	4.04474	WDR5
Brush Border Membrane (GO:0031526)	0.28374	0.369792	3.07615	3.87502	LIMA1
Cytosolic Small Ribosomal Subunit (GO:0022627)	0.28374	0.369792	3.07615	3.87502	RPS6
Small Ribosomal Subunit (GO:0015935)	0.289697	0.374486	2.99909	3.71564	RPS6
Cornified Envelope (GO:0001533)	0.295604	0.379041	2.92579	3.56577	PKP2
Transcription Factor TFIID Complex (GO:0005669)	0.307273	0.390852	2.78943	3.29158	ERCC3
Ribosome (GO:0005840)	0.31875	0.399065	2.66519	3.04723	RPL7A
Extrinsic Component of Cytoplasmic Side of Plasma Membrane (GO:0031234)	0.31875	0.399065	2.66519	3.04723	PLEKHA4
Multivesicular Body (GO:0005771)	0.335612	0.416893	2.49823	2.72757	HDAC6
Spliceosomal snRNP Complex (GO:0097525)	0.373361	0.460189	2.1795	2.14727	PRPF40A
Cul3-RING Ubiquitin Ligase Complex (GO:0031463)	0.383749	0.469355	2.10282	2.01401	CUL3
Lysosomal Membrane (GO:0005765)	0.393309	0.477375	1.26747	1.18275	ATXN3;AHNAK;PRMT1;UBA52
Membrane Raft (GO:0045121)	0.416019	0.497346	1.41904	1.24453	AHNAK;CAV1
Mitochondrial Outer Membrane (GO:0005741)	0.416019	0.497346	1.41904	1.24453	UBC;UBA52
Platelet Alpha Granule Lumen (GO:0031093)	0.423618	0.502651	1.84326	1.58322	MAGED2
Cilium (GO:0005929)	0.428774	0.505001	1.20578	1.02109	RSL1D1;ANXA1;TULP3;CTNNB1
Lysosome (GO:0005764)	0.453187	0.529829	1.13775	0.900475	ATXN3;AHNAK;PRMT1;UBA52;SNCA
Vesicle Membrane (GO:0012506)	0.474284	0.550446	1.5756	1.17532	ANXA1
Early Endosome (GO:0005769)	0.497512	0.571974	1.13315	0.791092	NTRK1;ANXA1;CAV1
Voltage-Gated Potassium Channel Complex (GO:0008076)	0.500027	0.571974	1.45987	1.01182	CTTN
Motile Cilium (GO:0031514)	0.508327	0.577314	1.42496	0.964175	ANXA1
Azurophil Granule Lumen (GO:0035578)	0.524517	0.591477	1.35992	0.877523	VCP
Potassium Channel Complex (GO:0034705)	0.528481	0.59175	1.34457	0.857496	CTTN
Late Endosome (GO:0005770)	0.552107	0.613881	1.08725	0.645841	NTRK1;HDAC6
Glutamatergic Synapse (GO:0098978)	0.573564	0.633311	1.1841	0.658222	RELA
Cell Projection Membrane (GO:0031253)	0.59106	0.648127	1.12796	0.593124	LIMA1
Collagen-Containing Extracellular Matrix (GO:0062023)	0.619098	0.674224	0.942234	0.451793	HNRNPM;ANXA1;PKM
Intracellular Organelle Lumen (GO:0070013)	0.637119	0.689129	0.920831	0.415109	ATXN3;VCP;DDX3X;PKM;PSMD2;DLST;PPIA
Sperm Flagellum (GO:0036126)	0.651275	0.69968	0.955588	0.409779	CUL3
Peroxisome (GO:0005777)	0.673911	0.71914	0.897744	0.354302	VIM
9+2 Motile Cilium (GO:0097729)	0.689924	0.731319	0.858731	0.318739	CUL3
Azurophil Granule (GO:0042582)	0.726618	0.765114	0.774498	0.247339	VCP
Endoplasmic Reticulum Membrane (GO:0005789)	0.735638	0.769517	0.821363	0.252172	ATXN3;VCP;CHEK2;CAV1;UBC;UBA52
Vacuolar Lumen (GO:0005775)	0.744389	0.77358	0.735952	0.217247	VCP
Mitochondrial Matrix (GO:0005759)	0.854585	0.878318	0.585035	0.0919322	ATXN3;DLST
Bounding Membrane of Organelle (GO:0098588)	0.860597	0.878318	0.672098	0.100902	NTRK1;CAV1;UBC;MDM2;UBA52
Lytic Vacuole (GO:0000323)	0.861746	0.878318	0.505455	0.0752091	SNCA
Mitochondrial Membrane (GO:0031966)	0.874971	0.886117	0.598222	0.0799015	ATXN3;UBC;UBA52
Secretory Granule Membrane (GO:0030667)	0.903839	0.909559	0.426335	0.0431043	SNCA
Golgi Membrane (GO:0000139)	0.981961	0.981961	0.247005	0.00449628	CAV1

## Sheet: GO Biological Process
Term	P-value	Adjusted P-value	Odds Ratio	Combined Score	Genes
Negative Regulation of DNA-templated Transcription (GO:0045892)	1.1997e-25	2.18226e-22	8.51158	488.416	RB1;BRCA1;FOXM1;KAT5;MYC;SAP130;WDR5;TRIM27;DAXX;PARP1;SIRT6;SIRT1;ILF3;MAF;MAGEB2;RARA;PPARG;TP53;PRKN;YAP1;UHRF1;HDAC1;GATA1;RELA;HDAC6;ATXN1;IFI16;NACC1;HSF1;SNCA;SMAD2;TCF7L2;CREBBP;SMAD3;CBX4;CAV1;NONO;ESR2;TBX3;SMARCA4;BCL6;MYBBP1A;SP3;MDM2;SNAI1;CTNNB1;MAGED2;BCOR;TRIM33;EZH2
Negative Regulation of Transcription by RNA Polymerase II (GO:0000122)	7.34387e-22	6.67925e-19	8.78154	427.336	RB1;PRKN;YAP1;UHRF1;HDAC1;FOXM1;GATA1;RELA;ATXN1;KAT5;IFI16;MYC;SAP130;HSF1;WDR5;TRIM27;SNCA;TCF7L2;CREBBP;SMAD3;CBX4;PARP1;CAV1;SIRT6;SIRT1;ESR2;TBX3;SMARCA4;MAF;BCL6;MAGEB2;MDM2;SNAI1;RARA;MAGED2;PPARG;BCOR;TP53;TRIM33;EZH2
Positive Regulation of DNA-templated Transcription (GO:0045893)	1.73014e-19	1.04904e-16	6.17403	266.724	PRKN;YAP1;DDX3X;UHRF1;HDAC1;BRCA1;FOXM1;GATA1;RELA;ZNF609;KAT5;TERT;IFI16;MYC;CHEK2;HSF1;WDR5;E2F4;GTF2I;PELP1;BRD4;SMAD2;TCF7L2;CREBBP;NPM1;SMAD3;PARP1;PYHIN1;TCF12;DYRK1A;CDC5L;SIRT1;ESR2;TBX3;SMARCA4;SENP1;ILF3;PKM;MYBBP1A;EEF1D;SP3;SNAI1;RARA;CTNNB1;PHIP;PPARG;ERCC6;TP53
Negative Regulation of RNA Biosynthetic Process (GO:1902679)	2.62278e-19	1.19271e-16	10.145	434.054	RB1;HDAC1;BRCA1;FOXM1;RELA;HDAC6;ATXN1;KAT5;IFI16;NACC1;SMAD2;TCF7L2;DAXX;CBX4;PARP1;NONO;SIRT1;TBX3;SMARCA4;ILF3;BCL6;MYBBP1A;SP3;MDM2;RARA;CTNNB1;PPARG;BCOR;TP53;TRIM33;EZH2
Positive Regulation of Transcription by RNA Polymerase II (GO:0045944)	5.79621e-19	2.10866e-16	6.80047	285.565	PRKN;YAP1;DDX3X;UHRF1;HDAC1;BRCA1;FOXM1;GATA1;RELA;ZNF609;KAT5;IFI16;MYC;HSF1;E2F4;GTF2I;PELP1;BRD4;SMAD2;TCF7L2;CREBBP;NPM1;SMAD3;PARP1;TCF12;CDC5L;SIRT1;MED26;ESR2;TBX3;SMARCA4;SENP1;PKM;MYBBP1A;EEF1D;SP3;RARA;CTNNB1;PHIP;PPARG;ERCC6;TP53
Regulation of Transcription by RNA Polymerase II (GO:0006357)	6.34079e-18	1.92232e-15	4.68292	185.441	RB1;DDX3X;BRCA1;FOXM1;ZNF609;KAT5;MYC;SAP130;WDR5;TRIM27;GTF2I;PELP1;PARP1;TCF12;SIRT6;SIRT1;MED26;SENP1;MAF;PKM;EEF1D;MAGEB2;RARA;PHIP;PPARG;TP53;PRKN;YAP1;UHRF1;HDAC1;GATA1;RELA;ATXN1;IFI16;NACC1;HSF1;E2F4;BRD4;SNCA;SMAD2;TCF7L2;CREBBP;NPM1;SMAD3;CBX4;CAV1;CDC5L;ESR2;TBX3;SMARCA4;BCL6;MYBBP1A;SP3;MDM2;SNAI1;CTNNB1;MAGED2;ERCC6;BCOR;TRIM33;EZH2
Positive Regulation of RNA Biosynthetic Process (GO:1902680)	2.53376e-16	6.58416e-14	8.11303	291.352	TOP2A;YAP1;TOP2B;HDAC1;BRCA1;FOXM1;GATA1;RELA;KAT5;MYC;CHEK2;WDR5;BRD4;SMAD2;TCF7L2;CREBBP;NPM1;SMAD3;PYHIN1;DYRK1A;ESR2;SMARCA4;ILF3;SP3;SNAI1;RARA;CTNNB1;PHIP;PPARG;TP53
Regulation of DNA-templated Transcription (GO:0006355)	1.19979e-15	2.72802e-13	4.33839	149.053	RB1;BRCA1;FOXM1;ZNF609;KAT5;MYC;CHEK2;WDR5;TRIM22;DAXX;PARP1;PRMT1;TCF12;DYRK1A;SIRT1;MED26;ILF3;MAF;RARA;PHIP;PPARG;TP53;YAP1;HDAC1;TULP3;GATA1;RELA;HDAC6;ATXN1;IFI16;NACC1;HSF1;E2F4;BRD4;SMAD2;TCF7L2;CREBBP;NPM1;SMAD3;CBX4;PYHIN1;NONO;CDC5L;ESR2;TBX3;SMARCA4;BCL6;MYBBP1A;SP3;MDM2;SNAI1;CTNNB1;ERCC6;BCOR;TRIM33;EZH2
DNA Damage Response (GO:0006974)	1.19506e-14	2.41536e-12	8.70317	279.006	H2AX;TOP2A;YAP1;MDC1;VCP;UHRF1;XIAP;BRCC3;BRCA1;KAT5;MYC;CHEK2;TOPBP1;BRD4;NPM1;PARP1;PRMT1;SIRT1;RAD50;RNF169;BCL6;ERCC3;CDK2;ERCC6;TP53
Negative Regulation of Gene Expression, Epigenetic (GO:0045814)	1.91403e-14	3.48162e-12	20.6403	651.965	RB1;H2AX;HDAC1;UHRF1;SIRT6;BRCA1;SIRT1;HDAC6;SMARCA4;LMNB1;IFI16;MYC;LMNA;TRIM27;EZH2
Regulation of Apoptotic Process (GO:0042981)	2.10586e-14	3.48232e-12	6.53779	205.885	TOP2A;PRKN;VCP;DDX3X;HDAC1;XIAP;GATA1;RELA;KAT5;MYC;ECT2;SNCA;NTRK1;DAXX;NPM1;EGLN3;ANXA1;CBX4;RPS6;SIRT1;TBX3;RSL1D1;BCL6;ERCC3;MDM2;CTNNB1;PHIP;NUPR1;TP53;PPIA;BIRC2
Chromatin Remodeling (GO:0006338)	6.13505e-14	9.29971e-12	11.0902	337.389	RB1;DAXX;NPM1;PRMT1;UHRF1;HDAC1;SIRT6;BRCC3;BRCA1;SIRT1;HDAC6;SMARCA4;RAD50;KAT5;MYBBP1A;MYC;ERCC6;BCOR;SKP1;BRD4
Cellular Response to Ionizing Radiation (GO:0071479)	5.19812e-13	7.27336e-11	33.4427	945.937	YAP1;IFI16;EEF1D;HSF1;MDM2;BRCA1;RPL26;BRCC3;ECT2;SIRT1;TP53
Regulation of Cell Population Proliferation (GO:0042127)	1.31807e-12	1.71255e-10	5.69977	155.916	YAP1;UHRF1;HDAC1;CUL3;NOP2;FOXM1;RELA;ZNF609;MYC;NACC1;LMNA;NTRK1;TCF7L2;NPM1;SMAD3;PRMT1;RPS6;SIRT1;TBX3;SMARCA4;BCL6;CDK2;MDM2;RARA;CTNNB1;PHIP;NUPR1;TP53;BIRC2;EZH2
Regulation of Gene Expression (GO:0010468)	1.94307e-12	2.35629e-10	4.75744	128.293	RB1;PRKN;YAP1;DDX3X;AHNAK;UHRF1;HDAC1;TULP3;BRCA1;RELA;HDAC6;AURKA;TERT;MYC;CHEK2;WDR5;TRIM22;SMAD2;DAXX;CREBBP;SMAD3;TIPARP;PRMT1;NONO;SIRT1;MED26;ESR2;BCL6;MYBBP1A;CDK2;SP3;SNAI1;PPARG;ERCC6;TP53;EZH2
Chromatin Organization (GO:0006325)	3.03135e-12	3.44626e-10	8.82997	234.188	RB1;H2AX;TOP2A;DAXX;NPM1;PRMT1;HDAC1;SIRT6;BRCA1;SIRT1;SMARCA4;MYBBP1A;MYC;UBN1;SNAI1;ERCC6;BCOR;SKP1;EZH2;BRD4
Negative Regulation of Apoptotic Process (GO:0043066)	1.01047e-11	1.0812e-09	6.89687	174.615	RB1;PRKN;YAP1;NTRK1;NPM1;DDX3X;ANXA1;CBX4;HDAC1;CAV1;XIAP;GATA1;SIRT1;RELA;TBX3;MYC;MDM2;CTNNB1;PHIP;NUPR1;TP53;BIRC2;SNCA
Positive Regulation of Cellular Process (GO:0048522)	1.0846e-11	1.09605e-09	5.99458	151.347	YAP1;DDX3X;NUMA1;HDAC1;CUL3;NOP2;FOXM1;RELA;MYC;NACC1;NTRK1;NPM1;PRMT1;CAV1;RPS6;SIRT1;TBX3;SMARCA4;CDK2;MDM2;RARA;CTNNB1;PHIP;NUPR1;TP53;EZH2
Positive Regulation of Cell Population Proliferation (GO:0008284)	1.47613e-11	1.39694e-09	6.75908	168.565	YAP1;TCF7L2;NPM1;PRMT1;HDAC1;CUL3;RPS6;NOP2;SIRT6;FOXM1;SIRT1;RELA;TBX3;SMARCA4;TERT;MYC;NACC1;CDK2;MDM2;RARA;CTNNB1;PHIP;EZH2
Response to Ionizing Radiation (GO:0010212)	1.53595e-11	1.39694e-09	23.3886	582.36	H2AX;KAT5;IFI16;EEF1D;FANCD2;BRCA1;TOPBP1;BRCC3;ECT2;SIRT1;TP53
DNA Repair (GO:0006281)	7.39739e-11	6.40755e-09	8.37219	195.301	H2AX;VCP;NPM1;PARP1;SIRT6;BRCC3;BRCA1;SIRT1;ATXN3;RAD50;RNF169;KAT5;ERCC3;FANCD2;CHEK2;TOPBP1;ERCC6;TP53
Negative Regulation of Gene Expression (GO:0010629)	2.05735e-10	1.70105e-08	7.30141	162.854	RB1;PRKN;YAP1;DAXX;SMAD3;DDX3X;TIPARP;HDAC1;SIRT6;SIRT1;HDAC6;AURKA;FXR1;ILF3;TERT;IFI16;PPARG;TRIM27;EZH2
Negative Regulation of Programmed Cell Death (GO:0043069)	4.63628e-10	3.66669e-08	6.93295	149.002	NTRK1;NPM1;DDX3X;ANXA1;CBX4;HDAC1;XIAP;GATA1;SIRT1;RELA;TBX3;MYC;MDM2;CTNNB1;PHIP;NUPR1;TP53;BIRC2;SNCA
Signal Transduction in Response to DNA Damage (GO:0042770)	1.17993e-09	8.94289e-08	18.0989	372.074	H2AX;KAT5;CHEK2;MDM2;CDC5L;TOPBP1;RPL26;ERCC6;FOXM1;TP53
Protein Modification by Small Protein Conjugation (GO:0032446)	1.23425e-09	8.98041e-08	7.45427	152.908	PRKN;VCP;CBX4;UHRF1;CUL3;CCNF;CUL1;BRCA1;SIRT1;SENP1;UBC;SUMO2;MDM2;TRIM27;UBA52;TRIM33;SKP1
Positive Regulation of Canonical NF-kappaB Signal Transduction (GO:0043123)	1.7057e-09	1.18906e-07	9.52271	192.257	PRKN;PARP1;CAV1;CUL1;XIAP;ZC3HAV1;RELA;DHX15;TRIM25;RBCK1;ECT2;TRIM22;BIRC2;BRD4
Protein Destabilization (GO:0031648)	1.76497e-09	1.18906e-07	29.4862	594.299	PRKN;CREBBP;CUL3;PYHIN1;MDM2;SIRT6;SIRT1;SNCA
Protein Ubiquitination (GO:0016567)	1.86344e-09	1.21057e-07	6.75087	135.698	PRKN;VCP;UHRF1;CUL3;CCNF;CUL1;BRCA1;SIRT1;UBC;MDM2;TRIM25;CTNNB1;BLMH;RBCK1;UBA52;BIRC2;TRIM33;SKP1
Negative Regulation of Cellular Process (GO:0048523)	3.34123e-09	2.09576e-07	5.48755	107.1	RB1;SMAD2;SUZ12;NTRK1;NPM1;SMAD3;DDX3X;SIRT6;BRCA1;SIRT1;ESR2;SMARCA4;TERT;BCL6;MYC;LMNA;MYH9;CTNNB1;PPARG;NUPR1;TP53
Positive Regulation of Gene Expression (GO:0010628)	4.12869e-09	2.50336e-07	6.01842	116.187	PRKN;YAP1;NPM1;SMAD3;DDX3X;PRMT1;HDAC1;DYRK1A;NAT10;BRCA1;MED26;RELA;FXR1;IFI16;MYC;PPARG;RPL26;ERCC6;TP53
Positive Regulation of Intracellular Signal Transduction (GO:1902533)	4.94218e-09	2.89994e-07	4.91084	93.922	PRKN;NTRK1;TCF7L2;VCP;SMAD3;DDX3X;PARP1;CAV1;CUL1;XIAP;ZC3HAV1;SIRT1;RELA;DHX15;TRIM25;NUPR1;RBCK1;ECT2;TP53;PPIA;TRIM22;BIRC2;BRD4
Positive Regulation of DNA Repair (GO:0045739)	5.27889e-09	3.00072e-07	15.2541	290.736	H2AX;RAD50;PARP1;SIRT6;BRCA1;BRCC3;ERCC6;FOXM1;SIRT1;SMARCA4
Positive Regulation of Double-Strand Break Repair (GO:2000781)	5.86549e-09	3.23313e-07	15.0717	285.672	CREBBP;RAD50;KAT5;PARP1;PRMT1;SIRT6;ERCC6;FOXM1;SIRT1;SMARCA4
Protein Polyubiquitination (GO:0000209)	7.16207e-09	3.83171e-07	8.44442	158.371	PRKN;CUL3;CUL1;XIAP;BRCA1;MDM2;TRIM25;CTNNB1;BLMH;TRIM27;RBCK1;TRIM22;BIRC2;SKP1
Regulation of Canonical NF-kappaB Signal Transduction (GO:0043122)	7.91258e-09	4.11228e-07	7.62719	142.284	PRKN;PARP1;CAV1;CUL1;XIAP;ZC3HAV1;SIRT1;RELA;DHX15;TRIM25;RBCK1;ECT2;TRIM22;BIRC2;BRD4
Positive Regulation of Proteasomal Protein Catabolic Process (GO:1901800)	8.83141e-09	4.46232e-07	14.3837	266.746	PRKN;ATXN3;VCP;CAV1;SUMO2;MDM2;AXIN1;SIRT6;NUPR1;SIRT1
Heterochromatin Formation (GO:0031507)	9.26268e-09	4.55374e-07	17.708	327.55	H2AX;RB1;HDAC1;UHRF1;LMNA;SIRT1;LMNB1;SMARCA4;EZH2
Regulation of Cell Cycle (GO:0051726)	1.00572e-08	4.8142e-07	6.89872	127.04	RB1;CCNF;XIAP;BRCA1;FOXM1;SIRT1;TBX3;KAT5;MYC;CDK2;MDM2;WDR5;RARA;NUPR1;TP53;BIRC2
Response to Gamma Radiation (GO:0010332)	1.46133e-08	6.81579e-07	49.5475	893.903	YAP1;FANCD2;HSF1;MDM2;RPL26;TP53
Positive Regulation of DNA-binding Transcription Factor Activity (GO:0051091)	2.44941e-08	1.11387e-06	9.46224	165.824	NTRK1;NPM1;SMAD3;HSF1;TRIM25;TRIM27;RBCK1;PPIA;TRIM22;ESR2;RELA;SMARCA4
Proteasome-Mediated Ubiquitin-Dependent Protein Catabolic Process (GO:0043161)	2.57111e-08	1.14069e-06	6.42305	112.251	PRKN;VCP;CUL3;CCNF;CUL1;AXIN1;SIRT1;ATXN3;PSMA3;KAT5;PSMD2;MDM2;CTNNB1;RBCK1;BIRC2;SKP1
Double-Strand Break Repair (GO:0006302)	2.78216e-08	1.20494e-06	9.3459	162.595	H2AX;VCP;RAD50;RNF169;KAT5;PARP1;UHRF1;CHEK2;SIRT6;BRCC3;BRCA1;TOPBP1
Mitotic DNA Damage Checkpoint Signaling (GO:0044773)	2.94222e-08	1.24463e-06	19.6406	340.598	MDC1;FANCD2;CHEK2;CDK2;BRCA1;TOPBP1;BRCC3;TP53
Ubiquitin-Dependent Protein Catabolic Process (GO:0006511)	4.75932e-08	1.96755e-06	5.39839	91.0199	PRKN;VCP;UHRF1;CUL3;CUL1;AXIN1;SIRT1;CHFR;ATXN3;PSMA3;KAT5;PSMD2;MDM2;TRIM25;CTNNB1;RBCK1;BIRC2;SKP1
Positive Regulation of Ubiquitin-Dependent Protein Catabolic Process (GO:2000060)	4.90232e-08	1.98163e-06	14.3348	241.269	PRKN;ATXN3;VCP;PYHIN1;SUMO2;AXIN1;MDM2;SIRT6;SIRT1
Positive Regulation of Multicellular Organismal Process (GO:0051240)	5.2669e-08	2.08271e-06	5.68832	95.3318	SMAD2;TCF7L2;SMAD3;NUMA1;HDAC1;CAV1;SIRT6;SIRT1;SMARCA4;TERT;IFI16;SAP130;HSF1;SNAI1;CTNNB1;PPARG;EZH2
Epigenetic Regulation of Gene Expression (GO:0040029)	5.66994e-08	2.19439e-06	17.8825	298.378	IFI16;HDAC1;UHRF1;SIRT6;BRCA1;TRIM27;HDAC6;EZH2
Cellular Response to Topologically Incorrect Protein (GO:0035967)	5.99085e-08	2.27028e-06	37.1512	617.842	PRKN;VCP;DAXX;CAV1;HSF1;HDAC6
Regulation of RNA Biosynthetic Process (GO:2001141)	6.60401e-08	2.45157e-06	5.2749	87.2099	RB1;SMAD2;DAXX;CREBBP;SMAD3;PRMT1;NONO;TULP3;ESR2;RELA;MYBBP1A;CHEK2;SP3;SNAI1;WDR5;TP53;TRIM22;EZH2
Regulation of miRNA Transcription (GO:1902893)	7.25484e-08	2.63931e-06	17.2641	283.804	SMAD3;TERT;MYC;RARA;PPARG;TP53;RELA;SMARCA4
Proteasomal Protein Catabolic Process (GO:0010498)	8.90393e-08	3.17573e-06	5.8361	94.7444	PRKN;VCP;CUL3;CUL1;AXIN1;SIRT1;ATXN3;PSMA3;KAT5;PSMD2;MDM2;TRIM25;CTNNB1;RBCK1;BIRC2;SKP1
Cellular Response to Radiation (GO:0071478)	1.13691e-07	3.90194e-06	21.7858	348.351	IFI16;EEF1D;BRCA1;BRCC3;ECT2;SIRT1;TP53
Positive Regulation of miRNA Transcription (GO:1902895)	1.13691e-07	3.90194e-06	21.7858	348.351	SMAD3;TERT;MYC;PPARG;TP53;RELA;SMARCA4
Negative Regulation of Macromolecule Biosynthetic Process (GO:0010558)	1.26978e-07	4.27728e-06	8.05632	127.928	RB1;PRKN;YAP1;DAXX;SMAD3;DDX3X;TERT;TIPARP;HDAC1;PPARG;SIRT1;AURKA
Response to UV (GO:0009411)	1.49933e-07	4.88587e-06	12.437	195.423	CREBBP;NPM1;PARP1;ERCC3;MYC;SIRT6;RPL26;TP53;RELA
Cellular Response to Gamma Radiation (GO:0071480)	1.50417e-07	4.88587e-06	55.9656	879.211	YAP1;HSF1;MDM2;RPL26;TP53
Cellular Response to Nitrogen Compound (GO:1901699)	1.72184e-07	5.49479e-06	8.83773	137.645	NTRK1;DAXX;PRMT1;CAV1;HSF1;MDM2;CTNNB1;BRCA1;VIM;TP53;RELA
Signal Transduction by P53 Class Mediator (GO:0072331)	2.33574e-07	7.32536e-06	19.3603	295.627	KAT5;IFI16;MYBBP1A;MDM2;RPL26;FOXM1;TP53
Cellular Response to Hypoxia (GO:0071456)	2.46016e-07	7.58481e-06	14.5038	220.716	EGLN3;TERT;MYC;LMNA;MDM2;PPARG;SIRT1;TP53
Positive Regulation of miRNA Metabolic Process (GO:2000630)	2.67251e-07	8.10217e-06	18.9385	286.635	SMAD3;TERT;MYC;PPARG;TP53;RELA;SMARCA4
Cellular Response to Decreased Oxygen Levels (GO:0036294)	2.72213e-07	8.11731e-06	14.2958	216.106	EGLN3;TERT;MYC;LMNA;MDM2;PPARG;SIRT1;TP53
Positive Regulation of DNA Metabolic Process (GO:0051054)	2.91339e-07	8.54751e-06	11.4273	171.967	H2AX;RAD50;MYC;CDK2;SIRT6;BRCC3;BRCA1;ERCC6;SIRT1
Regulation of DNA Damage Response, Signal Transduction by P53 Class Mediator (GO:0043516)	3.31263e-07	9.56457e-06	26.5259	395.776	PYHIN1;DYRK1A;MDM2;SNAI1;RPL26;SIRT1
Negative Regulation of Developmental Process (GO:0051093)	3.68475e-07	1.04727e-05	11.0895	164.279	SMAD2;PRKN;SUZ12;SMAD3;PARP1;HDAC1;SAP130;PPARG;SMARCA4
Cellular Response to Heat (GO:0034605)	4.73223e-07	1.3243e-05	24.755	360.524	ATXN3;VCP;DAXX;EEF1D;HSF1;HDAC6
Negative Regulation of Signal Transduction by P53 Class Mediator (GO:1901797)	6.77605e-07	1.86752e-05	38.4666	546.407	PRKN;DYRK1A;MDM2;SNAI1;SIRT1
Homologous Recombination (GO:0035825)	9.2444e-07	2.50979e-05	81.5967	1133.71	RAD50;UHRF1;BRCA1;TOPBP1
Positive Regulation of Protein Metabolic Process (GO:0051247)	1.02341e-06	2.73763e-05	7.29853	100.664	FXR1;PRKN;VCP;NPM1;DDX3X;TIPARP;PRMT1;UHRF1;AXIN1;NAT10;RPL26
Positive Regulation of Cell Differentiation (GO:0045597)	1.24596e-06	3.28464e-05	5.84898	79.5204	SMAD2;YAP1;TCF7L2;SMAD3;SIRT6;SMARCA4;KAT5;CHEK2;SNAI1;CTNNB1;PPARG;ECT2;EZH2
Regulation of Protein Localization (GO:0032880)	1.46829e-06	3.81547e-05	11.2331	150.877	RSL1D1;VCP;PARP1;SUMO2;TRIM25;CTNNB1;TRIM22;TRIM67
DNA Metabolic Process (GO:0006259)	1.50036e-06	3.84388e-05	5.74632	77.057	TOP2A;TOP2B;TCF7L2;VCP;NPM1;PARP1;BRCA1;RAD50;TERT;ERCC3;CDK2;TOPBP1;ERCC6
Positive Regulation of Macromolecule Biosynthetic Process (GO:0010557)	1.64911e-06	4.16628e-05	5.26513	70.1066	PRKN;YAP1;SMAD3;DDX3X;PRMT1;HDAC1;BRCA1;SIRT1;MED26;RELA;MYC;PPARG;ERCC6;TP53
Positive Regulation of Proteasomal Ubiquitin-Dependent Protein Catabolic Process (GO:0032436)	2.03445e-06	5.06941e-05	13.5996	178.227	PRKN;VCP;SUMO2;AXIN1;MDM2;SIRT6;SIRT1
Mononuclear Cell Differentiation (GO:1903131)	2.1249e-06	5.21731e-05	18.5569	242.386	NPM1;IFI16;PARP1;MYH9;PPARG;SIRT1
Positive Regulation of Protein Localization (GO:1903829)	2.15117e-06	5.21731e-05	10.6329	138.754	PRKN;YAP1;TCF7L2;CREBBP;NUMA1;PYHIN1;SIRT6;SNCA
Positive Regulation of Apoptotic Process (GO:0043065)	2.22904e-06	5.28677e-05	5.53251	71.9997	TOP2A;DDX3X;RPS6;SIRT1;BCL6;ERCC3;MYBBP1A;CTNNB1;PPARG;NUPR1;ECT2;TP53;SNCA
Negative Regulation of Extrinsic Apoptotic Signaling Pathway (GO:2001237)	2.23794e-06	5.28677e-05	13.3897	174.2	TCF7L2;DDX3X;TERT;PHIP;BRCA1;GATA1;RELA
Negative Regulation of Cell Differentiation (GO:0045596)	2.35611e-06	5.49457e-05	6.66384	86.3533	RB1;SMAD2;YAP1;SUZ12;SMAD3;CAV1;PKP2;PPARG;SIRT1;TBX3;SMARCA4
DNA Integrity Checkpoint Signaling (GO:0031570)	2.41923e-06	5.50073e-05	18.1034	234.114	H2AX;MDC1;CHEK2;CDC5L;TOPBP1;ERCC6
Chromosome Organization (GO:0051276)	2.41923e-06	5.50073e-05	18.1034	234.114	RB1;TOP2A;TOP2B;TCF7L2;MYC;TOPBP1
Positive Regulation of Protein Localization to Nucleus (GO:1900182)	2.95314e-06	6.52849e-05	12.7971	162.941	YAP1;TCF7L2;CREBBP;SMAD3;TERT;PYHIN1;ECT2
Negative Regulation of DNA Damage Response, Signal Transduction by P53 Class Mediator (GO:0043518)	3.08684e-06	6.52849e-05	54.3896	690.115	DYRK1A;MDM2;SNAI1;SIRT1
Protein Deacetylation (GO:0006476)	3.08684e-06	6.52849e-05	54.3896	690.115	HDAC1;SIRT6;SIRT1;HDAC6
Positive Regulation of Epithelial to Mesenchymal Transition (GO:0010718)	3.10775e-06	6.52849e-05	17.2596	218.879	SMAD2;TCF7L2;SMAD3;SNAI1;CTNNB1;EZH2
Protein Localization to Chromosome (GO:0034502)	3.10775e-06	6.52849e-05	17.2596	218.879	H2AX;RB1;MDC1;PARP1;SIRT6;TOPBP1
Positive Regulation of Catabolic Process (GO:0009896)	3.11629e-06	6.52849e-05	7.28509	92.3667	PRKN;ATXN3;VCP;KAT5;TIPARP;PYHIN1;AXIN1;ZC3HAV1;TRIM22;SNCA
Positive Regulation of Viral Genome Replication (GO:0045070)	3.12248e-06	6.52849e-05	26.7499	339.106	TOP2A;TOP2B;DDX3X;STAU1;PPIA
Cellular Response to UV (GO:0034644)	3.52863e-06	7.17116e-05	12.4302	156.056	CREBBP;NPM1;PARP1;MYC;RPL26;SIRT1;TP53
Regulation of BMP Signaling Pathway (GO:0030510)	3.52863e-06	7.17116e-05	12.4302	156.056	SMAD2;NUMA1;PRMT1;CAV1;XIAP;PPARG;TRIM33
Regulation of Proteasomal Ubiquitin-Dependent Protein Catabolic Process (GO:0032434)	3.54813e-06	7.17116e-05	9.89247	124.141	PRKN;VCP;CDK2;SUMO2;MDM2;AXIN1;SIRT6;SIRT1
Regulation of Cellular Response to Stress (GO:0080135)	4.06617e-06	8.12788e-05	9.6994	120.397	PRKN;CREBBP;NPM1;HSF1;NUPR1;BRCC3;BRCA1;SIRT1
Protein Localization to Site of Double-Strand Break (GO:1990166)	4.29364e-06	8.48927e-05	48.9481	604.92	H2AX;MDC1;SIRT6;TOPBP1
Proteolysis Involved in Protein Catabolic Process (GO:0051603)	4.56515e-06	8.8977e-05	11.9175	146.551	PRKN;ATXN3;VCP;UBC;MDM2;UBA52;HDAC6
Regulation of Protein Ubiquitination (GO:0031396)	4.64696e-06	8.8977e-05	9.51368	116.821	PRKN;DAXX;CUL3;CAV1;AXIN1;XIAP;CTNNB1;BIRC2
Mitotic Cell Cycle Phase Transition (GO:0044772)	4.64696e-06	8.8977e-05	9.51368	116.821	CHEK2;MYC;CUL3;CCNF;CDK2;CUL1;FOXM1;AURKA
Regulation of Catabolic Process (GO:0009894)	4.9624e-06	9.40272e-05	11.7559	143.582	PRKN;IFI16;CHEK2;MDM2;SIRT6;NUPR1;HDAC6
Intrinsic Apoptotic Signaling Pathway (GO:0097193)	5.29653e-06	9.831e-05	9.33491	113.405	DDX3X;IFI16;MYBBP1A;CHEK2;CUL3;CUL1;BRCA1;TP53
Negative Regulation of Growth (GO:0045926)	5.29653e-06	9.831e-05	9.33491	113.405	RB1;SMAD3;DDX3X;BCL6;BRCA1;TP53;ESR2;SMARCA4
Regulation of Programmed Cell Death (GO:0043067)	5.48667e-06	0.000100811	6.80839	82.4713	PRKN;NTRK1;RSL1D1;DAXX;VCP;KAT5;XIAP;TP53;SIRT1;BIRC2
Cellular Response to Misfolded Protein (GO:0071218)	5.81713e-06	0.000105814	44.4961	536.387	ATXN3;VCP;CAV1;CUL3
DNA Damage Response, Signal Transduction by P53 Class Mediator (GO:0030330)	6.22865e-06	0.000112177	22.7824	273.078	KAT5;MDM2;RPL26;FOXM1;TP53
Peptidyl-Lysine Modification (GO:0018205)	6.85109e-06	0.000122178	11.1508	132.595	KAT5;CBX4;SUMO2;MDM2;TRIM27;SIRT1;SENP1
Positive Regulation of Programmed Cell Death (GO:0043068)	7.42374e-06	0.000131105	5.86816	69.3079	TOP2A;NTRK1;DDX3X;BCL6;ERCC3;RPS6;CTNNB1;ECT2;TP53;SIRT1;SNCA
Regulation of Inflammatory Response (GO:0050727)	7.71179e-06	0.000133827	5.84321	68.7907	RB1;FXR1;ANXA1;BCL6;IFI16;XIAP;PPARG;BIRC2;RELA;BRD4;SNCA
Negative Regulation of Cell Growth (GO:0030308)	7.72505e-06	0.000133827	8.83656	104.016	RB1;SMAD3;DDX3X;BCL6;BRCA1;TP53;ESR2;SMARCA4
Modification-Dependent Protein Catabolic Process (GO:0019941)	9.68349e-06	0.000166172	6.35716	73.394	PRKN;ATXN3;VCP;UHRF1;CUL3;UBC;MDM2;TRIM25;UBA52;CHFR
Regulation of Cellular Senescence (GO:2000772)	9.84114e-06	0.000167299	20.501	236.355	RSL1D1;TERT;SIRT6;SIRT1;TP53
Negative Regulation of Intrinsic Apoptotic Signaling Pathway (GO:2001243)	1.0319e-05	0.000172204	13.7361	157.712	PRKN;DDX3X;MDM2;SNAI1;SIRT1;PPIA
Positive Regulation of Cell Cycle (GO:0045787)	1.0319e-05	0.000172204	13.7361	157.712	HSF1;RARA;MDM2;NUPR1;TBX3;AURKA
Regulation of Double-Strand Break Repair (GO:2000779)	1.07764e-05	0.000178203	10.3512	118.398	RAD50;RNF169;KAT5;SIRT6;FOXM1;SIRT1;SMARCA4
Regulation of Reactive Oxygen Species Metabolic Process (GO:2000377)	1.13666e-05	0.00018627	13.4857	153.532	PRKN;CBR1;BRCA1;FOXM1;TP53;SNCA
Cellular Response to Light Stimulus (GO:0071482)	1.24987e-05	0.000202992	13.2442	149.525	CREBBP;NPM1;PARP1;MYC;RPL26;TP53
Protein Deacylation (GO:0035601)	1.27895e-05	0.000205877	34.9559	393.844	HDAC1;SIRT6;SIRT1;HDAC6
Regulation of DNA Repair (GO:0006282)	1.30926e-05	0.000208907	8.18095	91.9822	H2AX;KAT5;PARP1;BRCC3;BRCA1;ERCC6;SIRT1;SMARCA4
Regulation of Canonical Wnt Signaling Pathway (GO:0060828)	1.34554e-05	0.000212829	6.10779	68.5058	PRKN;TCF7L2;VCP;DDX3X;HDAC1;CAV1;AXIN1;XIAP;PLEKHA4;EMD
Regulation of Response to External Stimulus (GO:0032101)	1.46372e-05	0.000229527	8.04818	89.5919	ANXA1;BCL6;IFI16;CAV1;XIAP;BIRC2;RELA;BRD4
DNA Damage Checkpoint Signaling (GO:0000077)	1.49135e-05	0.000231861	18.6345	207.09	H2AX;CHEK2;CDC5L;TOPBP1;ERCC6
Protein-Containing Complex Assembly (GO:0065003)	1.69824e-05	0.000261788	4.89155	53.7255	YAP1;ANLN;TCF7L2;CREBBP;PPP2R1A;CUL3;HSF1;MDM2;AXIN1;TP53;EIF4B;SNCA
Regulation of Viral Genome Replication (GO:0045069)	1.79744e-05	0.000274752	12.3588	135.039	ILF3;DDX3X;STAU1;IFI16;ZC3HAV1;PPIA
Positive Regulation of Proteolysis Involved in Protein Catabolic Process (GO:1903052)	1.92904e-05	0.000292411	17.5679	190.715	PRKN;ATXN3;PYHIN1;AXIN1;NUPR1
Regulation of Cell Cycle G2/M Phase Transition (GO:1902749)	1.99893e-05	0.000298536	30.5833	330.921	NPM1;CDK2;TP53;AURKA
Cellular Response to Chemical Stress (GO:0062197)	2.00228e-05	0.000298536	9.34517	101.102	PRKN;DDX3X;PARP1;CUL3;CAV1;PPIA;SNCA
Regulation of Defense Response (GO:0031347)	2.42732e-05	0.000358967	9.05176	96.1852	ANXA1;BCL6;IFI16;XIAP;BIRC2;RELA;BRD4
Positive Regulation of Double-Strand Break Repair via Homologous Recombination (GO:1905168)	2.46068e-05	0.000360967	16.6166	176.343	CREBBP;KAT5;PARP1;PRMT1;ERCC6
Positive Regulation of NF-kappaB Transcription Factor Activity (GO:0051092)	2.74999e-05	0.000399297	8.86613	93.1061	NTRK1;NPM1;TRIM25;RBCK1;PPIA;TRIM22;RELA
Cellular Response to Glucose Starvation (GO:0042149)	2.76589e-05	0.000399297	16.1785	169.802	IFI16;KAT5;MYBBP1A;SIRT1;TP53
Regulation of Cell Cycle Process (GO:0010564)	3.03588e-05	0.000433404	7.22656	75.1738	MYBBP1A;MYC;ZNF207;CTNNB1;PRPF40A;ECT2;SMARCA4;AURKA
Regulation of Intrinsic Apoptotic Signaling Pathway by P53 Class Mediator (GO:1902253)	3.04979e-05	0.000433404	72.9902	758.941	PRKN;MYC;MDM2
Protein Sumoylation (GO:0016925)	3.09968e-05	0.000437078	15.7629	163.644	CBX4;SUMO2;MDM2;TRIM27;SENP1
Positive Regulation of Translation (GO:0045727)	3.29957e-05	0.000461686	8.60147	88.7597	FXR1;NPM1;DDX3X;PKM;PRMT1;NAT10;RPL26
Myeloid Leukocyte Differentiation (GO:0002573)	3.46977e-05	0.000478144	10.9004	111.934	NPM1;PARP1;IFI16;MYH9;PPARG;SIRT1
Negative Regulation of Apoptotic Signaling Pathway (GO:2001234)	3.46977e-05	0.000478144	10.9004	111.934	RB1;PRKN;TCF7L2;DDX3X;PHIP;RELA
Negative Regulation of Oxidative Stress-Induced Intrinsic Apoptotic Signaling Pathway (GO:1902176)	3.58309e-05	0.000490048	25.7505	263.6	PRKN;NONO;SIRT1;PPIA
Regulation of Fat Cell Differentiation (GO:0045598)	3.74581e-05	0.00050848	10.7418	109.484	YAP1;SMAD3;CHEK2;SIRT6;PPARG;SIRT1
Positive Regulation of Developmental Process (GO:0051094)	3.96104e-05	0.000533713	5.34615	54.1909	PRKN;NUMA1;HDAC1;SAP130;CTNNB1;SIRT6;PPARG;SIRT1;SMARCA4;AURKA
Ribosomal Large Subunit Biogenesis (GO:0042273)	4.29117e-05	0.000573944	14.6347	147.172	RPL7A;NPM1;NOP2;RPL26;MDN1
Peptidyl-Lysine Acetylation (GO:0018394)	4.54679e-05	0.000603695	60.8221	608.13	CREBBP;KAT5;SIRT1
Regulation of Cell Differentiation (GO:0045595)	4.75445e-05	0.000622676	5.86445	58.3738	SMAD2;SUZ12;SMAD3;BCL6;PPP2R1A;HDAC1;CTNNB1;BIRC2;SMARCA4
Mitotic G2/M Transition Checkpoint (GO:0044818)	4.75822e-05	0.000622676	14.2937	142.266	RAD50;BRCA1;BRCC3;TOPBP1;CHFR
Negative Regulation of miRNA Transcription (GO:1902894)	5.05288e-05	0.000651857	23.2957	230.464	SMAD3;RARA;PPARG;RELA
Regulation of Centrosome Cycle (GO:0046605)	5.05288e-05	0.000651857	23.2957	230.464	NPM1;NAT10;SIRT1;AURKA
Regulation of Double-Strand Break Repair via Homologous Recombination (GO:0010569)	5.40242e-05	0.000692043	10.0135	98.3936	CREBBP;KAT5;PARP1;PRMT1;SIRT6;ERCC6
Amyloid Fibril Formation (GO:1990000)	5.93308e-05	0.000744295	22.2357	216.406	PRKN;MDM2;EMD;SNCA
Mitotic Cell Cycle Checkpoint Signaling (GO:0007093)	5.93308e-05	0.000744295	22.2357	216.406	RAD50;BRCA1;BRCC3;CHFR
Protein Acetylation (GO:0006473)	5.93308e-05	0.000744295	22.2357	216.406	CREBBP;KAT5;NAT10;SIRT1
Regulation of Transforming Growth Factor Beta Receptor Signaling Pathway (GO:0017015)	6.47806e-05	0.000807096	7.68336	74.1022	SMAD2;CREBBP;HDAC1;SAP130;PPARG;SIRT1;TRIM33
Negative Regulation of miRNA Metabolic Process (GO:2000629)	6.92002e-05	0.000850508	21.2678	203.714	SMAD3;RARA;PPARG;RELA
Protein Quality Control for Misfolded or Incompletely Synthesized Proteins (GO:0006515)	6.92002e-05	0.000850508	21.2678	203.714	ATXN3;VCP;CUL3;HDAC6
Intrinsic Apoptotic Signaling Pathway in Response to DNA Damage (GO:0008630)	7.03155e-05	0.000858415	13.0745	125.025	IFI16;CHEK2;BRCA1;SIRT1;TP53
Protein-Containing Complex Organization (GO:0043933)	7.57559e-05	0.000918667	7.48352	71.0036	YAP1;CREBBP;PPP2R1A;HSF1;MDM2;AXIN1;TP53
Nucleotide-Excision Repair (GO:0006289)	7.71229e-05	0.00092905	12.8015	121.232	KAT5;ERCC3;ERCC6;SIRT1;TP53
Regulation of Mitotic Cell Cycle (GO:0007346)	7.97346e-05	0.000947454	7.41918	70.0134	RB1;ERCC3;CDK2;HSF1;MDM2;SIRT1;AURKA
Regulation of Transmembrane Receptor Protein Serine/Threonine Kinase Signaling Pathway (GO:0090092)	8.02133e-05	0.000947454	20.3807	192.206	SMAD2;PRMT1;XIAP;TRIM33
Positive Regulation of Mitotic Cell Cycle (GO:0045931)	8.02133e-05	0.000947454	20.3807	192.206	CUL3;HSF1;MDM2;AURKA
Regulation of Signal Transduction by P53 Class Mediator (GO:1901796)	8.44267e-05	0.000990788	12.5396	117.617	CHEK2;NOP2;MDM2;SIRT1;AURKA
Regulation of Programmed Necrotic Cell Death (GO:0062098)	8.82265e-05	0.00100933	45.612	425.815	PRKN;NUPR1;BIRC2
Monocyte Differentiation (GO:0030224)	8.82265e-05	0.00100933	45.612	425.815	IFI16;MYH9;PPARG
Negative Regulation of Epithelial Cell Apoptotic Process (GO:1904036)	8.82265e-05	0.00100933	45.612	425.815	YAP1;TCF7L2;NUPR1
Regulation of Adipose Tissue Development (GO:1904177)	8.82265e-05	0.00100933	45.612	425.815	PARP1;PPARG;SIRT1
Cellular Response to Oxygen-Containing Compound (GO:1901701)	9.06167e-05	0.00102824	4.07667	37.9492	NTRK1;VCP;KAT5;PRMT1;CAV1;CDK2;MDM2;RARA;VIM;TP53;ESR2;RELA
Regulation of Mitotic Cell Cycle Phase Transition (GO:1901990)	9.22526e-05	0.00102824	9.03293	83.9247	ANLN;ERCC3;CUL3;CDK2;AURKA;SMARCA4
Regulation of Androgen Receptor Signaling Pathway (GO:0060765)	9.24478e-05	0.00102824	19.5644	181.732	HDAC1;SIRT1;HDAC6;SMARCA4
Negative Regulation of MAPK Cascade (GO:0043409)	9.27056e-05	0.00102824	7.2326	67.1625	PRKN;PRMT1;MYC;CAV1;PPARG;FOXM1;PPIA
Protein Localization to Nucleus (GO:0034504)	9.27056e-05	0.00102824	7.2326	67.1625	NPM1;TERT;LMNA;MDM2;SIRT6;SKP1;LMNB1
Regulation of Protein Localization to Nucleus (GO:1900180)	0.000100621	0.00109599	12.0466	110.879	YAP1;TCF7L2;CREBBP;PYHIN1;SUMO2
Regulation of Stem Cell Population Maintenance (GO:2000036)	0.000100621	0.00109599	12.0466	110.879	HDAC1;MYC;SAP130;SIRT6;SMARCA4
Positive Regulation of DNA Recombination (GO:0045911)	0.000100621	0.00109599	12.0466	110.879	CREBBP;KAT5;PARP1;PRMT1;ERCC6
Regulation of Cell Growth (GO:0001558)	0.000102062	0.00110506	5.28061	48.5285	RB1;YAP1;SMAD3;DDX3X;BCL6;BRCA1;TP53;ESR2;SMARCA4
Regulation of Epithelial to Mesenchymal Transition (GO:0010717)	0.000111171	0.00119657	8.71279	79.3251	SMAD2;TCF7L2;SMAD3;SNAI1;CTNNB1;EZH2
Response to Misfolded Protein (GO:0051788)	0.000116919	0.00124371	40.5419	367.068	VCP;CAV1;HDAC6
Mesoderm Morphogenesis (GO:0048332)	0.000116919	0.00124371	40.5419	367.068	SMAD2;SNAI1;TBX3
Negative Regulation of Intracellular Steroid Hormone Receptor Signaling Pathway (GO:0033144)	0.000120901	0.00127121	18.1134	163.393	HDAC1;BRCA1;SIRT1;SMARCA4
Regulation of Centrosome Duplication (GO:0010824)	0.000120901	0.00127121	18.1134	163.393	NPM1;CCNF;NAT10;SIRT1
Response to Estrogen (GO:0043627)	0.000137283	0.00143516	17.4656	155.33	CAV1;RARA;TRIM25;PELP1
Negative Regulation of Protein Kinase Activity (GO:0006469)	0.000140076	0.00145598	11.1683	99.0997	RB1;NPM1;TRIM27;PPIA;SNCA
Cellular Response to Arsenic-Containing Substance (GO:0071243)	0.000151068	0.00155251	36.4859	320.995	VCP;DDX3X;HSF1
Positive Regulation of Protein Polyubiquitination (GO:1902916)	0.000151068	0.00155251	36.4859	320.995	PRKN;DDX3X;XIAP
Negative Regulation of G2/M Transition of Mitotic Cell Cycle (GO:0010972)	0.000155213	0.00158613	16.8625	147.896	RAD50;BRCA1;BRCC3;CHFR
Membraneless Organelle Assembly (GO:0140694)	0.000162913	0.00165495	6.57109	57.3149	FXR1;ANLN;NPM1;DDX3X;PPP2R1A;CHEK2;E2F4
protein-DNA Complex Assembly (GO:0065004)	0.000163767	0.00165495	10.7753	93.9291	H2AX;TCF7L2;DAXX;NPM1;UBN1
Cellular Response to Starvation (GO:0009267)	0.000177969	0.00178854	6.47236	55.8817	ATXN3;KAT5;IFI16;MYBBP1A;CAV1;TP53;SIRT1
G1/S Transition of Mitotic Cell Cycle (GO:0000082)	0.000190402	0.00188917	10.409	89.1673	MYC;CUL3;CCNF;CDK2;CUL1
Negative Regulation of ATP Metabolic Process (GO:1903579)	0.000191098	0.00188917	33.1673	284.003	PARP1;SIRT6;NUPR1
Negative Regulation of Androgen Receptor Signaling Pathway (GO:0060766)	0.000191098	0.00188917	33.1673	284.003	HDAC1;SIRT1;SMARCA4
Cellular Response to Hydrogen Peroxide (GO:0070301)	0.000196058	0.00191736	15.773	134.656	ECT2;SIRT1;HDAC6;RELA
Positive Regulation of Mitotic Nuclear Division (GO:0045840)	0.000196058	0.00191736	15.773	134.656	RB1;CUL3;PHIP;AURKA
Recombinational Repair (GO:0000725)	0.000197446	0.00192061	7.79171	66.4636	RAD50;RNF169;KAT5;UHRF1;BRCA1;TOPBP1
Protein Autoubiquitination (GO:0051865)	0.000204898	0.0019825	10.235	86.9257	PRKN;UHRF1;CUL3;MDM2;BRCA1
Sister Chromatid Segregation (GO:0000819)	0.000219146	0.00206484	15.2793	128.74	RB1;TOP2A;TOP2B;ZNF207
Embryonic Limb Morphogenesis (GO:0030326)	0.000219146	0.00206484	15.2793	128.74	CREBBP;HDAC1;CTNNB1;TBX3
Negative Regulation of Double-Strand Break Repair (GO:2000780)	0.000219146	0.00206484	15.2793	128.74	RNF169;KAT5;HSF1;ERCC6
Cell Cycle G1/S Phase Transition (GO:0044843)	0.00022022	0.00206484	10.0667	84.7705	MYC;CUL3;CCNF;CDK2;CUL1
Regulation of Type I Interferon Production (GO:0032479)	0.00022022	0.00206484	10.0667	84.7705	DDX3X;CUL3;XIAP;TRIM27;ZC3HAV1
Negative Regulation of Viral Process (GO:0048525)	0.00022022	0.00206484	10.0667	84.7705	ILF3;IFI16;TRIM27;ZC3HAV1;PPIA
Regulation of Cellular Localization (GO:0060341)	0.000236398	0.00220339	9.90383	82.6969	RSL1D1;PARP1;TRIM25;TRIM22;TRIM67
Regulation of Cellular Response to Heat (GO:1900034)	0.000237419	0.00220339	30.4018	253.724	CREBBP;HSF1;SIRT1
Positive Regulation of Protein-Containing Complex Assembly (GO:0031334)	0.000243992	0.00224278	7.47538	62.183	VCP;DDX3X;BRCC3;TP53;HDAC6;SNCA
Intrinsic Apoptotic Signaling Pathway by P53 Class Mediator (GO:0072332)	0.000244129	0.00224278	14.8156	123.233	IFI16;MYBBP1A;SIRT1;TP53
Regulation of Translation (GO:0006417)	0.000281603	0.00257405	5.15275	42.1238	FXR1;ILF3;NPM1;DDX3X;PRMT1;NAT10;RPL26;EIF4B
Negative Regulation of Intrinsic Apoptotic Signaling Pathway by P53 Class Mediator (GO:1902254)	0.00029043	0.00262832	28.0618	228.54	PRKN;MDM2;SIRT1
Regulation of DNA Damage Checkpoint (GO:2000001)	0.00029043	0.00262832	28.0618	228.54	BRCA1;BRCC3;BRD4
Positive Regulation of Intrinsic Apoptotic Signaling Pathway (GO:2001244)	0.000300136	0.00270271	13.9675	113.295	MYC;CAV1;NUPR1;TP53
rRNA Processing (GO:0006364)	0.000313863	0.0028124	7.11418	57.3869	RPL7A;RPS6;NOP2;NAT10;RPL26;PELP1
G2/M Transition of Mitotic Cell Cycle (GO:0000086)	0.000331341	0.00292578	13.5789	108.799	CHEK2;CDK2;FOXM1;AURKA
Constitutive Heterochromatin Formation (GO:0140719)	0.000331341	0.00292578	13.5789	108.799	HDAC1;SIRT6;SIRT1;EZH2
Positive Regulation of Stem Cell Population Maintenance (GO:1902459)	0.000331341	0.00292578	13.5789	108.799	HDAC1;SAP130;SIRT6;SMARCA4
Negative Regulation of Cell Population Proliferation (GO:0008285)	0.000336231	0.00295461	3.75396	30.0231	NTRK1;NPM1;SMAD3;MYC;LMNA;CTNNB1;PPARG;NUPR1;TP53;EMD;TBX3
DNA Conformation Change (GO:0071103)	0.00035052	0.00302178	26.0561	207.305	TOP2A;TOP2B;ERCC3
Cellular Response to Copper Ion (GO:0071280)	0.00035052	0.00302178	26.0561	207.305	DAXX;HSF1;SNCA
Negative Regulation of Cellular Senescence (GO:2000773)	0.00035052	0.00302178	26.0561	207.305	TERT;SIRT6;SIRT1
Negative Regulation of Fibroblast Proliferation (GO:0048147)	0.00035052	0.00302178	26.0561	207.305	MYC;EMD;TP53
Spindle Assembly (GO:0051225)	0.000353258	0.00303102	9.02722	71.7512	NUMA1;PPP2R1A;UHRF1;CHEK2;ZNF207
Negative Regulation of Kinase Activity (GO:0033673)	0.000364803	0.00311538	13.2112	104.582	RB1;TRIM27;PPIA;SNCA
Double-Strand Break Repair via Homologous Recombination (GO:0000724)	0.000380319	0.00321767	6.84931	53.9349	RAD50;RNF169;KAT5;UHRF1;BRCA1;TOPBP1
Positive Regulation of Wnt Signaling Pathway (GO:0030177)	0.000380319	0.00321767	6.84931	53.9349	VCP;DDX3X;TERT;XIAP;PLEKHA4;SMARCA4
Response to Hydrogen Peroxide (GO:0042542)	0.000400613	0.00335814	12.8629	100.62	ECT2;SIRT1;HDAC6;RELA
Ribosome Assembly (GO:0042255)	0.000400613	0.00335814	12.8629	100.62	NPM1;DDX3X;NOP2;MDN1
Positive Regulation of Protein Ubiquitination (GO:0031398)	0.000425911	0.00355382	8.64448	67.0922	CUL3;CAV1;AXIN1;XIAP;BIRC2
Negative Regulation of Canonical Wnt Signaling Pathway (GO:0090090)	0.000437009	0.00359593	6.66318	51.5434	PRKN;TCF7L2;HDAC1;CAV1;AXIN1;EMD
DNA Recombination (GO:0006310)	0.000438865	0.00359593	12.5324	96.8923	RAD50;UHRF1;BRCA1;TOPBP1
Cell Cycle G2/M Phase Transition (GO:0044839)	0.000438865	0.00359593	12.5324	96.8923	CHEK2;CDK2;FOXM1;AURKA
Negative Regulation of Organelle Assembly (GO:1902116)	0.000438865	0.00359593	12.5324	96.8923	YAP1;LIMA1;BRCA1;NUPR1
Nucleosome Organization (GO:0034728)	0.000452467	0.00369075	8.52398	65.6414	H2AX;DAXX;NPM1;UBN1;SMARCA4
Organelle Disassembly (GO:1903008)	0.000479652	0.00389504	12.2185	93.3794	VCP;KAT5;HDAC6;AURKA
Negative Regulation of Reactive Oxygen Species Metabolic Process (GO:2000378)	0.000493436	0.00395401	22.7968	173.577	PRKN;BRCA1;HDAC6
Nuclear Envelope Organization (GO:0006998)	0.000493436	0.00395401	22.7968	173.577	LMNA;EMD;LMNB1
Positive Regulation of Cell Cycle Phase Transition (GO:1901989)	0.000493436	0.00395401	22.7968	173.577	NPM1;CUL3;EZH2
Positive Regulation of Protein Modification by Small Protein Conjugation or Removal (GO:1903322)	0.000509302	0.00406325	8.29276	62.8796	CUL3;CAV1;AXIN1;XIAP;BIRC2
Cellular Response to Oxidative Stress (GO:0034599)	0.000522616	0.00415126	6.43011	48.5902	PRKN;PARP1;CUL3;PPIA;TP53;SNCA
Cellular Component Assembly (GO:0022607)	0.000525373	0.00415501	4.18514	31.6037	YAP1;LIMA1;CREBBP;PPP2R1A;HSF1;PKP2;MDM2;AXIN1;TP53
- Reg of Transmembrane Receptor Prot Serine/Threonine Kinase Sgnlng Pway (GO:0090101)	0.000545927	0.00429888	6.37435	47.8907	HDAC1;CAV1;SAP130;PPARG;SIRT1;TRIM33
Regulation of Fibroblast Proliferation (GO:0048145)	0.000569208	0.00442474	11.6355	86.932	MYC;CTNNB1;EMD;TP53
Regulation of Intrinsic Apoptotic Signaling Pathway (GO:2001242)	0.000569208	0.00442474	11.6355	86.932	DDX3X;CAV1;NUPR1;TP53
Positive Regulation of Nucleocytoplasmic Transport (GO:0046824)	0.000569208	0.00442474	11.6355	86.932	SMAD3;SIRT6;ECT2;EMD
Regulation of Necroptotic Process (GO:0060544)	0.000576986	0.0044472	21.4547	160.003	PRKN;PARP1;BIRC2
Regulation of Cellular Response to Transforming Growth Factor Beta Stimulus (GO:1903844)	0.000576986	0.0044472	21.4547	160.003	SMAD2;PPARG;TRIM33
Regulation of mRNA Catabolic Process (GO:0061013)	0.000618167	0.00472456	11.3643	83.9683	FXR1;ZC3HAV1;VIM;SENP1
Positive Regulation of Chromosome Organization (GO:2001252)	0.000618167	0.00472456	11.3643	83.9683	RAD50;KAT5;MYC;SIRT6
Wnt Signaling Pathway (GO:0016055)	0.000638896	0.0048423	7.8659	57.8598	TCF7L2;DDX3X;CAV1;SNAI1;CTNNB1
Regulation of Protein Kinase Activity (GO:0045859)	0.000638896	0.0048423	7.8659	57.8598	RB1;TRIM27;ECT2;PPIA;SNCA
Positive Regulation of Angiogenesis (GO:0045766)	0.000647365	0.00488613	6.16062	45.235	NTRK1;PKM;CTNNB1;SIRT6;BRCA1;SIRT1
DNA Repair-Dependent Chromatin Remodeling (GO:0140861)	0.000669062	0.00490114	20.2618	148.106	KAT5;BRCC3;SIRT1
Response to Copper Ion (GO:0046688)	0.000669062	0.00490114	20.2618	148.106	DAXX;HSF1;SNCA
Intrinsic Apoptotic Signaling Pathway in Response to DNA Damage by P53 Class Mediator (GO:0042771)	0.000669062	0.00490114	20.2618	148.106	IFI16;SIRT1;TP53
Regulation of Circadian Sleep/Wake Cycle, Sleep (GO:0045187)	0.000673604	0.00490114	80.6138	588.712	FXR1;PARP1
Negative Regulation of Cardiac Muscle Adaptation (GO:0010616)	0.000673604	0.00490114	80.6138	588.712	LMNA;PPARG
Negative Regulation of Cardiac Muscle Hypertrophy in Response to Stress (GO:1903243)	0.000673604	0.00490114	80.6138	588.712	LMNA;PPARG
Negative Regulation of Protein Localization to Chromatin (GO:0120186)	0.000673604	0.00490114	80.6138	588.712	VCP;SIRT6
Positive Regulation of Intrinsic Apoptotic Signaling Pathway by P53 Class Mediator (GO:1902255)	0.000673604	0.00490114	80.6138	588.712	MYC;RPL26
Positive Regulation of Mitotic Sister Chromatid Segregation (GO:0062033)	0.000673604	0.00490114	80.6138	588.712	KAT5;NUMA1
Regulation of Protein Catabolic Process (GO:0042176)	0.000732587	0.00530907	6.00945	43.3818	PRKN;VCP;TIPARP;CHEK2;MDM2;AXIN1
Regulation of Innate Immune Response (GO:0045088)	0.000751219	0.00542249	7.57342	54.4818	KAT5;PARP1;IFI16;XIAP;BIRC2
Positive Regulation of Cholesterol Efflux (GO:0010875)	0.00077	0.00553609	19.1944	137.607	CAV1;PPARG;SIRT1
Cellular Response to Tumor Necrosis Factor (GO:0071356)	0.000791748	0.00567004	7.48068	53.4216	BRCA1;SIRT1;TP53;BIRC2;RELA
Epithelial Cell Differentiation (GO:0030855)	0.000826239	0.00589384	5.86548	41.6368	YAP1;CBR1;MAF;HDAC1;CTNNB1;PPARG
Negative Regulation of Intracellular Signal Transduction (GO:1902532)	0.000862827	0.00613079	3.89053	27.4488	VCP;DDX3X;PPP2R1A;CAV1;MDM2;PPARG;SIRT1;RELA;EZH2
Negative Regulation of Hippo Signaling (GO:0035331)	0.000880127	0.00622938	18.2337	128.282	VCP;PPP2R1A;SIRT1
Regulation of Telomere Maintenance (GO:0032204)	0.00090857	0.00640577	10.178	71.2829	RAD50;MYC;LMNA;SIRT6
Mitotic Spindle Organization (GO:0007052)	0.000923152	0.00648345	7.21556	50.4203	VCP;UHRF1;CHEK2;ZNF207;AURKA
Protein K48-linked Ubiquitination (GO:0070936)	0.000970361	0.00678879	7.1313	49.4758	PRKN;CUL3;CUL1;TRIM25;SKP1
Macrophage Differentiation (GO:0030225)	0.000999757	0.00682054	17.3646	119.955	NPM1;PARP1;SIRT1
Negative Regulation of DNA Binding (GO:0043392)	0.000999757	0.00682054	17.3646	119.955	IFI16;SUMO2;GATA1
Regulation of Protein Phosphorylation (GO:0001932)	0.00100256	0.00682054	5.64017	38.9465	DAXX;NPM1;PHIP;ECT2;PPIA;SIRT1
Regulation of Endodeoxyribonuclease Activity (GO:0032071)	0.00100489	0.00682054	60.4573	417.329	NPM1;SIRT1
Subtelomeric Heterochromatin Formation (GO:0031509)	0.00100489	0.00682054	60.4573	417.329	SIRT6;EZH2
White Fat Cell Differentiation (GO:0050872)	0.00100489	0.00682054	60.4573	417.329	PPARG;SIRT1
Inclusion Body Assembly (GO:0070841)	0.00100489	0.00682054	60.4573	417.329	PRKN;HDAC6
Negative Regulation of Stress-Activated MAPK Cascade (GO:0032873)	0.00100489	0.00682054	60.4573	417.329	MYC;PPIA
Positive Regulation of Response to Stimulus (GO:0048584)	0.00101934	0.00689286	7.04898	48.5576	H2AX;BRCA1;BRCC3;ERCC6;SIRT1
Regulation of Smooth Muscle Cell Proliferation (GO:0048660)	0.00104781	0.0070591	9.76988	67.0317	TCF7L2;HDAC1;CTNNB1;PPARG
Regulation of Epithelial Cell Proliferation (GO:0050678)	0.00107013	0.00718292	6.96852	47.6645	YAP1;TCF7L2;UHRF1;MYC;NUPR1
Organelle Organization (GO:0006996)	0.00108883	0.00728158	3.2332	22.059	RB1;PRKN;TERT;NUMA1;PARP1;MYC;CAV1;PHIP;PRPF40A;TOPBP1;PPIA
Cellular Response to Peptide Hormone Stimulus (GO:0071375)	0.00112278	0.00748107	6.88987	46.7957	PKM;PARP1;CAV1;PPARG;RELA
Plasma Membrane Bounded Cell Projection Organization (GO:0120036)	0.00116336	0.00772321	5.47194	36.9709	RB1;NTRK1;LIMA1;CTTN;PRMT1;ERCC6
Response to Peptide Hormone (GO:0043434)	0.00120138	0.00788919	9.39316	63.1623	SMAD3;CAV1;TCF12;SIRT1
Epidermal Cell Differentiation (GO:0009913)	0.00120138	0.00788919	9.39316	63.1623	ANXA1;ERCC3;HDAC1;CTNNB1
Nucleosome Assembly (GO:0006334)	0.00120138	0.00788919	9.39316	63.1623	H2AX;DAXX;NPM1;UBN1
rRNA Metabolic Process (GO:0016072)	0.00135273	0.00880663	6.5922	43.5456	MYC;RPS6;NOP2;RPL26;PELP1
Cellular Response to Unfolded Protein (GO:0034620)	0.00137005	0.00880663	9.04435	59.6286	PRKN;DAXX;VCP;HSF1
Muscle Organ Development (GO:0007517)	0.00137005	0.00880663	9.04435	59.6286	FXR1;TCF12;LMNA;EMD
Protein K63-linked Ubiquitination (GO:0070534)	0.00137005	0.00880663	9.04435	59.6286	PRKN;XIAP;TRIM27;TRIM22
Negative Regulation of Wnt Signaling Pathway (GO:0030178)	0.00139134	0.00880663	5.27518	34.6974	PRKN;TCF7L2;HDAC1;CAV1;AXIN1;EMD
DNA Strand Resection Involved in Replication Fork Processing (GO:0110025)	0.00139918	0.00880663	48.3634	317.838	RAD50;BRCA1
Response to Angiotensin (GO:1990776)	0.00139918	0.00880663	48.3634	317.838	SMAD3;RELA
Negative Regulation of Double-Strand Break Repair via Nonhomologous End Joining (GO:2001033)	0.00139918	0.00880663	48.3634	317.838	HSF1;ERCC6
Negative Regulation of Stress-Activated Protein Kinase Signaling Cascade (GO:0070303)	0.00139918	0.00880663	48.3634	317.838	MYC;PPIA
Positive Regulation of Adipose Tissue Development (GO:1904179)	0.00139918	0.00880663	48.3634	317.838	PPARG;SIRT1
Regulation of Aggrephagy (GO:1905335)	0.00139918	0.00880663	48.3634	317.838	KAT5;HDAC6
Regulation of Cardiac Muscle Hypertrophy in Response to Stress (GO:1903242)	0.00139918	0.00880663	48.3634	317.838	LMNA;PPARG
Positive Regulation of Protein Catabolic Process (GO:0045732)	0.00141527	0.00887716	6.52174	42.7854	PRKN;VCP;TIPARP;AXIN1;NUPR1
Transcription by RNA Polymerase II (GO:0006366)	0.00143238	0.0089536	4.4803	29.3389	MAF;PARP1;ERCC3;RARA;PPARG;ERCC6;MED26
Positive Regulation of Metabolic Process (GO:0009893)	0.00144076	0.00897515	5.2375	34.2668	CBR1;CAV1;HSF1;SIRT6;TP53;SMARCA4
Negative Regulation of Protein-Containing Complex Assembly (GO:0031333)	0.00146029	0.00906577	8.87946	57.9751	DDX3X;IFI16;HSF1;HDAC6
Cytoplasmic Translation (GO:0002181)	0.00154671	0.00956962	6.38522	41.3228	RPL7A;EEF1D;RPS6;RPL26;UBA52
Regulation of Protein Modification by Small Protein Conjugation or Removal (GO:1903320)	0.00157931	0.00964014	14.5833	94.0736	PRKN;DAXX;CTNNB1
Negative Regulation of Telomere Maintenance via Telomere Lengthening (GO:1904357)	0.00157931	0.00964014	14.5833	94.0736	PARP1;NAT10;TP53
Positive Regulation of Cholesterol Transport (GO:0032376)	0.00157931	0.00964014	14.5833	94.0736	CAV1;PPARG;SIRT1
Positive Regulation of Signal Transduction by P53 Class Mediator (GO:1901798)	0.00157931	0.00964014	14.5833	94.0736	MYC;PYHIN1;RPL26
Cellular Response to Growth Factor Stimulus (GO:0071363)	0.00159708	0.00971599	5.1276	33.0196	NTRK1;SMAD3;ANXA1;HDAC1;CTNNB1;EMD
Positive Regulation of Cytokine Production (GO:0001819)	0.00161262	0.00977783	3.54072	22.7664	DDX3X;ANXA1;IFI16;RARA;XIAP;TRIM27;ZC3HAV1;BRCA1;RELA
Regulation of Epithelial Cell Apoptotic Process (GO:1904035)	0.00185542	0.0109223	40.3008	253.478	YAP1;NUPR1
Regulation of miRNA Metabolic Process (GO:2000628)	0.00185542	0.0109223	40.3008	253.478	SMAD3;RELA
Regulation of Protein Acetylation (GO:1901983)	0.00185542	0.0109223	40.3008	253.478	KAT5;SIRT1
Regulation of Protein Localization to Chromatin (GO:1905634)	0.00185542	0.0109223	40.3008	253.478	VCP;SIRT6
Transcription-Coupled Nucleotide-Excision Repair (GO:0006283)	0.00185542	0.0109223	40.3008	253.478	ERCC3;ERCC6
- Reg of Oxidative Stress-Induced Neuron Intrinsic Apoptotic Sgnlng Pway (GO:1903377)	0.00185542	0.0109223	40.3008	253.478	PRKN;NONO
Nucleotide-Binding Oligomerization Domain Containing 2 Signaling Pathway (GO:0070431)	0.00185542	0.0109223	40.3008	253.478	XIAP;RELA
Positive Regulation of Intracellular Estrogen Receptor Signaling Pathway (GO:0033148)	0.00185542	0.0109223	40.3008	253.478	HDAC1;HDAC6
protein-DNA Complex Organization (GO:0071824)	0.00185542	0.0109223	40.3008	253.478	TCF7L2;MYC
Canonical Wnt Signaling Pathway (GO:0060070)	0.00186282	0.0109305	8.27579	52.0189	TCF7L2;CAV1;SNAI1;CTNNB1
Mitotic G2 DNA Damage Checkpoint Signaling (GO:0007095)	0.00193364	0.0112733	13.5017	84.3634	BRCA1;BRCC3;TOPBP1
Negative Regulation of Ossification (GO:0030279)	0.00193364	0.0112733	13.5017	84.3634	SMAD2;SMAD3;BCOR
Regulation of Angiogenesis (GO:0045765)	0.0019429	0.0112912	4.23634	26.4499	NTRK1;CTNNB1;PPARG;BRCA1;SIRT1;RELA;GTF2I
Positive Regulation of Binding (GO:0051099)	0.00197431	0.0114009	8.13745	50.6763	TCF7L2;TERT;PYHIN1;RARA
Positive Regulation of Mitotic Cell Cycle Phase Transition (GO:1901992)	0.00197431	0.0114009	8.13745	50.6763	RB1;DDX3X;CUL3;BRD4
Protein Modification Process (GO:0036211)	0.00202941	0.011682	2.82171	17.4947	NTRK1;ILF3;EGLN3;ANXA1;PARP1;CHEK2;CDK2;DYRK1A;RARA;SIRT6;UBA52;AURKA
Regulation of Extrinsic Apoptotic Signaling Pathway (GO:2001236)	0.00209034	0.0119947	8.00364	49.3859	TCF7L2;CAV1;PHIP;RELA
Regulation of Stress-Activated MAPK Cascade (GO:0032872)	0.00212786	0.0121335	13.0188	80.1002	MYC;FOXM1;PPIA
Regulation of Transcription by RNA Polymerase I (GO:0006356)	0.00212786	0.0121335	13.0188	80.1002	CREBBP;MYBBP1A;ERCC6
Ribosome Biogenesis (GO:0042254)	0.0022828	0.0129763	4.76105	28.9584	NPM1;RPS6;NOP2;NAT10;RPL26;PELP1
Lipid Droplet Organization (GO:0034389)	0.00233378	0.0131429	12.5693	76.1732	KAT5;CHEK2;PPIA
Negative Regulation of Fat Cell Differentiation (GO:0045599)	0.00233378	0.0131429	12.5693	76.1732	YAP1;SMAD3;SIRT1
Regulation of Cholesterol Efflux (GO:0010874)	0.00233378	0.0131429	12.5693	76.1732	CAV1;PPARG;SIRT1
DNA Topological Change (GO:0006265)	0.00237255	0.0131575	34.5418	208.764	TOP2A;TOP2B
Modification-Dependent Macromolecule Catabolic Process (GO:0043632)	0.00237255	0.0131575	34.5418	208.764	UBC;UBA52
Positive Regulation of Intracellular Steroid Hormone Receptor Signaling Pathway (GO:0033145)	0.00237255	0.0131575	34.5418	208.764	HDAC1;HDAC6
Regulation of Attachment of Mitotic Spindle Microtubules to Kinetochore (GO:1902423)	0.00237255	0.0131575	34.5418	208.764	KAT5;SIRT1
Regulation of Cellular Response to Insulin Stimulus (GO:1900076)	0.00237255	0.0131575	34.5418	208.764	CUL3;PPARG
Cellular Response to Metal Ion (GO:0071248)	0.00243566	0.0134665	5.72561	34.454	PRKN;DAXX;HSF1;ECT2;SNCA
Regulation of Small Molecule Metabolic Process (GO:0062012)	0.00255164	0.0140224	12.1497	72.5461	PRKN;CAV1;SIRT1
Response to Estradiol (GO:0032355)	0.00255164	0.0140224	12.1497	72.5461	KAT5;CTNNB1;ESR2
Positive Regulation of Intracellular Protein Transport (GO:0090316)	0.00260163	0.0142541	7.50959	44.6942	SMAD3;SIRT6;ECT2;EMD
Positive Regulation of Apoptotic Signaling Pathway (GO:2001235)	0.0027417	0.0149764	7.39544	43.627	CAV1;PPARG;NUPR1;TP53
Tumor Necrosis Factor-Mediated Signaling Pathway (GO:0033209)	0.00278166	0.015104	11.7572	69.1875	TP53;RELA;BIRC2
Positive Regulation of Transcription by RNA Polymerase I (GO:0045943)	0.00278166	0.015104	11.7572	69.1875	MYBBP1A;ERCC6;SMARCA4
Cellular Response to Reactive Oxygen Species (GO:0034614)	0.00288686	0.0156286	7.28469	42.5978	ECT2;SIRT1;HDAC6;RELA
Regulation of Extracellular Matrix Assembly (GO:1901201)	0.00294955	0.0156421	30.2226	176.08	SMAD3;PPARG
Single Strand Break Repair (GO:0000012)	0.00294955	0.0156421	30.2226	176.08	ERCC6;SIRT1
Telomere Maintenance via Recombination (GO:0000722)	0.00294955	0.0156421	30.2226	176.08	RAD50;TERT
Negative Regulation of Centrosome Duplication (GO:0010826)	0.00294955	0.0156421	30.2226	176.08	NPM1;CCNF
Negative Regulation of Programmed Necrotic Cell Death (GO:0062099)	0.00294955	0.0156421	30.2226	176.08	NUPR1;BIRC2
Positive Regulation of Cellular Senescence (GO:2000774)	0.00294955	0.0156421	30.2226	176.08	SIRT1;TP53
Protein Localization to Nuclear Envelope (GO:0090435)	0.00294955	0.0156421	30.2226	176.08	LMNA;LMNB1
Intracellular Receptor Signaling Pathway (GO:0030522)	0.00302406	0.0159286	11.3892	66.0704	DDX3X;TRIM25;PPARG
Platelet Aggregation (GO:0070527)	0.00302406	0.0159286	11.3892	66.0704	MYH9;GATA1;PPIA
Telomere Maintenance (GO:0000723)	0.00303719	0.0159286	7.1772	41.6049	RAD50;PARP1;TERT;CDK2
RNA Processing (GO:0006396)	0.00303861	0.0159286	3.49796	20.2754	ATXN1;PRMT1;RPS6;NOP2;DHX15;HNRNPR;RPL26;PELP1
Regulation of Autophagy (GO:0010506)	0.00314514	0.0164397	3.87165	22.308	PRKN;KAT5;IFI16;TRIM27;NUPR1;TRIM22;HDAC6
Positive Regulation of Cell Cycle Process (GO:0090068)	0.00316603	0.0165015	5.37213	30.9181	NUMA1;CUL3;PHIP;ECT2;AURKA
Canonical NF-kappaB Signal Transduction (GO:0007249)	0.00327905	0.0170081	11.0435	63.171	CREBBP;RELA;BIRC2
Ribonucleoprotein Complex Biogenesis (GO:0022613)	0.00328194	0.0170081	5.32514	30.4562	NPM1;RPS6;NOP2;NAT10;RPL26
Negative Regulation of Defense Response (GO:0031348)	0.00340088	0.0175744	5.27897	30.0042	RB1;FXR1;PARP1;IFI16;PPARG
Negative Regulation of DNA-binding Transcription Factor Activity (GO:0043433)	0.00352289	0.0179665	5.23358	29.5618	RB1;TCF7L2;NUPR1;RBCK1;SIRT1
Regulation of Dopamine Secretion (GO:0014059)	0.0035854	0.0179665	26.8631	151.263	PRKN;SNCA
Regulation of Oxidative Stress-Induced Neuron Intrinsic Apoptotic Signaling Pathway (GO:1903376)	0.0035854	0.0179665	26.8631	151.263	PRKN;NONO
Regulation of Ventricular Cardiac Muscle Cell Action Potential (GO:0098911)	0.0035854	0.0179665	26.8631	151.263	CAV1;PKP2
Negative Regulation of Exocytosis (GO:0045920)	0.0035854	0.0179665	26.8631	151.263	PRKN;SNCA
Negative Regulation of Gene Expression via Chromosomal CpG Island Methylation (GO:0044027)	0.0035854	0.0179665	26.8631	151.263	UHRF1;MYC
Negative Regulation of Glycolytic Process (GO:0045820)	0.0035854	0.0179665	26.8631	151.263	SIRT6;NUPR1
Negative Regulation of Purine Nucleotide Catabolic Process (GO:0033122)	0.0035854	0.0179665	26.8631	151.263	SIRT6;NUPR1
Nodal Signaling Pathway (GO:0038092)	0.0035854	0.0179665	26.8631	151.263	SMAD2;SMAD3
Positive Regulation of Metaphase/Anaphase Transition of Cell Cycle (GO:1902101)	0.0035854	0.0179665	26.8631	151.263	RB1;CUL3
Regulation of Cell Cycle Checkpoint (GO:1901976)	0.0035854	0.0179665	26.8631	151.263	BRCA1;BRCC3
Transcription Initiation at RNA Polymerase II Promoter (GO:0006367)	0.00364801	0.01823	5.18897	29.1287	ERCC3;WDR5;TP53;MED26;SMARCA4
Negative Regulation of Supramolecular Fiber Organization (GO:1902904)	0.003692	0.018299	6.77709	37.9625	PRKN;LIMA1;DYRK1A;SNCA
Positive Regulation of Protein Secretion (GO:0050714)	0.003692	0.018299	6.77709	37.9625	TCF7L2;SIRT6;PPARG;PPIA
Protein Deubiquitination (GO:0016579)	0.003692	0.018299	6.77709	37.9625	PRKN;ATXN3;USP11;BRCC3
Aortic Valve Morphogenesis (GO:0003180)	0.00382762	0.0189197	10.4114	57.9447	RB1;SMAD2;SNAI1
Protein Localization (GO:0008104)	0.00390341	0.019242	3.08351	17.1008	ATXN3;NPM1;CTTN;ERCC3;CAV1;LMNA;CTNNB1;TP53;HDAC6
Regulation of Protein-Containing Complex Assembly (GO:0043254)	0.0040425	0.0198738	5.05955	27.8826	RB1;VCP;DDX3X;HSF1;HDAC6
SCF-dependent Proteasomal Ubiquitin-Dependent Protein Catabolic Process (GO:0031146)	0.00412158	0.020208	10.1217	55.5834	CCNF;CUL1;SKP1
DNA Strand Elongation (GO:0022616)	0.0042791	0.0205917	24.1756	131.854	RAD50;TERT
Reg of Single Stranded Viral RNA Replication via Double Stranded DNA Intermediate (GO:0045091)	0.0042791	0.0205917	24.1756	131.854	TOP2A;TOP2B
Cellular Response to Angiotensin (GO:1904385)	0.0042791	0.0205917	24.1756	131.854	CAV1;RELA
Negative Regulation of Microtubule Polymerization (GO:0031115)	0.0042791	0.0205917	24.1756	131.854	DYRK1A;SNCA
Peptidyl-Tyrosine Autophosphorylation (GO:0038083)	0.0042791	0.0205917	24.1756	131.854	NTRK1;DYRK1A
Primary miRNA Processing (GO:0031053)	0.0042791	0.0205917	24.1756	131.854	SMAD2;SMAD3
Regulation of ATP Biosynthetic Process (GO:2001169)	0.0042791	0.0205917	24.1756	131.854	VCP;PARP1
Positive Regulation of Viral Process (GO:0048524)	0.0044289	0.0211258	9.84762	53.3702	DDX3X;STAU1;PPIA
Regulation of DNA Binding (GO:0051101)	0.0044289	0.0211258	9.84762	53.3702	IFI16;PYHIN1;SUMO2
Regulation of Apoptotic Signaling Pathway (GO:2001233)	0.0044289	0.0211258	9.84762	53.3702	RB1;PPARG;PPIA
Regulation of mRNA Stability (GO:0043488)	0.00443654	0.0211258	6.4191	34.7779	FXR1;NPM1;VIM;SENP1
Regulation of Neuron Apoptotic Process (GO:0043523)	0.0044666	0.0212134	4.93639	26.7114	PRKN;NTRK1;EGLN3;CTNNB1;NUPR1
Gene Expression (GO:0010467)	0.00463708	0.0217405	2.99908	16.116	SMAD2;RPL7A;ATXN1;TERT;RPS6;MMS19;THOC2;RPL26;UBA52
Regulation of Cytokinesis (GO:0032465)	0.00463733	0.0217405	6.33542	34.0441	CUL3;PRPF40A;ECT2;AURKA
Negative Regulation of Cell Cycle (GO:0045786)	0.00463733	0.0217405	6.33542	34.0441	RB1;BRCA1;NUPR1;SIRT1
Positive Regulation of Organelle Organization (GO:0010638)	0.00463733	0.0217405	6.33542	34.0441	PRKN;ANXA1;TP53;AURKA
Protein Modification by Small Protein Removal (GO:0070646)	0.00463733	0.0217405	6.33542	34.0441	PRKN;USP11;BRCC3;SENP1
Regulation of Hippo Signaling (GO:0035330)	0.00474975	0.0220967	9.58799	51.2925	VCP;PPP2R1A;SIRT1
Aortic Valve Development (GO:0003176)	0.00474975	0.0220967	9.58799	51.2925	RB1;SMAD2;SNAI1
Regulation of Protein Import Into Nucleus (GO:0042306)	0.00474975	0.0220967	9.58799	51.2925	SMAD3;SIRT6;ECT2
Response to Insulin (GO:0032868)	0.00484414	0.0224211	6.25388	33.3331	PKM;PARP1;PPARG;SIRT1
Negative Regulation of Blood Vessel Morphogenesis (GO:2000181)	0.00484414	0.0224211	6.25388	33.3331	CTNNB1;PPARG;RELA;GTF2I
Reg of Intrinsic Apoptotic Sgnlng Pway in Resp to DNA Damage by P53 Cls Mediator (GO:1902165)	0.00502965	0.0228153	21.9767	116.31	RPL26;SIRT1
Response to Progesterone (GO:0032570)	0.00502965	0.0228153	21.9767	116.31	YAP1;CAV1
Mitotic DNA Integrity Checkpoint Signaling (GO:0044774)	0.00502965	0.0228153	21.9767	116.31	CHEK2;TOPBP1
Mitotic G1 DNA Damage Checkpoint Signaling (GO:0031571)	0.00502965	0.0228153	21.9767	116.31	CDK2;TP53
Negative Regulation of Cardiac Muscle Hypertrophy (GO:0010614)	0.00502965	0.0228153	21.9767	116.31	LMNA;PPARG
Positive Regulation of Cellular Respiration (GO:1901857)	0.00502965	0.0228153	21.9767	116.31	VCP;NUPR1
Positive Regulation of Mitotic Metaphase/Anaphase Transition (GO:0045842)	0.00502965	0.0228153	21.9767	116.31	RB1;CUL3
Positive Regulation of Protein Export From Nucleus (GO:0046827)	0.00502965	0.0228153	21.9767	116.31	SIRT6;EMD
Negative Regulation of Protein Phosphorylation (GO:0001933)	0.00505707	0.0228826	6.1744	32.6439	RB1;TRIM27;PPIA;SNCA
Regulation of Chromosome Organization (GO:0033044)	0.0050843	0.0229487	9.34167	49.339	RB1;MYC;LMNA
+ Reg of Transmembrane Receptor Prot Serine/Threonine Kinase Sgnlng Pway (GO:0090100)	0.00527618	0.0236993	6.09691	31.9756	SMAD2;CREBBP;SMAD3;NUMA1
Negative Regulation of Cytokine Production (GO:0001818)	0.00527665	0.0236993	3.98291	20.8882	ANXA1;KAT5;CUL3;RARA;TRIM27;RELA
mRNA Transcription (GO:0009299)	0.00543271	0.0242803	9.10767	47.4994	RARA;PPARG;TP53
Positive Regulation of Gene Expression, Epigenetic (GO:0141137)	0.00543271	0.0242803	9.10767	47.4994	WDR5;TP53;SMARCA4
Negative Regulation of Transforming Growth Factor Beta Receptor Signaling Pathway (GO:0030512)	0.00550156	0.0244678	6.02134	31.3274	HDAC1;SAP130;PPARG;SIRT1
Regulation of Cell Division (GO:0051302)	0.00550156	0.0244678	6.02134	31.3274	MYC;WDR5;PRPF40A;AURKA
Regulation of Microtubule-Based Process (GO:0032886)	0.00579513	0.0253361	8.88508	45.7647	HDAC6;AURKA;SNCA
Regulation of Telomere Maintenance via Telomerase (GO:0032210)	0.00579513	0.0253361	8.88508	45.7647	NAT10;CTNNB1;TP53
Response to Unfolded Protein (GO:0006986)	0.00579513	0.0253361	8.88508	45.7647	PRKN;DAXX;HSF1
Cellular Response to Estrogen Stimulus (GO:0071391)	0.00583608	0.0253361	20.1443	103.616	RARA;PELP1
Resolution of Meiotic Recombination Intermediates (GO:0000712)	0.00583608	0.0253361	20.1443	103.616	TOP2A;TOP2B
Retinoic Acid Receptor Signaling Pathway (GO:0048384)	0.00583608	0.0253361	20.1443	103.616	RARA;PPARG
Mitotic G1/S Transition Checkpoint Signaling (GO:0044819)	0.00583608	0.0253361	20.1443	103.616	CDK2;TP53
Mitotic intra-S DNA Damage Checkpoint Signaling (GO:0031573)	0.00583608	0.0253361	20.1443	103.616	MDC1;FANCD2
Negative Regulation of Fatty Acid Biosynthetic Process (GO:0045717)	0.00583608	0.0253361	20.1443	103.616	BRCA1;SIRT1
Negative Regulation of Transcription Elongation by RNA Polymerase II (GO:0034244)	0.00583608	0.0253361	20.1443	103.616	PARP1;SIRT6
Regulation of Nervous System Development (GO:0051960)	0.0061717	0.0266659	8.67309	44.1268	YAP1;FXR1;CTNNB1
Negative Regulation of BMP Signaling Pathway (GO:0030514)	0.0061717	0.0266659	8.67309	44.1268	CAV1;PPARG;TRIM33
Positive Regulation of Canonical Wnt Signaling Pathway (GO:0090263)	0.0064673	0.0278768	5.73682	28.9193	VCP;DDX3X;XIAP;PLEKHA4
Homotypic Cell-Cell Adhesion (GO:0034109)	0.00656258	0.0282206	8.47097	42.5782	MYH9;GATA1;PPIA
Regulation of Oxidative Phosphorylation (GO:0002082)	0.00669742	0.0282659	18.5938	93.0812	VCP;NUPR1
Sympathetic Nervous System Development (GO:0048485)	0.00669742	0.0282659	18.5938	93.0812	NTRK1;CTNNB1
Mitotic Recombination (GO:0006312)	0.00669742	0.0282659	18.5938	93.0812	RAD50;TERT
Nucleotide-Binding Domain, Leucine Rich Repeat Containing Receptor Signaling Pathway (GO:0035872)	0.00669742	0.0282659	18.5938	93.0812	XIAP;RELA
Positive Regulation of Mitotic Sister Chromatid Separation (GO:1901970)	0.00669742	0.0282659	18.5938	93.0812	RB1;CUL3
Protein K6-linked Ubiquitination (GO:0085020)	0.00669742	0.0282659	18.5938	93.0812	PRKN;BRCA1
Regulation of Carbohydrate Metabolic Process (GO:0006109)	0.00669742	0.0282659	18.5938	93.0812	PRKN;SIRT1
Regulation of Catecholamine Secretion (GO:0050433)	0.00669742	0.0282659	18.5938	93.0812	PRKN;SNCA
Mitotic Spindle Assembly (GO:0090307)	0.00696788	0.0292715	8.27803	41.1124	UHRF1;CHEK2;ZNF207
Positive Regulation of Pattern Recognition Receptor Signaling Pathway (GO:0062208)	0.00696788	0.0292715	8.27803	41.1124	DDX3X;CAV1;ZC3HAV1
DNA-templated Transcription (GO:0006351)	0.00704949	0.0295461	3.73801	18.5211	SMAD2;MAF;PARP1;ERCC3;ERCC6;TP53
Glucose Homeostasis (GO:0042593)	0.00726114	0.0303632	5.5404	27.2877	TCF7L2;RPS6;PPARG;SIRT1
Replication Fork Processing (GO:0031297)	0.00738773	0.0306111	8.09366	39.7232	RAD50;PARP1;BRCA1
Negative Regulation of Tumor Necrosis Factor Production (GO:0032720)	0.00738773	0.0306111	8.09366	39.7232	FXR1;RARA;TRIM27
Negative Regulation of Viral Genome Replication (GO:0045071)	0.00738773	0.0306111	8.09366	39.7232	ILF3;IFI16;ZC3HAV1
Post-Translational Protein Modification (GO:0043687)	0.00738773	0.0306111	8.09366	39.7232	PARP1;CDK2;ZC3HAV1
Regulation of Protein Metabolic Process (GO:0051246)	0.00753939	0.0310482	5.47787	26.7737	UHRF1;CHEK2;MDM2;NAT10
Negative Regulation of Angiogenesis (GO:0016525)	0.00753939	0.0310482	5.47787	26.7737	CTNNB1;PPARG;RELA;GTF2I
Regulation of Stem Cell Proliferation (GO:0072091)	0.00761271	0.0310482	17.2648	84.2166	YAP1;TERT
Regulation of Triglyceride Biosynthetic Process (GO:0010866)	0.00761271	0.0310482	17.2648	84.2166	KAT5;SIRT1
Regulation of Viral Life Cycle (GO:1903900)	0.00761271	0.0310482	17.2648	84.2166	TRIM25;PPIA
Positive Regulation of DNA Damage Response, Signal Transduction by P53 Class Mediator (GO:0043517)	0.00761271	0.0310482	17.2648	84.2166	PYHIN1;RPL26
Positive Regulation of Transcription by RNA Polymerase III (GO:0045945)	0.00761271	0.0310482	17.2648	84.2166	MYBBP1A;ERCC6
Regulation of Stem Cell Differentiation (GO:2000736)	0.00782227	0.0317605	7.91731	38.4051	KAT5;HDAC1;SIRT6
Positive Regulation of Transport (GO:0051050)	0.00782227	0.0317605	7.91731	38.4051	ANXA1;NUMA1;SNCA
Regulation of Cold-Induced Thermogenesis (GO:0120161)	0.00791536	0.0320669	4.27638	20.6932	RB1;CAV1;HSF1;SIRT6;SMARCA4
Negative Regulation of Tumor Necrosis Factor Superfamily Cytokine Production (GO:1903556)	0.00827159	0.0332877	7.74847	37.1533	FXR1;RARA;TRIM27
Positive Regulation of Fat Cell Differentiation (GO:0045600)	0.00827159	0.0332877	7.74847	37.1533	CHEK2;SIRT6;PPARG
Positive Regulation of Non-Canonical NF-kappaB Signal Transduction (GO:1901224)	0.00827159	0.0332877	7.74847	37.1533	VCP;DDX3X;RELA
mRNA Splicing, via Spliceosome (GO:0000398)	0.00844883	0.0339259	3.59067	17.1409	HNRNPM;ILF3;DHX15;CDC5L;HNRNPR;PRPF40A
DNA Biosynthetic Process (GO:0071897)	0.008581	0.0339323	16.113	76.669	TERT;SIRT1
Cellular Response to Cadmium Ion (GO:0071276)	0.008581	0.0339323	16.113	76.669	DAXX;HSF1
Ribosomal Large Subunit Assembly (GO:0000027)	0.008581	0.0339323	16.113	76.669	NOP2;MDN1
Embryonic Axis Specification (GO:0000578)	0.008581	0.0339323	16.113	76.669	SMAD2;TBX3
Negative Regulation of Receptor Signaling Pathway via STAT (GO:1904893)	0.008581	0.0339323	16.113	76.669	CAV1;PPARG
Negative Regulation of Telomere Maintenance (GO:0032205)	0.008581	0.0339323	16.113	76.669	RAD50;PARP1
Positive Regulation of Regulatory T Cell Differentiation (GO:0045591)	0.008581	0.0339323	16.113	76.669	BCL6;KAT5
Regulation of Mitotic Metaphase/Anaphase Transition (GO:0030071)	0.00873581	0.0342466	7.58666	35.9632	RB1;CUL3;SMARCA4
Regulation of Ubiquitin-Dependent Protein Catabolic Process (GO:2000058)	0.00873581	0.0342466	7.58666	35.9632	ATXN3;PYHIN1;AXIN1
Epithelial to Mesenchymal Transition (GO:0001837)	0.00873581	0.0342466	7.58666	35.9632	SNAI1;CTNNB1;TBX3
Transcription Initiation-Coupled Chromatin Remodeling (GO:0045815)	0.00873581	0.0342466	7.58666	35.9632	WDR5;TP53;SMARCA4
Positive Regulation of Protein Modification Process (GO:0031401)	0.00903602	0.0353474	5.18519	24.4043	DAXX;KAT5;PPIA;SIRT1
Regulation of Cell Development (GO:0060284)	0.00921503	0.0359703	7.43145	34.8306	YAP1;FXR1;CTNNB1
Negative Regulation of Response to External Stimulus (GO:0032102)	0.00930749	0.0362534	4.10292	19.1891	RB1;FXR1;PARP1;IFI16;PPARG
Positive Regulation of Cold-Induced Thermogenesis (GO:0120162)	0.0093569	0.0363679	5.13034	23.9671	CAV1;HSF1;SIRT6;SMARCA4
Intracellular Signaling Cassette (GO:0141124)	0.00959795	0.0365374	2.85183	13.2502	SMAD2;CREBBP;MAF;SMAD3;MYC;HSF1;BIRC2;RELA
SMAD Protein Signal Transduction (GO:0060395)	0.00960137	0.0365374	15.1052	70.1764	SMAD2;SMAD3
Regulation of Vascular Endothelial Cell Proliferation (GO:1905562)	0.00960137	0.0365374	15.1052	70.1764	SIRT6;PPARG
Embryonic Digit Morphogenesis (GO:0042733)	0.00960137	0.0365374	15.1052	70.1764	HDAC1;TBX3
Megakaryocyte Differentiation (GO:0030219)	0.00960137	0.0365374	15.1052	70.1764	MAF;GATA1
Negative Regulation of DNA-templated Transcription, Elongation (GO:0032785)	0.00960137	0.0365374	15.1052	70.1764	PARP1;SIRT6
Nuclear Chromosome Segregation (GO:0098813)	0.00960137	0.0365374	15.1052	70.1764	TOP2A;TOP2B
Positive Regulation of Chromosome Segregation (GO:0051984)	0.00960137	0.0365374	15.1052	70.1764	NUMA1;KAT5
Protein Localization to Chromosome, Centromeric Region (GO:0071459)	0.00960137	0.0365374	15.1052	70.1764	RB1;BUB3
Regulation of Adaptive Immune Response (GO:0002819)	0.00960137	0.0365374	15.1052	70.1764	TRIM27;SIRT1
Regulation of Microtubule Polymerization (GO:0031113)	0.00970935	0.0367944	7.28245	33.7517	NUMA1;DYRK1A;SNCA
Regulation of Smoothened Signaling Pathway (GO:0008589)	0.00970935	0.0367944	7.28245	33.7517	VCP;CREBBP;TULP3
Positive Regulation of DNA-templated Transcription, Elongation (GO:0032786)	0.0102189	0.0386447	7.1393	32.7231	PARP1;ERCC6;MED26
Neuron Development (GO:0048666)	0.0105897	0.0397014	3.9687	18.0491	RB1;NTRK1;PRMT1;THOC2;ERCC6
DNA Replication Checkpoint Signaling (GO:0000076)	0.0106729	0.0397014	14.2159	64.541	MDC1;TOPBP1
Cardiac Epithelial to Mesenchymal Transition (GO:0060317)	0.0106729	0.0397014	14.2159	64.541	SNAI1;TBX3
Dopamine Metabolic Process (GO:0042417)	0.0106729	0.0397014	14.2159	64.541	PRKN;SNCA
Negative Regulation of Stem Cell Population Maintenance (GO:1902455)	0.0106729	0.0397014	14.2159	64.541	HDAC1;SAP130
Nuclear Migration (GO:0007097)	0.0106729	0.0397014	14.2159	64.541	LMNA;LMNB1
Regulation of RIG-I Signaling Pathway (GO:0039535)	0.0106729	0.0397014	14.2159	64.541	ZC3HAV1;BIRC2
Regulation of Centriole Replication (GO:0046599)	0.0106729	0.0397014	14.2159	64.541	NPM1;BRCA1
Regulation of Metabolic Process (GO:0019222)	0.0107436	0.0397208	7.00165	31.7416	PRKN;TCF7L2;FOXM1
Nucleus Organization (GO:0006997)	0.0107436	0.0397208	7.00165	31.7416	NUMA1;LMNA;LMNB1
Positive Regulation of Telomere Maintenance (GO:0032206)	0.0107436	0.0397208	7.00165	31.7416	RAD50;MYC;SIRT6
Regulation of Fatty Acid Metabolic Process (GO:0019217)	0.0117947	0.0434302	13.4255	59.6106	CAV1;PPARG
Mesoderm Formation (GO:0001707)	0.0117947	0.0434302	13.4255	59.6106	SMAD2;SNAI1
Myeloid Cell Differentiation (GO:0030099)	0.0118393	0.0435065	6.74165	29.9082	MAF;IFI16;GATA1
Protein Catabolic Process (GO:0030163)	0.012193	0.044716	4.72995	20.8444	PRKN;VCP;CHEK2;MDM2
Phosphorylation (GO:0016310)	0.0123823	0.0453186	2.95664	12.9841	NTRK1;ILF3;CHEK2;CDK2;DYRK1A;RARA;AURKA
Regulation of Myoblast Differentiation (GO:0045661)	0.0124104	0.0453302	6.61874	29.0511	KAT5;TBX3;SMARCA4
Cellular Response to Insulin Stimulus (GO:0032869)	0.0125821	0.0458653	4.68424	20.4958	PKM;PARP1;PHIP;PPARG
RNA-templated DNA Biosynthetic Process (GO:0006278)	0.0129658	0.0463355	12.7182	55.2663	RAD50;TERT
Regulation of Oxidative Stress-Induced Intrinsic Apoptotic Signaling Pathway (GO:1902175)	0.0129658	0.0463355	12.7182	55.2663	SIRT1;PPIA
Regulation of Smooth Muscle Contraction (GO:0006940)	0.0129658	0.0463355	12.7182	55.2663	CTTN;CAV1
Regulation of Transcription Regulatory Region DNA Binding (GO:2000677)	0.0129658	0.0463355	12.7182	55.2663	RB1;GATA1
Cellular Response to Estradiol Stimulus (GO:0071392)	0.0129658	0.0463355	12.7182	55.2663	KAT5;ESR2
Telomere Maintenance via Telomerase (GO:0007004)	0.0129658	0.0463355	12.7182	55.2663	RAD50;TERT
Myoblast Differentiation (GO:0045445)	0.0129658	0.0463355	12.7182	55.2663	RB1;TCF7L2
Negative Regulation of Cilium Assembly (GO:1902018)	0.0129658	0.0463355	12.7182	55.2663	YAP1;LIMA1
Negative Regulation of Telomere Maintenance via Telomerase (GO:0032211)	0.0129658	0.0463355	12.7182	55.2663	NAT10;TP53
Positive Regulation of Extracellular Matrix Organization (GO:1903055)	0.0129658	0.0463355	12.7182	55.2663	RB1;SMAD3
Apoptotic Process (GO:0006915)	0.0130557	0.0465652	3.25354	14.1156	FXR1;PARP1;ERCC3;MYC;MDM2;PPIA
Protein Metabolic Process (GO:0019538)	0.0136616	0.048631	2.26332	9.7168	PRKN;RPL7A;PARP1;CHEK2;RPS6;MDM2;MMS19;RPL26;UBA52;EMD;SNCA
Positive Regulation of Cellular Component Organization (GO:0051130)	0.0137965	0.0490154	4.55221	19.4987	RB1;VCP;AHNAK;SNCA
Regulation of Macromolecule Biosynthetic Process (GO:0010556)	0.0138256	0.0490228	3.70205	15.8494	DAXX;MYC;CDK2;GATA1;TRIM22
RNA Splicing, via Transesterification Reactions With Bulged Adenosine as Nucleophile (GO:0000377)	0.0141492	0.0495427	3.67956	15.6679	HNRNPM;DHX15;CDC5L;HNRNPR;PRPF40A
Cellular Response to Interferon-Beta (GO:0035458)	0.0141854	0.0495427	12.0817	51.4142	IFI16;PYHIN1
Mammary Gland Development (GO:0030879)	0.0141854	0.0495427	12.0817	51.4142	CAV1;TBX3
Positive Regulation of Interferon-Alpha Production (GO:0032727)	0.0141854	0.0495427	12.0817	51.4142	DDX3X;ZC3HAV1
protein-DNA Complex Disassembly (GO:0032986)	0.0141854	0.0495427	12.0817	51.4142	MYC;SMARCA4
Regulation of Anoikis (GO:2000209)	0.0141854	0.0495427	12.0817	51.4142	MYBBP1A;CAV1
Regulation of Calcium Ion Import (GO:0090279)	0.0141854	0.0495427	12.0817	51.4142	CTNNB1;TRIM27
Telomere Organization (GO:0032200)	0.0142171	0.0495427	6.27544	26.6914	RAD50;PARP1;TERT
Regulation of Wnt Signaling Pathway (GO:0030111)	0.0142173	0.0495427	4.50983	19.1816	PRKN;TERT;EMD;SMARCA4
Antiviral Innate Immune Response (GO:0140374)	0.0148507	0.0516511	6.16876	25.9687	DHX15;TRIM25;RELA
Transforming Growth Factor Beta Receptor Superfamily Signaling Pathway (GO:0141091)	0.0150831	0.052359	4.42738	18.5693	SMAD2;SMAD3;PPARG;SIRT1
Regulation of Regulatory T Cell Differentiation (GO:0045589)	0.0154525	0.052637	11.5058	47.979	BCL6;KAT5
Maturation of LSU-rRNA (GO:0000470)	0.0154525	0.052637	11.5058	47.979	RPL7A;NOP2
Negative Regulation of Interleukin-2 Production (GO:0032703)	0.0154525	0.052637	11.5058	47.979	KAT5;TRIM27
Negative Regulation of Smoothened Signaling Pathway (GO:0045879)	0.0154525	0.052637	11.5058	47.979	VCP;TULP3
poly(A)+ mRNA Export From Nucleus (GO:0016973)	0.0154525	0.052637	11.5058	47.979	ZC3H11A;THOC2
Positive Regulation of BMP Signaling Pathway (GO:0030513)	0.0154525	0.052637	11.5058	47.979	SMAD2;NUMA1
Positive Regulation of Cell Cycle G2/M Phase Transition (GO:1902751)	0.0154525	0.052637	11.5058	47.979	NPM1;BRD4
Postreplication Repair (GO:0006301)	0.0154525	0.052637	11.5058	47.979	VCP;BRCA1
Protein K63-linked Deubiquitination (GO:0070536)	0.0154525	0.052637	11.5058	47.979	ATXN3;BRCC3
Regulation of ERAD Pathway (GO:1904292)	0.0154525	0.052637	11.5058	47.979	ATXN3;CAV1
Negative Regulation of Metabolic Process (GO:0009892)	0.0155001	0.0526973	6.06564	25.275	RB1;PRKN;BRCA1
Regulation of JNK Cascade (GO:0046328)	0.0155282	0.0526973	4.38728	18.2734	PRKN;PRMT1;AXIN1;XIAP
Regulation of DNA Metabolic Process (GO:0051052)	0.0159815	0.0541346	4.34788	17.9843	MYC;LMNA;BRCC3;BRCA1
Negative Regulation of Multicellular Organismal Process (GO:0051241)	0.0160654	0.0543178	3.10079	12.8096	RB1;SMAD2;SMAD3;PARP1;HDAC1;SAP130
Positive Regulation of T Cell Differentiation (GO:0045582)	0.0161653	0.0545543	5.96591	24.6087	KAT5;BCL6;SMARCA4
DNA Methylation-Dependent Constitutive Heterochromatin Formation (GO:0006346)	0.0167664	0.0556535	10.9823	44.8996	HDAC1;SIRT1
Regulation of Lipid Storage (GO:0010883)	0.0167664	0.0556535	10.9823	44.8996	PPARG;SIRT1
Apoptotic Cell Clearance (GO:0043277)	0.0167664	0.0556535	10.9823	44.8996	ANXA1;RARA
Response to Ketone (GO:1901654)	0.0167664	0.0556535	10.9823	44.8996	YAP1;CAV1
Negative Regulation of Extrinsic Apoptotic Signaling Pathway in Absence of Ligand (GO:2001240)	0.0167664	0.0556535	10.9823	44.8996	TERT;GATA1
Negative Regulation of Extrinsic Apoptotic Signaling Pathway via Death Domain Receptors (GO:1902042)	0.0167664	0.0556535	10.9823	44.8996	DDX3X;BRCA1
Negative Regulation of Signal Transduction in Absence of Ligand (GO:1901099)	0.0167664	0.0556535	10.9823	44.8996	TERT;GATA1
Positive Regulation of Morphogenesis of an Epithelium (GO:1905332)	0.0167664	0.0556535	10.9823	44.8996	CTNNB1;SIRT6
Regulation of Cellular Response to Growth Factor Stimulus (GO:0090287)	0.0167664	0.0556535	10.9823	44.8996	PRMT1;XIAP
Fat Cell Differentiation (GO:0045444)	0.0168464	0.0557156	5.86938	23.9683	TCF7L2;PPARG;SIRT1
Negative Regulation of Autophagy (GO:0010507)	0.0168464	0.0557156	5.86938	23.9683	TRIM27;NUPR1;SNCA
Positive Regulation of Epithelial Cell Proliferation (GO:0050679)	0.0169128	0.0558338	4.27117	17.425	YAP1;TCF7L2;MYC;SIRT1
Regulation of Neurogenesis (GO:0050767)	0.0175433	0.0578103	5.77593	23.3525	YAP1;FXR1;CTNNB1
Neuron Differentiation (GO:0030182)	0.0176694	0.0581204	3.46873	13.9995	NTRK1;ERCC3;CTNNB1;THOC2;ERCC6
Mitotic Sister Chromatid Segregation (GO:0000070)	0.0178775	0.0586988	4.19711	16.89	UHRF1;CHEK2;CUL3;ZNF207
Activin Receptor Signaling Pathway (GO:0032924)	0.0181262	0.0588778	10.5042	42.1262	SMAD2;SMAD3
Regulation of Protein Export From Nucleus (GO:0046825)	0.0181262	0.0588778	10.5042	42.1262	SIRT6;EMD
Cell Surface Receptor Protein Serine/Threonine Kinase Signaling Pathway (GO:0007178)	0.0181262	0.0588778	10.5042	42.1262	SMAD2;SMAD3
Negative Regulation of Intrinsic Apoptotic Signaling Pathway in Response to DNA Damage (GO:1902230)	0.0181262	0.0588778	10.5042	42.1262	SNAI1;SIRT1
Negative Regulation of Non-Canonical NF-kappaB Signal Transduction (GO:1901223)	0.0181262	0.0588778	10.5042	42.1262	DDX3X;RELA
Non-Canonical NF-kappaB Signal Transduction (GO:0038061)	0.0181262	0.0588778	10.5042	42.1262	RELA;BIRC2
Ras Protein Signal Transduction (GO:0007265)	0.0189849	0.0613384	5.59764	22.1897	RB1;CDK2;TP53
Extrinsic Apoptotic Signaling Pathway (GO:0097191)	0.0189849	0.0613384	5.59764	22.1897	DAXX;DDX3X;SMAD3
Positive Regulation of Type I Interferon Production (GO:0032481)	0.0189849	0.0613384	5.59764	22.1897	DDX3X;XIAP;ZC3HAV1
Cellular Response to Xenobiotic Stimulus (GO:0071466)	0.019531	0.0625473	10.0661	39.6175	MYC;TP53
Negative Regulation of DNA Biosynthetic Process (GO:2000279)	0.019531	0.0625473	10.0661	39.6175	NAT10;TP53
Negative Regulation of Lipid Biosynthetic Process (GO:0051055)	0.019531	0.0625473	10.0661	39.6175	BRCA1;SIRT1
Negative Regulation of Macroautophagy (GO:0016242)	0.019531	0.0625473	10.0661	39.6175	NUPR1;HDAC6
Regulation of Cardiac Muscle Cell Contraction (GO:0086004)	0.019531	0.0625473	10.0661	39.6175	CAV1;PKP2
Regulation of Translational Initiation (GO:0006446)	0.0197296	0.0630723	5.51255	21.6403	NPM1;DDX3X;EIF4B
Negative Regulation of Immune Response (GO:0050777)	0.0204903	0.0650129	5.43	21.1108	PARP1;IFI16;TRIM27
Peptidyl-Serine Phosphorylation (GO:0018105)	0.0204903	0.0650129	5.43	21.1108	CDK2;DYRK1A;AURKA
Macromolecule Biosynthetic Process (GO:0009059)	0.0208705	0.0650129	3.31657	12.8332	RPL7A;EEF1D;RPS6;RPL26;UBA52
Regulation of Double-Strand Break Repair via Nonhomologous End Joining (GO:2001032)	0.02098	0.0650129	9.66293	37.3394	HSF1;ERCC6
DNA Synthesis Involved in DNA Repair (GO:0000731)	0.02098	0.0650129	9.66293	37.3394	VCP;SIRT1
Regulation of Interferon-Alpha Production (GO:0032647)	0.02098	0.0650129	9.66293	37.3394	DDX3X;ZC3HAV1
Regulation of Intracellular Estrogen Receptor Signaling Pathway (GO:0033146)	0.02098	0.0650129	9.66293	37.3394	HDAC1;HDAC6
Regulation of Kinase Activity (GO:0043549)	0.02098	0.0650129	9.66293	37.3394	RB1;ECT2
Regulation of Mitochondrial Fission (GO:0090140)	0.02098	0.0650129	9.66293	37.3394	PRKN;PPARG
Regulation of Protein Localization to Cell Periphery (GO:1904375)	0.02098	0.0650129	9.66293	37.3394	SIRT6;SNCA
Regulation of Transcription by RNA Polymerase III (GO:0006359)	0.02098	0.0650129	9.66293	37.3394	MYBBP1A;ERCC6
Spindle Assembly Checkpoint Signaling (GO:0071173)	0.02098	0.0650129	9.66293	37.3394	ZNF207;BUB3
Mitotic Spindle Assembly Checkpoint Signaling (GO:0007094)	0.02098	0.0650129	9.66293	37.3394	ZNF207;BUB3
Mitotic Spindle Checkpoint Signaling (GO:0071174)	0.02098	0.0650129	9.66293	37.3394	ZNF207;BUB3
Positive Regulation of DNA Binding (GO:0043388)	0.02098	0.0650129	9.66293	37.3394	RB1;PYHIN1
Positive Regulation of Erythrocyte Differentiation (GO:0045648)	0.02098	0.0650129	9.66293	37.3394	PRMT1;GATA1
Positive Regulation of Vascular Endothelial Growth Factor Production (GO:0010575)	0.02098	0.0650129	9.66293	37.3394	BRCA1;RELA
Regulation of Chromosome Segregation (GO:0051983)	0.02098	0.0650129	9.66293	37.3394	NUMA1;ZNF207
Phagocytosis (GO:0006909)	0.0212669	0.0657899	5.34987	20.6002	ANXA1;RARA;MYH9
Regulation of Extrinsic Apoptotic Signaling Pathway in Absence of Ligand (GO:2001239)	0.0224723	0.0688168	9.29081	35.263	TERT;GATA1
Regulation of Glucose Metabolic Process (GO:0010906)	0.0224723	0.0688168	9.29081	35.263	PRKN;SIRT1
Telomere Maintenance via Telomere Lengthening (GO:0010833)	0.0224723	0.0688168	9.29081	35.263	RAD50;TERT
Negative Regulation of Protein Polymerization (GO:0032272)	0.0224723	0.0688168	9.29081	35.263	DYRK1A;SNCA
Positive Regulation of Response to Endoplasmic Reticulum Stress (GO:1905898)	0.0224723	0.0688168	9.29081	35.263	ATXN3;CAV1
Regulation of Cardiac Muscle Cell Action Potential (GO:0098901)	0.0224723	0.0688168	9.29081	35.263	CAV1;PKP2
Negative Regulation of Cellular Response to Growth Factor Stimulus (GO:0090288)	0.022868	0.0699109	5.19649	19.6324	CAV1;PPARG;TRIM33
Supramolecular Fiber Organization (GO:0097435)	0.0233232	0.0711827	2.58608	9.71928	PRKN;ZNF207;MDM2;VIM;EMD;DBN1;SNCA
Regulation of Vascular Endothelial Growth Factor Production (GO:0010574)	0.0240073	0.0724199	8.94625	33.3641	BRCA1;RELA
Response to Interferon-Beta (GO:0035456)	0.0240073	0.0724199	8.94625	33.3641	IFI16;PYHIN1
Cytoplasmic Pattern Recognition Receptor Signaling Pathway (GO:0002753)	0.0240073	0.0724199	8.94625	33.3641	DDX3X;TRIM25
Negative Regulation of Cytoskeleton Organization (GO:0051494)	0.0240073	0.0724199	8.94625	33.3641	PRKN;LIMA1
Negative Regulation of Mitotic Metaphase/Anaphase Transition (GO:0045841)	0.0240073	0.0724199	8.94625	33.3641	ZNF207;BUB3
Positive Regulation of Defense Response to Virus by Host (GO:0002230)	0.0240073	0.0724199	8.94625	33.3641	ERCC6;TRIM22
Positive Regulation of Protein Import Into Nucleus (GO:0042307)	0.0240073	0.0724199	8.94625	33.3641	SMAD3;ECT2
Import Into Nucleus (GO:0051170)	0.0245331	0.0737616	5.05164	18.7301	NPM1;TERT;SIRT6
Peptidyl-Serine Modification (GO:0018209)	0.0245331	0.0737616	5.05164	18.7301	CDK2;DYRK1A;AURKA
Transforming Growth Factor Beta Receptor Signaling Pathway (GO:0007179)	0.0253896	0.0762107	4.98218	18.3016	SMAD2;SMAD3;SIRT1
Negative Regulation of Mitotic Cell Cycle (GO:0045930)	0.025584	0.0766676	8.62631	31.6222	BCL6;CTNNB1
Regulation of Non-Canonical NF-kappaB Signal Transduction (GO:1901222)	0.026262	0.0785702	4.91461	17.8874	VCP;DDX3X;RELA
Regulation of Protein Binding (GO:0043393)	0.0271504	0.0808493	4.84883	17.4867	TCF7L2;TERT;AURKA
Positive Regulation of Macroautophagy (GO:0016239)	0.0271504	0.0808493	4.84883	17.4867	PRKN;KAT5;SIRT1
Establishment of Mitotic Spindle Orientation (GO:0000132)	0.0272016	0.0808493	8.32843	30.0196	NUMA1;KAT5
Negative Regulation of Carbohydrate Metabolic Process (GO:0045912)	0.0272016	0.0808493	8.32843	30.0196	SIRT6;NUPR1
Regulation of Transcription Elongation by RNA Polymerase II (GO:0034243)	0.0280547	0.0832488	4.78479	17.0989	PARP1;SIRT6;MED26
Regulation of Extrinsic Apoptotic Signaling Pathway via Death Domain Receptors (GO:1902041)	0.0288595	0.0845993	8.05041	28.5412	DDX3X;BRCA1
Response to Steroid Hormone (GO:0048545)	0.0288595	0.0845993	8.05041	28.5412	YAP1;CAV1
Extrinsic Apoptotic Signaling Pathway via Death Domain Receptors (GO:0008625)	0.0288595	0.0845993	8.05041	28.5412	DAXX;DDX3X
miRNA Processing (GO:0035196)	0.0288595	0.0845993	8.05041	28.5412	SMAD2;SMAD3
Nuclear Receptor-Mediated Signaling Pathway (GO:0141193)	0.0288595	0.0845993	8.05041	28.5412	RARA;PPARG
Neuron Projection Development (GO:0031175)	0.0288746	0.0845993	3.03344	10.7529	RB1;NTRK1;CTTN;PRMT1;ERCC6
Cholesterol Homeostasis (GO:0042632)	0.0289749	0.0845993	4.72241	16.7236	LIMA1;CAV1;SIRT1
Response to Tumor Necrosis Factor (GO:0034612)	0.0289749	0.0845993	4.72241	16.7236	BRCA1;SIRT1;RELA
Negative Regulation of Cellular Component Organization (GO:0051129)	0.0289749	0.0845993	4.72241	16.7236	DDX3X;HSF1;HDAC6
Protein Import Into Nucleus (GO:0006606)	0.0289749	0.0845993	4.72241	16.7236	NPM1;TERT;SIRT6
Protein Autophosphorylation (GO:0046777)	0.0294179	0.0857551	3.57625	12.6104	NTRK1;CHEK2;DYRK1A;AURKA
Sterol Homeostasis (GO:0055092)	0.029911	0.0869138	4.66163	16.3601	LIMA1;CAV1;SIRT1
Negative Regulation of Neuron Apoptotic Process (GO:0043524)	0.029911	0.0869138	4.66163	16.3601	PRKN;NTRK1;NONO
Negative Regulation of JNK Cascade (GO:0046329)	0.0305568	0.0886487	7.79032	27.174	PRKN;PRMT1
Regulation of Gluconeogenesis (GO:0006111)	0.0322927	0.0927969	7.54649	25.9065	SIRT6;SIRT1
Regulation of Response to Biotic Stimulus (GO:0002831)	0.0322927	0.0927969	7.54649	25.9065	XIAP;BIRC2
Negative Regulation of Microtubule Polymerization or Depolymerization (GO:0031111)	0.0322927	0.0927969	7.54649	25.9065	DYRK1A;SNCA
Protein Acylation (GO:0043543)	0.0322927	0.0927969	7.54649	25.9065	CREBBP;NAT10
Regulation of Ras Protein Signal Transduction (GO:0046578)	0.0322927	0.0927969	7.54649	25.9065	NTRK1;FOXM1
Regulation of Cell Cycle Phase Transition (GO:1901987)	0.0322927	0.0927969	7.54649	25.9065	ERCC3;TP53
Monoatomic Cation Homeostasis (GO:0055080)	0.0328141	0.0941464	4.4883	15.3361	CAV1;XIAP;SNCA
Ribosomal Small Subunit Biogenesis (GO:0042274)	0.0338133	0.0968605	4.43334	15.0153	NPM1;RPS6;NAT10
Regulation of Protein Localization to Membrane (GO:1905475)	0.0340666	0.0969751	7.31744	24.7288	PRKN;SIRT6
Skeletal Muscle Organ Development (GO:0060538)	0.0340666	0.0969751	7.31744	24.7288	FXR1;CAV1
Negative Regulation of Myeloid Leukocyte Differentiation (GO:0002762)	0.0340666	0.0969751	7.31744	24.7288	MYC;RARA
Positive Regulation of Macromolecule Metabolic Process (GO:0010604)	0.0340666	0.0969751	7.31744	24.7288	UHRF1;SNCA
Positive Regulation of Biosynthetic Process (GO:0009891)	0.0358589	0.101653	4.32734	14.4021	SMAD3;VIM;SIRT1
Establishment of Mitotic Spindle Localization (GO:0040001)	0.0358776	0.101653	7.10187	23.6325	NUMA1;KAT5
Negative Regulation of Plasma Membrane Bounded Cell Projection Assembly (GO:0120033)	0.0358776	0.101653	7.10187	23.6325	YAP1;LIMA1
Protein Phosphorylation (GO:0006468)	0.0364163	0.103019	2.34175	7.75762	NTRK1;ILF3;CHEK2;CDK2;DYRK1A;RARA;AURKA
Protein Localization to Organelle (GO:0033365)	0.0372798	0.105298	3.30679	10.8771	DDX3X;LMNA;MDM2;TULP3
Regulation of Release of Cytochrome C From Mitochondria (GO:0090199)	0.0377251	0.105623	6.89861	22.6097	PRKN;TP53
Positive Regulation of Interferon-Beta Production (GO:0032728)	0.0377251	0.105623	6.89861	22.6097	DDX3X;ZC3HAV1
Positive Regulation of Myeloid Cell Differentiation (GO:0045639)	0.0377251	0.105623	6.89861	22.6097	PRMT1;GATA1
Regulation of G2/M Transition of Mitotic Cell Cycle (GO:0010389)	0.0377251	0.105623	6.89861	22.6097	CDK2;BRD4
Cellular Response to Hormone Stimulus (GO:0032870)	0.0379669	0.105623	4.22628	13.8243	CAV1;RARA;PELP1
Establishment of Protein Localization to Organelle (GO:0072594)	0.0390442	0.105623	4.17749	13.5479	NPM1;TERT;SIRT6
Regulation of Defense Response to Virus by Host (GO:0050691)	0.0396083	0.105623	6.70664	21.6538	ERCC6;TRIM22
Regulation of Erythrocyte Differentiation (GO:0045646)	0.0396083	0.105623	6.70664	21.6538	PRMT1;GATA1
Striated Muscle Tissue Development (GO:0014706)	0.0396083	0.105623	6.70664	21.6538	PRMT1;CAV1
mRNA Transcription by RNA Polymerase II (GO:0042789)	0.0396083	0.105623	6.70664	21.6538	RARA;PPARG
Negative Regulation of Endothelial Cell Proliferation (GO:0001937)	0.0396083	0.105623	6.70664	21.6538	CAV1;PPARG
Negative Regulation of Transport (GO:0051051)	0.0396083	0.105623	6.70664	21.6538	PRKN;SNCA
Positive Regulation of Protein Binding (GO:0032092)	0.0396083	0.105623	6.70664	21.6538	TCF7L2;TERT
Regulation of DNA-templated Transcription Elongation (GO:0032784)	0.0396083	0.105623	6.70664	21.6538	PARP1;ERCC6
ERAD Pathway (GO:0036503)	0.0401369	0.105623	4.12981	13.2792	PRKN;VCP;TRIM25
mRNA Processing (GO:0006397)	0.0404962	0.105623	2.75611	8.83758	HNRNPM;DHX15;CDC5L;HNRNPR;PRPF40A
Regulation of Circadian Sleep/Wake Cycle (GO:0042749)	0.0408206	0.105623	30.0455	96.1024	FXR1
Regulation of Inositol Phosphate Biosynthetic Process (GO:0010919)	0.0408206	0.105623	30.0455	96.1024	SNCA
Regulation of Macrophage Apoptotic Process (GO:2000109)	0.0408206	0.105623	30.0455	96.1024	SIRT1
Regulation of Metaphase Plate Congression (GO:0090235)	0.0408206	0.105623	30.0455	96.1024	NUMA1
Anterior/Posterior Axis Specification, Embryo (GO:0008595)	0.0408206	0.105623	30.0455	96.1024	TBX3
Regulation of Pentose-Phosphate Shunt (GO:0043456)	0.0408206	0.105623	30.0455	96.1024	TP53
Regulation of Peptidyl-Lysine Acetylation (GO:2000756)	0.0408206	0.105623	30.0455	96.1024	SIRT1
Regulation of Plasma Membrane Repair (GO:1905684)	0.0408206	0.105623	30.0455	96.1024	MYH9
Regulation of Prostaglandin Biosynthetic Process (GO:0031392)	0.0408206	0.105623	30.0455	96.1024	SIRT1
Bundle of His cell-Purkinje Myocyte Adhesion Involved in Cell Communication (GO:0086073)	0.0408206	0.105623	30.0455	96.1024	PKP2
Regulation of Retrograde Transport, Endosome to Golgi (GO:1905279)	0.0408206	0.105623	30.0455	96.1024	PRKN
Regulation of Synaptic Vesicle Recycling (GO:1903421)	0.0408206	0.105623	30.0455	96.1024	SNCA
Regulation of Tooth Mineralization (GO:0070170)	0.0408206	0.105623	30.0455	96.1024	BCOR
Regulation of Transforming Growth Factor Beta2 Production (GO:0032909)	0.0408206	0.105623	30.0455	96.1024	SMAD3
Regulation of Vitamin D Biosynthetic Process (GO:0060556)	0.0408206	0.105623	30.0455	96.1024	SNAI1
Reproductive System Development (GO:0061458)	0.0408206	0.105623	30.0455	96.1024	TBX3
Response to Manganese Ion (GO:0010042)	0.0408206	0.105623	30.0455	96.1024	PRKN
Cilium Disassembly (GO:0061523)	0.0408206	0.105623	30.0455	96.1024	HDAC6
Response to Peptidoglycan (GO:0032494)	0.0408206	0.105623	30.0455	96.1024	RELA
Dopamine Biosynthetic Process (GO:0042416)	0.0408206	0.105623	30.0455	96.1024	SNCA
Establishment of Protein Localization to Telomere (GO:0070200)	0.0408206	0.105623	30.0455	96.1024	TERT
Tripartite Regional Subdivision (GO:0007351)	0.0408206	0.105623	30.0455	96.1024	TBX3
Intracellular mRNA Localization (GO:0008298)	0.0408206	0.105623	30.0455	96.1024	STAU1
Maintenance of DNA Repeat Elements (GO:0043570)	0.0408206	0.105623	30.0455	96.1024	TCF7L2
Negative Regulation of Actin Filament Depolymerization (GO:0030835)	0.0408206	0.105623	30.0455	96.1024	LIMA1
Negative Regulation of Protein Polyubiquitination (GO:1902915)	0.0408206	0.105623	30.0455	96.1024	PPIA
Negative Regulation of Viral Life Cycle (GO:1903901)	0.0408206	0.105623	30.0455	96.1024	PPIA
Negative Regulation of Vitamin Metabolic Process (GO:0046137)	0.0408206	0.105623	30.0455	96.1024	SNAI1
Nucleic Acid Biosynthetic Process (GO:0141187)	0.0408206	0.105623	30.0455	96.1024	TERT
Peptidyl-Proline Modification (GO:0018208)	0.0408206	0.105623	30.0455	96.1024	PPIA
Positive Regulation of T-helper 2 Cell Differentiation (GO:0045630)	0.0408206	0.105623	30.0455	96.1024	RARA
Positive Regulation of Wnt Signaling Pathway, Planar Cell Polarity Pathway (GO:2000096)	0.0408206	0.105623	30.0455	96.1024	PLEKHA4
Positive Regulation of Aggrephagy (GO:1905337)	0.0408206	0.105623	30.0455	96.1024	KAT5
Positive Regulation of Gap Junction Assembly (GO:1903598)	0.0408206	0.105623	30.0455	96.1024	CAV1
Positive Regulation of Hemoglobin Biosynthetic Process (GO:0046985)	0.0408206	0.105623	30.0455	96.1024	PRMT1
Positive Regulation of Kidney Development (GO:0090184)	0.0408206	0.105623	30.0455	96.1024	MYC
Positive Regulation of Long-Term Neuronal Synaptic Plasticity (GO:0048170)	0.0408206	0.105623	30.0455	96.1024	FXR1
Positive Regulation of Mitochondrial Fusion (GO:0010636)	0.0408206	0.105623	30.0455	96.1024	PRKN
Positive Regulation of Necroptotic Process (GO:0060545)	0.0408206	0.105623	30.0455	96.1024	PARP1
Positive Regulation of Post-Transcriptional Gene Silencing by RNA (GO:1900370)	0.0408206	0.105623	30.0455	96.1024	FXR1
Positive Regulation of Programmed Necrotic Cell Death (GO:0062100)	0.0408206	0.105623	30.0455	96.1024	PARP1
Prevention of Polyspermy (GO:0060468)	0.0408206	0.105623	30.0455	96.1024	MYH9
Regulation of Blood Vessel Branching (GO:1905553)	0.0408206	0.105623	30.0455	96.1024	SIRT6
Interstrand Cross-Link Repair (GO:0036297)	0.0415265	0.107144	6.52505	20.7589	VCP;FANCD2
Positive Regulation of Neuron Apoptotic Process (GO:0043525)	0.0415265	0.107144	6.52505	20.7589	CTNNB1;NUPR1
Regulation of Insulin Secretion (GO:0050796)	0.0423686	0.109008	4.03763	12.7643	PRKN;TCF7L2;SIRT6
Positive Regulation of Cellular Component Biogenesis (GO:0044089)	0.0423686	0.109008	4.03763	12.7643	VCP;SMAD3;CDK2
Cellular Response to Amino Acid Stimulus (GO:0071230)	0.043479	0.11084	6.35302	19.9197	PRMT1;CUL3
Establishment of Spindle Orientation (GO:0051294)	0.043479	0.11084	6.35302	19.9197	NUMA1;KAT5
Positive Regulation of Cytokinesis (GO:0032467)	0.043479	0.11084	6.35302	19.9197	CUL3;ECT2
Protein Monoubiquitination (GO:0006513)	0.043479	0.11084	6.35302	19.9197	PRKN;TRIM25
Regulation of DNA Recombination (GO:0000018)	0.043479	0.11084	6.35302	19.9197	RAD50;SIRT6
Regulation of Immune Response (GO:0050776)	0.0435075	0.11084	3.99306	12.5175	BCL6;XIAP;BIRC2
Positive Regulation of Phosphorylation (GO:0042327)	0.0435075	0.11084	3.99306	12.5175	DAXX;SIRT1;PPIA
Translation (GO:0006412)	0.0444639	0.113119	2.68244	8.35063	RPL7A;EEF1D;RPS6;RPL26;UBA52
Regulation of Heart Rate by Cardiac Conduction (GO:0086091)	0.0454651	0.114703	6.18981	19.1315	CAV1;PKP2
Negative Regulation of Secretion by Cell (GO:1903531)	0.0454651	0.114703	6.18981	19.1315	ANXA1;SNCA
Negative Regulation of Type I Interferon Production (GO:0032480)	0.0454651	0.114703	6.18981	19.1315	CUL3;TRIM27
Odontogenesis (GO:0042476)	0.0454651	0.114703	6.18981	19.1315	HDAC1;BCOR
Positive Regulation of Insulin Secretion (GO:0032024)	0.0454651	0.114703	6.18981	19.1315	TCF7L2;SIRT6
Positive Regulation of Myoblast Differentiation (GO:0045663)	0.0454651	0.114703	6.18981	19.1315	KAT5;SMARCA4
Cellular Response to Lipid (GO:0071396)	0.0458365	0.115394	2.65874	8.19602	KAT5;RARA;VIM;ESR2;RELA
Regulation of TORC1 Signaling (GO:1903432)	0.047015	0.115394	3.86503	11.8165	ATXN3;PRMT1;CUL3
Regulation of Glycolytic Process (GO:0006110)	0.0474842	0.115394	6.03476	18.3901	SIRT6;NUPR1
Lysosome Localization (GO:0032418)	0.0474842	0.115394	6.03476	18.3901	MYH9;HDAC6
Positive Regulation of Neuron Differentiation (GO:0045666)	0.0474842	0.115394	6.03476	18.3901	TCF7L2;ECT2
Regulation of NLRP3 Inflammasome Complex Assembly (GO:1900225)	0.0474842	0.115394	6.03476	18.3901	DDX3X;BRCC3
Cellular Response to Transforming Growth Factor Beta Stimulus (GO:0071560)	0.0482144	0.115394	3.82415	11.5952	SMAD2;SMAD3;SIRT1
Positive Regulation of Hydrolase Activity (GO:0051345)	0.0482144	0.115394	3.82415	11.5952	NTRK1;ECT2;EZH2
Positive Regulation of Supramolecular Fiber Organization (GO:1902905)	0.0482144	0.115394	3.82415	11.5952	RB1;NUMA1;CTTN
Regulation of Collagen Fibril Organization (GO:1904026)	0.0487838	0.115394	24.0352	72.5948	RB1
Regulation of Hemoglobin Biosynthetic Process (GO:0046984)	0.0487838	0.115394	24.0352	72.5948	PRMT1
RIG-I Signaling Pathway (GO:0039529)	0.0487838	0.115394	24.0352	72.5948	TRIM25
Regulation of Mitotic Cytokinetic Process (GO:1903436)	0.0487838	0.115394	24.0352	72.5948	ECT2
Regulation of Protein Targeting (GO:1903533)	0.0487838	0.115394	24.0352	72.5948	PRKN
Cardiac Muscle Cell-Cardiac Muscle Cell Adhesion (GO:0086042)	0.0487838	0.115394	24.0352	72.5948	PKP2
Cardiac Pacemaker Cell Development (GO:0060926)	0.0487838	0.115394	24.0352	72.5948	TBX3
Regulation of Type B Pancreatic Cell Proliferation (GO:0061469)	0.0487838	0.115394	24.0352	72.5948	NUPR1
Regulation of Vascular Associated Smooth Muscle Cell Apoptotic Process (GO:1905459)	0.0487838	0.115394	24.0352	72.5948	PPARG
Cellular Response to Lipoteichoic Acid (GO:0071223)	0.0487838	0.115394	24.0352	72.5948	RELA
Centriole Assembly (GO:0098534)	0.0487838	0.115394	24.0352	72.5948	E2F4
Response to Lipoteichoic Acid (GO:0070391)	0.0487838	0.115394	24.0352	72.5948	RELA
Ribosomal Large Subunit Export From Nucleus (GO:0000055)	0.0487838	0.115394	24.0352	72.5948	NPM1
Ribosomal Small Subunit Export From Nucleus (GO:0000056)	0.0487838	0.115394	24.0352	72.5948	NPM1
Desmosome Assembly (GO:0002159)	0.0487838	0.115394	24.0352	72.5948	PKP2
Detection of Muscle Stretch (GO:0035995)	0.0487838	0.115394	24.0352	72.5948	CTNNB1
Dorsal/Ventral Axis Specification (GO:0009950)	0.0487838	0.115394	24.0352	72.5948	SMAD2
Stress Granule Disassembly (GO:0035617)	0.0487838	0.115394	24.0352	72.5948	VCP
Synaptic Transmission, Dopaminergic (GO:0001963)	0.0487838	0.115394	24.0352	72.5948	SNCA
Facultative Heterochromatin Formation (GO:0140718)	0.0487838	0.115394	24.0352	72.5948	SIRT1
Lipid Droplet Disassembly (GO:1905691)	0.0487838	0.115394	24.0352	72.5948	KAT5
Morphogenesis of an Endothelium (GO:0003159)	0.0487838	0.115394	24.0352	72.5948	CTNNB1
Negative Regulation of Cardiac Muscle Cell Apoptotic Process (GO:0010667)	0.0487838	0.115394	24.0352	72.5948	NUPR1
Negative Regulation of Granulocyte Differentiation (GO:0030853)	0.0487838	0.115394	24.0352	72.5948	RARA
Negative Regulation of Protein Sumoylation (GO:0033234)	0.0487838	0.115394	24.0352	72.5948	CTNNB1
Negative Regulation of Retinoic Acid Receptor Signaling Pathway (GO:0048387)	0.0487838	0.115394	24.0352	72.5948	EZH2
Negative Regulation of Telomere Capping (GO:1904354)	0.0487838	0.115394	24.0352	72.5948	RAD50
Nucleotide Catabolic Process (GO:0009166)	0.0487838	0.115394	24.0352	72.5948	VCP
Positive Regulation of Interleukin-5 Production (GO:0032754)	0.0487838	0.115394	24.0352	72.5948	RARA
Positive Regulation of miRNA-mediated Gene Silencing (GO:2000637)	0.0487838	0.115394	24.0352	72.5948	FXR1
Positive Regulation of Mitotic Cytokinetic Process (GO:1903438)	0.0487838	0.115394	24.0352	72.5948	ECT2
Positive Regulation of Spindle Assembly (GO:1905832)	0.0487838	0.115394	24.0352	72.5948	NUMA1
Positive Regulation of Sterol Transport (GO:0032373)	0.0487838	0.115394	24.0352	72.5948	PPARG
Positive Regulation of Synaptic Plasticity (GO:0031915)	0.0487838	0.115394	24.0352	72.5948	DBN1
Positive Regulation of Type 2 Mitophagy (GO:1905091)	0.0487838	0.115394	24.0352	72.5948	PRKN
rDNA Heterochromatin Formation (GO:0000183)	0.0487838	0.115394	24.0352	72.5948	SIRT1
Regulation of Adiponectin Secretion (GO:0070163)	0.0487838	0.115394	24.0352	72.5948	PPARG
Regulation of Bile Acid Metabolic Process (GO:1904251)	0.0487838	0.115394	24.0352	72.5948	SIRT1
Regulation of Cell Adhesion Molecule Production (GO:0060353)	0.0487838	0.115394	24.0352	72.5948	CAV1
Positive Regulation of Autophagy (GO:0010508)	0.0494287	0.116767	3.78413	11.3797	KAT5;SIRT1;TRIM22
Regulation of Ossification (GO:0030278)	0.0516183	0.120686	5.74681	17.0328	SMAD2;SMAD3
Negative Regulation of Organelle Organization (GO:0010639)	0.0516183	0.120686	5.74681	17.0328	PRKN;PPARG
Negative Regulation of Protein Localization (GO:1903828)	0.0516183	0.120686	5.74681	17.0328	VCP;SIRT6
Negative Regulation of Protein Modification Process (GO:0031400)	0.0516183	0.120686	5.74681	17.0328	SIRT1;PPIA
Positive Regulation of Cell Cycle G1/S Phase Transition (GO:1902808)	0.0516183	0.120686	5.74681	17.0328	DDX3X;EZH2
Positive Regulation of Cell Division (GO:0051781)	0.0516183	0.120686	5.74681	17.0328	CUL3;ECT2
Regulated Exocytosis (GO:0045055)	0.0516183	0.120686	5.74681	17.0328	MYH9;SNCA
Regulation of Autophagosome Assembly (GO:2000785)	0.0516183	0.120686	5.74681	17.0328	CHEK2;NUPR1
mRNA Metabolic Process (GO:0016071)	0.0519018	0.121193	3.70652	10.9654	DHX15;HNRNPR;TP53
Regulation of Nitric Oxide Biosynthetic Process (GO:0045428)	0.0537321	0.124822	5.61288	16.4106	SMAD3;CAV1
Negative Regulation of Biosynthetic Process (GO:0009890)	0.0537321	0.124822	5.61288	16.4106	CAV1;SIRT6
Positive Regulation of Calcium Ion Transmembrane Transport (GO:1904427)	0.0537321	0.124822	5.61288	16.4106	CAV1;SNCA
Heart Development (GO:0007507)	0.0543846	0.124822	2.90781	8.46661	PRMT1;PKP2;BCOR;TBX3
Regulation of Transport (GO:0051049)	0.0558762	0.124822	5.48503	15.8222	PRKN;SNCA
- Reg of Phosphatidylinositol 3-Kinase/Prot Kinase B Signal Transduction (GO:0051898)	0.0558762	0.124822	5.48503	15.8222	PPP2R1A;SIRT1
Peptidyl-Tyrosine Modification (GO:0018212)	0.0558762	0.124822	5.48503	15.8222	NTRK1;DYRK1A
Regulation of Cell-Substrate Adhesion (GO:0010810)	0.0558762	0.124822	5.48503	15.8222	ATXN3;PKP2
Regulation of Dopamine Metabolic Process (GO:0042053)	0.0566812	0.124822	20.0283	57.4874	PRKN
Regulation of Dopamine Uptake Involved in Synaptic Transmission (GO:0051584)	0.0566812	0.124822	20.0283	57.4874	SNCA
ER Overload Response (GO:0006983)	0.0566812	0.124822	20.0283	57.4874	TP53
Regulation of miRNA-mediated Gene Silencing (GO:0060964)	0.0566812	0.124822	20.0283	57.4874	FXR1
Anterograde Dendritic Transport (GO:0098937)	0.0566812	0.124822	20.0283	57.4874	STAU1
Regulation of Protein Localization to Cell Cortex (GO:1904776)	0.0566812	0.124822	20.0283	57.4874	NUMA1
Regulation of Protein Localization to Nucleolus (GO:1904749)	0.0566812	0.124822	20.0283	57.4874	TERT
Regulation of Thymocyte Apoptotic Process (GO:0070243)	0.0566812	0.124822	20.0283	57.4874	TP53
Regulation of Type 2 Mitophagy (GO:1905089)	0.0566812	0.124822	20.0283	57.4874	PRKN
Cellular Response to Leptin Stimulus (GO:0044320)	0.0566812	0.124822	20.0283	57.4874	SIRT1
Regulatory ncRNA-mediated Heterochromatin Formation (GO:0031048)	0.0566812	0.124822	20.0283	57.4874	EZH2
Renal Sodium Ion Absorption (GO:0070294)	0.0566812	0.124822	20.0283	57.4874	MAGED2
Renal Sodium Ion Transport (GO:0003096)	0.0566812	0.124822	20.0283	57.4874	MAGED2
Centromeric Sister Chromatid Cohesion (GO:0070601)	0.0566812	0.124822	20.0283	57.4874	PPP2R1A
siRNA Processing (GO:0030422)	0.0566812	0.124822	20.0283	57.4874	TERT
Double-Strand Break Repair via Alternative Nonhomologous End Joining (GO:0097681)	0.0566812	0.124822	20.0283	57.4874	TOPBP1
Embryonic Skeletal Joint Morphogenesis (GO:0060272)	0.0566812	0.124822	20.0283	57.4874	CTNNB1
Hair Cell Differentiation (GO:0035315)	0.0566812	0.124822	20.0283	57.4874	ERCC3
Intermediate Filament Bundle Assembly (GO:0045110)	0.0566812	0.124822	20.0283	57.4874	PKP2
Negative Regulation of B Cell Apoptotic Process (GO:0002903)	0.0566812	0.124822	20.0283	57.4874	BCL6
Negative Regulation of Mitochondrial Fusion (GO:0010637)	0.0566812	0.124822	20.0283	57.4874	PRKN
Negative Regulation of Response to Type II Interferon (GO:0060331)	0.0566812	0.124822	20.0283	57.4874	PPARG
Negative Regulation of Type II Interferon-Mediated Signaling Pathway (GO:0060336)	0.0566812	0.124822	20.0283	57.4874	PPARG
Neurotrophin TRK Receptor Signaling Pathway (GO:0048011)	0.0566812	0.124822	20.0283	57.4874	NTRK1
Nucleolar Chromatin Organization (GO:1990700)	0.0566812	0.124822	20.0283	57.4874	SIRT1
Positive Regulation of ATP Biosynthetic Process (GO:2001171)	0.0566812	0.124822	20.0283	57.4874	VCP
Positive Regulation of T-helper 17 Cell Lineage Commitment (GO:2000330)	0.0566812	0.124822	20.0283	57.4874	BRD4
Positive Regulation of Attachment of Mitotic Spindle Microtubules to Kinetochore (GO:1902425)	0.0566812	0.124822	20.0283	57.4874	KAT5
Positive Regulation of Inositol Phosphate Biosynthetic Process (GO:0060732)	0.0566812	0.124822	20.0283	57.4874	SNCA
Positive Regulation of Insulin-Like Growth Factor Receptor Signaling Pathway (GO:0043568)	0.0566812	0.124822	20.0283	57.4874	PHIP
Positive Regulation of Myeloid Cell Apoptotic Process (GO:0033034)	0.0566812	0.124822	20.0283	57.4874	SIRT1
Positive Regulation of Neurotransmitter Transport (GO:0051590)	0.0566812	0.124822	20.0283	57.4874	PRKN
Positive Regulation of Protein K63-linked Ubiquitination (GO:1902523)	0.0566812	0.124822	20.0283	57.4874	DDX3X
Protein Desumoylation (GO:0016926)	0.0566812	0.124822	20.0283	57.4874	SENP1
Protein Localization to Cytoplasmic Stress Granule (GO:1903608)	0.0566812	0.124822	20.0283	57.4874	DDX3X
rRNA Base Methylation (GO:0070475)	0.0566812	0.124822	20.0283	57.4874	NOP2
Regulation of T-helper 2 Cell Differentiation (GO:0045628)	0.0566812	0.124822	20.0283	57.4874	RARA
Reg of Cardiac Muscle Cell Action Potential Inv in Reg of Contraction (GO:0098909)	0.0566812	0.124822	20.0283	57.4874	CAV1
Regulation of Chaperone-Mediated Autophagy (GO:1904714)	0.0566812	0.124822	20.0283	57.4874	SNCA
Cardiac Conduction (GO:0061337)	0.0580499	0.12722	5.36287	15.2652	CAV1;PKP2
Double-Strand Break Repair via Nonhomologous End Joining (GO:0006303)	0.0580499	0.12722	5.36287	15.2652	TOPBP1;ERCC6
Stem Cell Differentiation (GO:0048863)	0.0580499	0.12722	5.36287	15.2652	CTNNB1;TP53
Positive Regulation of mRNA Catabolic Process (GO:0061014)	0.0580499	0.12722	5.36287	15.2652	FXR1;ZC3HAV1
Mitophagy (GO:0000423)	0.0602526	0.131414	5.24602	14.7372	PRKN;HDAC6
Negative Regulation of Response to Biotic Stimulus (GO:0002832)	0.0602526	0.131414	5.24602	14.7372	IFI16;PARP1
Nuclear Receptor-Mediated Steroid Hormone Signaling Pathway (GO:0030518)	0.0602526	0.131414	5.24602	14.7372	DAXX;ESR2
Positive Regulation of Peptide Hormone Secretion (GO:0090277)	0.0602526	0.131414	5.24602	14.7372	TCF7L2;SIRT6
Positive Regulation of Vasculature Development (GO:1904018)	0.0623775	0.133522	3.4254	9.50394	NTRK1;BRCA1;SIRT1
Activation of Protein Kinase Activity (GO:0032147)	0.0624837	0.133522	5.13415	14.2362	ECT2;PPIA
Regulation of Wound Healing (GO:0061041)	0.0624837	0.133522	5.13415	14.2362	ANXA1;CAV1
Epidermal Growth Factor Receptor Signaling Pathway (GO:0007173)	0.0624837	0.133522	5.13415	14.2362	CTNNB1;HDAC6
Positive Regulation of Intracellular Transport (GO:0032388)	0.0624837	0.133522	5.13415	14.2362	PRKN;NUMA1
Positive Regulation of Signal Transduction (GO:0009967)	0.062597	0.133522	2.42298	6.71417	TERT;PHIP;PPARG;SIRT1;SMARCA4
Regulation of Extent of Cell Growth (GO:0061387)	0.0645135	0.133522	17.1662	47.0506	CTTN
Regulation of Gap Junction Assembly (GO:1903596)	0.0645135	0.133522	17.1662	47.0506	CAV1
R-loop Processing (GO:0062176)	0.0645135	0.133522	17.1662	47.0506	RAD50
Regulation of Nephron Tubule Epithelial Cell Differentiation (GO:0072182)	0.0645135	0.133522	17.1662	47.0506	CTNNB1
Regulation of Pinocytosis (GO:0048548)	0.0645135	0.133522	17.1662	47.0506	CAV1
Bundle of His Cell to Purkinje Myocyte Communication (GO:0086069)	0.0645135	0.133522	17.1662	47.0506	PKP2
Regulation of Sister Chromatid Cohesion (GO:0007063)	0.0645135	0.133522	17.1662	47.0506	CTNNB1
Cellular Response to Epinephrine Stimulus (GO:0071872)	0.0645135	0.133522	17.1662	47.0506	SNCA
Cellular Response to Platelet-Derived Growth Factor Stimulus (GO:0036120)	0.0645135	0.133522	17.1662	47.0506	HDAC1
Response to Leptin (GO:0044321)	0.0645135	0.133522	17.1662	47.0506	SIRT1
Response to Magnesium Ion (GO:0032026)	0.0645135	0.133522	17.1662	47.0506	SNCA
Determination of Left/Right Asymmetry in Lateral Mesoderm (GO:0003140)	0.0645135	0.133522	17.1662	47.0506	SMAD2
Small Molecule Biosynthetic Process (GO:0044283)	0.0645135	0.133522	17.1662	47.0506	SIRT6
Dopamine Uptake (GO:0090494)	0.0645135	0.133522	17.1662	47.0506	SNCA
Double-Strand Break Repair via Classical Nonhomologous End Joining (GO:0097680)	0.0645135	0.133522	17.1662	47.0506	TOPBP1
Spermidine Metabolic Process (GO:0008216)	0.0645135	0.133522	17.1662	47.0506	HDAC6
succinyl-CoA Metabolic Process (GO:0006104)	0.0645135	0.133522	17.1662	47.0506	DLST
Sympathetic Ganglion Development (GO:0061549)	0.0645135	0.133522	17.1662	47.0506	CTNNB1
Epithelial to Mesenchymal Transition Involved in Endocardial Cushion Formation (GO:0003198)	0.0645135	0.133522	17.1662	47.0506	SNAI1
Vitamin K Metabolic Process (GO:0042373)	0.0645135	0.133522	17.1662	47.0506	CBR1
Intracellular Triglyceride Homeostasis (GO:0035356)	0.0645135	0.133522	17.1662	47.0506	SIRT1
Leptin-Mediated Signaling Pathway (GO:0033210)	0.0645135	0.133522	17.1662	47.0506	SIRT1
Multi-Ciliated Epithelial Cell Differentiation (GO:1903251)	0.0645135	0.133522	17.1662	47.0506	E2F4
Negative Regulation of Nitric Oxide Biosynthetic Process (GO:0045019)	0.0645135	0.133522	17.1662	47.0506	CAV1
Negative Regulation of Nitric Oxide Metabolic Process (GO:1904406)	0.0645135	0.133522	17.1662	47.0506	CAV1
Negative Regulation of Protein-Containing Complex Disassembly (GO:0043242)	0.0645135	0.133522	17.1662	47.0506	HDAC6
Peptidyl-Serine Autophosphorylation (GO:0036289)	0.0645135	0.133522	17.1662	47.0506	DYRK1A
Peroxisome Proliferator Activated Receptor Signaling Pathway (GO:0035357)	0.0645135	0.133522	17.1662	47.0506	PPARG
Positive Regulation of Adaptive Immune Response (GO:0002821)	0.0645135	0.133522	17.1662	47.0506	SIRT1
Positive Regulation of Cell Fate Commitment (GO:0010455)	0.0645135	0.133522	17.1662	47.0506	BRD4
Positive Regulation of Ubiquitin Protein Ligase Activity (GO:1904668)	0.0645135	0.133522	17.1662	47.0506	SKP1
Positive Regulation of Vesicle Fusion (GO:0031340)	0.0645135	0.133522	17.1662	47.0506	SNCA
protein-DNA Covalent Cross-Linking Repair (GO:0106300)	0.0645135	0.133522	17.1662	47.0506	VCP
protein-RNA Complex Disassembly (GO:0032988)	0.0645135	0.133522	17.1662	47.0506	VCP
Regulation of Wnt Signaling Pathway, Planar Cell Polarity Pathway (GO:2000095)	0.0645135	0.133522	17.1662	47.0506	PLEKHA4
Regulation of Chemokine (C-C Motif) Ligand 5 Production (GO:0071649)	0.0645135	0.133522	17.1662	47.0506	DDX3X
Regulation of Interleukin-2 Production (GO:0032663)	0.0647425	0.133522	5.02693	13.7604	KAT5;TRIM27
Regulation of Tumor Necrosis Factor-Mediated Signaling Pathway (GO:0010803)	0.0647425	0.133522	5.02693	13.7604	PRKN;XIAP
Triglyceride Metabolic Process (GO:0006641)	0.0647425	0.133522	5.02693	13.7604	CAV1;SIRT1
Negative Regulation of Phosphorylation (GO:0042326)	0.0647425	0.133522	5.02693	13.7604	SIRT1;PPIA
Nucleocytoplasmic Transport (GO:0006913)	0.0647425	0.133522	5.02693	13.7604	NPM1;ATXN1
Positive Regulation of Blood Vessel Endothelial Cell Migration (GO:0043536)	0.0647425	0.133522	5.02693	13.7604	ANXA1;SIRT1
Positive Regulation of GTPase Activity (GO:0043547)	0.0651388	0.134036	3.36162	9.18138	NTRK1;ECT2;EZH2
Regulation of G1/S Transition of Mitotic Cell Cycle (GO:2000045)	0.0651388	0.134036	3.36162	9.18138	RB1;DDX3X;SMARCA4
Regulation of Interferon-Beta Production (GO:0032648)	0.0670285	0.137303	4.92409	13.308	DDX3X;ZC3HAV1
Regulation of Lipid Metabolic Process (GO:0019216)	0.0670285	0.137303	4.92409	13.308	CAV1;SIRT6
Cardiac Muscle Tissue Development (GO:0048738)	0.0670285	0.137303	4.92409	13.308	PRMT1;SIRT6
Nicotinamide Nucleotide Metabolic Process (GO:0046496)	0.0670285	0.137303	4.92409	13.308	VCP;PKM
Regulation of Hydrolase Activity (GO:0051336)	0.0693411	0.141228	4.82537	12.8775	NPM1;SIRT1
Positive Regulation of TORC1 Signaling (GO:1904263)	0.0693411	0.141228	4.82537	12.8775	PRMT1;CUL3
Positive Regulation of Reactive Oxygen Species Metabolic Process (GO:2000379)	0.0693411	0.141228	4.82537	12.8775	CBR1;TP53
Microtubule Bundle Formation (GO:0001578)	0.0716796	0.141228	4.73051	12.4675	NUMA1;ZNF207
Positive Regulation of Small GTPase Mediated Signal Transduction (GO:0051057)	0.0716796	0.141228	4.73051	12.4675	FXR1;NTRK1
Regulation of Hair Cycle (GO:0042634)	0.0722811	0.141228	15.0197	39.4596	TERT
SNARE Complex Assembly (GO:0035493)	0.0722811	0.141228	15.0197	39.4596	SNCA
Amyloid-Beta Formation (GO:0034205)	0.0722811	0.141228	15.0197	39.4596	DYRK1A
Astral Microtubule Organization (GO:0030953)	0.0722811	0.141228	15.0197	39.4596	NUMA1
Axonal Transport of Mitochondrion (GO:0019896)	0.0722811	0.141228	15.0197	39.4596	HDAC6
Cellular Response to Interferon-Alpha (GO:0035457)	0.0722811	0.141228	15.0197	39.4596	PYHIN1
Cellular Response to Muramyl Dipeptide (GO:0071225)	0.0722811	0.141228	15.0197	39.4596	VIM
Response to Platelet-Derived Growth Factor (GO:0036119)	0.0722811	0.141228	15.0197	39.4596	HDAC1
Embryonic Forelimb Morphogenesis (GO:0035115)	0.0722811	0.141228	15.0197	39.4596	TBX3
Endothelial Tube Morphogenesis (GO:0061154)	0.0722811	0.141228	15.0197	39.4596	CTNNB1
Formation of Translation Preinitiation Complex (GO:0001731)	0.0722811	0.141228	15.0197	39.4596	EIF4B
Granulocyte Migration (GO:0097530)	0.0722811	0.141228	15.0197	39.4596	ANXA1
Hematopoietic Stem Cell Differentiation (GO:0060218)	0.0722811	0.141228	15.0197	39.4596	TP53
Intestinal Cholesterol Absorption (GO:0030299)	0.0722811	0.141228	15.0197	39.4596	LIMA1
Lateral Mesoderm Development (GO:0048368)	0.0722811	0.141228	15.0197	39.4596	SMAD2
Negative Regulation of Cholesterol Storage (GO:0010887)	0.0722811	0.141228	15.0197	39.4596	PPARG
Negative Regulation of Long-Term Synaptic Potentiation (GO:1900272)	0.0722811	0.141228	15.0197	39.4596	FXR1
Negative Regulation of Lymphocyte Apoptotic Process (GO:0070229)	0.0722811	0.141228	15.0197	39.4596	BCL6
Negative Regulation of Necroptotic Process (GO:0060546)	0.0722811	0.141228	15.0197	39.4596	BIRC2
Negative Regulation of Oxidoreductase Activity (GO:0051354)	0.0722811	0.141228	15.0197	39.4596	PRKN
Negative Regulation of Striated Muscle Cell Apoptotic Process (GO:0010664)	0.0722811	0.141228	15.0197	39.4596	NUPR1
Negative Regulation of Transcription by RNA Polymerase I (GO:0016479)	0.0722811	0.141228	15.0197	39.4596	CREBBP
Negative Regulation of Triglyceride Metabolic Process (GO:0090209)	0.0722811	0.141228	15.0197	39.4596	SIRT1
Negative Regulation of Voltage-Gated Potassium Channel Activity (GO:1903817)	0.0722811	0.141228	15.0197	39.4596	CAV1
Nerve Growth Factor Signaling Pathway (GO:0038180)	0.0722811	0.141228	15.0197	39.4596	NTRK1
Neuroepithelial Cell Differentiation (GO:0060563)	0.0722811	0.141228	15.0197	39.4596	SMAD2
Positive Regulation of Calcium Ion Transport Into Cytosol (GO:0010524)	0.0722811	0.141228	15.0197	39.4596	CAV1
Positive Regulation of Leukocyte Apoptotic Process (GO:2000108)	0.0722811	0.141228	15.0197	39.4596	SIRT1
Positive Regulation of Macrophage Cytokine Production (GO:0060907)	0.0722811	0.141228	15.0197	39.4596	SIRT1
Positive Regulation of Mesenchymal Cell Proliferation (GO:0002053)	0.0722811	0.141228	15.0197	39.4596	MYC
Positive Regulation of Protein Acetylation (GO:1901985)	0.0722811	0.141228	15.0197	39.4596	KAT5
Positive Regulation of Purine Nucleotide Biosynthetic Process (GO:1900373)	0.0722811	0.141228	15.0197	39.4596	VCP
Positive Regulation of Receptor Recycling (GO:0001921)	0.0722811	0.141228	15.0197	39.4596	SNCA
Positive Regulation of Transcription of Nucleolar Large rRNA by RNA Polymerase I (GO:1901838)	0.0722811	0.141228	15.0197	39.4596	SMARCA4
Protein poly-ADP-ribosylation (GO:0070212)	0.0722811	0.141228	15.0197	39.4596	ZC3HAV1
Regulation of B Cell Apoptotic Process (GO:0002902)	0.0722811	0.141228	15.0197	39.4596	BCL6
Regulation of Bile Acid Biosynthetic Process (GO:0070857)	0.0722811	0.141228	15.0197	39.4596	SIRT1
Protein Complex Oligomerization (GO:0051259)	0.0722833	0.141228	3.21206	8.43861	PRMT1;ECT2;SNCA
Positive Regulation of Transcription Initiation by RNA Polymerase II (GO:0060261)	0.0740434	0.144512	4.63931	12.0766	MED26;TP53
MAPK Cascade (GO:0000165)	0.0767315	0.149529	3.12852	8.03229	DAXX;MYC;HSF1
Regulation of Proteasomal Protein Catabolic Process (GO:0061136)	0.078845	0.149529	4.46703	11.3475	PRKN;NUPR1
Cellular Response to Alcohol (GO:0097306)	0.078845	0.149529	4.46703	11.3475	CTNNB1;BRCA1
Positive Regulation of Interleukin-1 Beta Production (GO:0032731)	0.078845	0.149529	4.46703	11.3475	IFI16;RELA
Receptor Internalization (GO:0031623)	0.078845	0.149529	4.46703	11.3475	CAV1;SNCA
Negative Regulation of Inflammatory Response (GO:0050728)	0.0797627	0.149529	3.07518	7.77621	RB1;FXR1;PPARG
Regulation of Granulocyte Differentiation (GO:0030852)	0.0799846	0.149529	13.3502	33.7215	RARA
Regulation of Mitotic Sister Chromatid Segregation (GO:0033047)	0.0799846	0.149529	13.3502	33.7215	KAT5
Angiotensin-Activated Signaling Pathway (GO:0038166)	0.0799846	0.149529	13.3502	33.7215	CAV1
Regulation of Telomere Capping (GO:1904353)	0.0799846	0.149529	13.3502	33.7215	RAD50
Cellular Response to Increased Oxygen Levels (GO:0036295)	0.0799846	0.149529	13.3502	33.7215	CAV1
Response to X-ray (GO:0010165)	0.0799846	0.149529	13.3502	33.7215	BRCC3
Response to Sterol (GO:0036314)	0.0799846	0.149529	13.3502	33.7215	SMAD2
Desmosome Organization (GO:0002934)	0.0799846	0.149529	13.3502	33.7215	PKP2
Forelimb Morphogenesis (GO:0035136)	0.0799846	0.149529	13.3502	33.7215	TBX3
Heterochromatin Organization (GO:0070828)	0.0799846	0.149529	13.3502	33.7215	SNAI1
Lens Fiber Cell Differentiation (GO:0070306)	0.0799846	0.149529	13.3502	33.7215	MAF
Mesenchymal to Epithelial Transition (GO:0060231)	0.0799846	0.149529	13.3502	33.7215	CTNNB1
Mitotic DNA Replication Checkpoint Signaling (GO:0033314)	0.0799846	0.149529	13.3502	33.7215	TOPBP1
Modulation by Symbiont of Entry Into Host (GO:0052372)	0.0799846	0.149529	13.3502	33.7215	TRIM25
Negative Regulation by Host of Viral Genome Replication (GO:0044828)	0.0799846	0.149529	13.3502	33.7215	PRKN
Negative Regulation of Autophagosome Assembly (GO:1902902)	0.0799846	0.149529	13.3502	33.7215	NUPR1
Negative Regulation of Calcium Ion Import (GO:0090281)	0.0799846	0.149529	13.3502	33.7215	TRIM27
Negative Regulation of Cell Division (GO:0051782)	0.0799846	0.149529	13.3502	33.7215	MYC
Negative Regulation of Lipid Localization (GO:1905953)	0.0799846	0.149529	13.3502	33.7215	PPARG
Negative Regulation of Protein Import Into Nucleus (GO:0042308)	0.0799846	0.149529	13.3502	33.7215	SIRT6
Negative Regulation of Steroid Biosynthetic Process (GO:0010894)	0.0799846	0.149529	13.3502	33.7215	SNAI1
Nuclear Pore Complex Assembly (GO:0051292)	0.0799846	0.149529	13.3502	33.7215	FXR1
Positive Regulation of RIG-I Signaling Pathway (GO:1900246)	0.0799846	0.149529	13.3502	33.7215	ZC3HAV1
Positive Regulation of T-helper 17 Cell Differentiation (GO:2000321)	0.0799846	0.149529	13.3502	33.7215	BRD4
Positive Regulation of Attachment of Spindle Microtubules to Kinetochore (GO:0051987)	0.0799846	0.149529	13.3502	33.7215	KAT5
Positive Regulation of Dendritic Spine Morphogenesis (GO:0061003)	0.0799846	0.149529	13.3502	33.7215	DBN1
Positive Regulation of Gluconeogenesis (GO:0045722)	0.0799846	0.149529	13.3502	33.7215	SIRT1
Positive Regulation of Interleukin-13 Production (GO:0032736)	0.0799846	0.149529	13.3502	33.7215	RARA
Positive Regulation of Nitric-Oxide Synthase Activity (GO:0051000)	0.0799846	0.149529	13.3502	33.7215	TERT
Positive Regulation of Non-Canonical Wnt Signaling Pathway (GO:2000052)	0.0799846	0.149529	13.3502	33.7215	PLEKHA4
Positive Regulation of Tumor Necrosis Factor-Mediated Signaling Pathway (GO:1903265)	0.0799846	0.149529	13.3502	33.7215	PRKN
Protein K27-linked Ubiquitination (GO:0044314)	0.0799846	0.149529	13.3502	33.7215	PRKN
Protein Localization to Condensed Chromosome (GO:1903083)	0.0799846	0.149529	13.3502	33.7215	BUB3
Receptor-Mediated Endocytosis of Virus by Host Cell (GO:0019065)	0.0799846	0.149529	13.3502	33.7215	CAV1
Regulation of Cellular Response to Oxidative Stress (GO:1900407)	0.0799846	0.149529	13.3502	33.7215	PRKN
Response to Endoplasmic Reticulum Stress (GO:0034976)	0.0807835	0.150868	2.52598	6.35532	PRKN;VCP;TRIM25;TP53
Heart Morphogenesis (GO:0003007)	0.0812816	0.151177	4.38559	11.0071	SMAD2;TBX3
Negative Regulation of Innate Immune Response (GO:0045824)	0.0812816	0.151177	4.38559	11.0071	PARP1;IFI16
Positive Regulation of Protein Localization to Cell Periphery (GO:1904377)	0.0812816	0.151177	4.38559	11.0071	NUMA1;SNCA
Regulation of Blood Vessel Endothelial Cell Migration (GO:0043535)	0.0812816	0.151177	4.38559	11.0071	PPARG;SIRT1
Negative Regulation of Signal Transduction (GO:0009968)	0.0814263	0.151292	2.23351	5.60178	RB1;VCP;TULP3;PPARG;SNCA
Positive Regulation of MAPK Cascade (GO:0043410)	0.0816939	0.151634	2.05176	5.13919	NTRK1;PRMT1;AXIN1;XIAP;PPIA;EZH2
Defense Response to Virus (GO:0051607)	0.0831278	0.154138	2.49968	6.21765	IFI16;DHX15;TRIM25;RELA
ERBB Signaling Pathway (GO:0038127)	0.0837413	0.154488	4.30706	10.6816	CTNNB1;HDAC6
Regulation of Mitotic Nuclear Division (GO:0007088)	0.0837413	0.154488	4.30706	10.6816	PHIP;AURKA
Mesenchymal Cell Differentiation (GO:0048762)	0.0837413	0.154488	4.30706	10.6816	SNAI1;CTNNB1
Negative Regulation of Protein Modification by Small Protein Conjugation or Removal (GO:1903321)	0.0837413	0.154488	4.30706	10.6816	CAV1;CTNNB1
Peptidyl-Tyrosine Phosphorylation (GO:0018108)	0.0837413	0.154488	4.30706	10.6816	NTRK1;DYRK1A
Regulation of Transcription Initiation by RNA Polymerase II (GO:0060260)	0.0862235	0.155048	4.23128	10.3701	MYC;MED26
Response to Interleukin-1 (GO:0070555)	0.0862235	0.155048	4.23128	10.3701	RELA;SNCA
Response to Light Stimulus (GO:0009416)	0.0862235	0.155048	4.23128	10.3701	ERCC3;SIRT6
mRNA Transport (GO:0051028)	0.0862235	0.155048	4.23128	10.3701	FXR1;THOC2
Protein Polymerization (GO:0051258)	0.0862235	0.155048	4.23128	10.3701	PRKN;ZNF207
Regulation of Chromosome Separation (GO:1905818)	0.0876246	0.155048	12.0145	29.2517	NUMA1
Regulation of Establishment of Protein Localization to Mitochondrion (GO:1903747)	0.0876246	0.155048	12.0145	29.2517	PRKN
Regulation of Glycoprotein Biosynthetic Process (GO:0010559)	0.0876246	0.155048	12.0145	29.2517	GATA1
N-terminal Protein Amino Acid Acetylation (GO:0006474)	0.0876246	0.155048	12.0145	29.2517	CREBBP
Regulation of Lipid Transport (GO:0032368)	0.0876246	0.155048	12.0145	29.2517	PRKN
Regulation of Mesenchymal Cell Proliferation (GO:0010464)	0.0876246	0.155048	12.0145	29.2517	MYC
Adherens Junction Assembly (GO:0034333)	0.0876246	0.155048	12.0145	29.2517	CTNNB1
Catecholamine Biosynthetic Process (GO:0042423)	0.0876246	0.155048	12.0145	29.2517	SNCA
Cellular Response to Nutrient (GO:0031670)	0.0876246	0.155048	12.0145	29.2517	PRMT1
Response to Nitric Oxide (GO:0071731)	0.0876246	0.155048	12.0145	29.2517	CDK2
Defense Response to Tumor Cell (GO:0002357)	0.0876246	0.155048	12.0145	29.2517	RELA
Endocytosis Involved in Viral Entry Into Host Cell (GO:0075509)	0.0876246	0.155048	12.0145	29.2517	CAV1
Fatty Acid Homeostasis (GO:0055089)	0.0876246	0.155048	12.0145	29.2517	SIRT1
Ganglion Development (GO:0061548)	0.0876246	0.155048	12.0145	29.2517	CTNNB1
Intestinal Lipid Absorption (GO:0098856)	0.0876246	0.155048	12.0145	29.2517	LIMA1
Ketone Biosynthetic Process (GO:0042181)	0.0876246	0.155048	12.0145	29.2517	SIRT6
Negative Regulation of Extracellular Matrix Organization (GO:1903054)	0.0876246	0.155048	12.0145	29.2517	PPARG
Negative Regulation of Myotube Differentiation (GO:0010832)	0.0876246	0.155048	12.0145	29.2517	HDAC1
Negative Regulation of Platelet-Derived Growth Factor Receptor Signaling Pathway (GO:0010642)	0.0876246	0.155048	12.0145	29.2517	SNCA
Negative Regulation of Potassium Ion Transmembrane Transport (GO:1901380)	0.0876246	0.155048	12.0145	29.2517	CAV1
Negative Regulation of Potassium Ion Transport (GO:0043267)	0.0876246	0.155048	12.0145	29.2517	CAV1
Positive Regulation of MHC Class II Biosynthetic Process (GO:0045348)	0.0876246	0.155048	12.0145	29.2517	SIRT1
Positive Regulation of T Cell Apoptotic Process (GO:0070234)	0.0876246	0.155048	12.0145	29.2517	TP53
Positive Regulation of Circadian Rhythm (GO:0042753)	0.0876246	0.155048	12.0145	29.2517	KAT5
Positive Regulation of Execution Phase of Apoptosis (GO:1900119)	0.0876246	0.155048	12.0145	29.2517	TP53
Positive Regulation of Extracellular Matrix Assembly (GO:1901203)	0.0876246	0.155048	12.0145	29.2517	SMAD3
Positive Regulation of mRNA Metabolic Process (GO:1903313)	0.0876246	0.155048	12.0145	29.2517	ZC3HAV1
Positive Regulation of Macrophage Differentiation (GO:0045651)	0.0876246	0.155048	12.0145	29.2517	HSF1
Positive Regulation of Mitotic Cytokinesis (GO:1903490)	0.0876246	0.155048	12.0145	29.2517	ECT2
Positive Regulation of Neuron Migration (GO:2001224)	0.0876246	0.155048	12.0145	29.2517	ZNF609
Positive Regulation of Peptidase Activity (GO:0010952)	0.0876246	0.155048	12.0145	29.2517	VCP
Positive Regulation of Smooth Muscle Cell Apoptotic Process (GO:0034393)	0.0876246	0.155048	12.0145	29.2517	PPARG
Positive Regulation of Triglyceride Biosynthetic Process (GO:0010867)	0.0876246	0.155048	12.0145	29.2517	KAT5
Protein K29-linked Ubiquitination (GO:0035519)	0.0876246	0.155048	12.0145	29.2517	PRKN
Protein Localization to Kinetochore (GO:0034501)	0.0876246	0.155048	12.0145	29.2517	BUB3
Regulation of Cardiac Muscle Cell Apoptotic Process (GO:0010665)	0.0876246	0.155048	12.0145	29.2517	NUPR1
Regulation of Cell Communication by Electrical Coupling Involved in Cardiac Conduction (GO:1901844)	0.0876246	0.155048	12.0145	29.2517	CAV1
Regulation of SMAD Protein Signal Transduction (GO:0060390)	0.0887278	0.156847	4.15812	10.0717	SMAD3;PPARG
Regulation of Anatomical Structure Morphogenesis (GO:0022603)	0.0891621	0.157462	2.92549	7.07178	BCL6;CTNNB1;PHIP
RNA Biosynthetic Process (GO:0032774)	0.0907722	0.16015	2.90194	6.96292	SMAD2;ATXN1;TERT
mRNA Export From Nucleus (GO:0006406)	0.0912536	0.160843	4.08743	9.78577	ZC3H11A;THOC2
Cellular Response to Cytokine Stimulus (GO:0071345)	0.0934	0.163215	2.13783	5.0685	IFI16;PYHIN1;BRCA1;SIRT1;RELA
ATP Metabolic Process (GO:0046034)	0.0938004	0.163215	4.01911	9.51156	PKM;PARP1
DNA-templated Transcription Initiation (GO:0006352)	0.0938004	0.163215	4.01911	9.51156	ERCC3;MED26
Mitotic Cytokinesis (GO:0000281)	0.0938004	0.163215	4.01911	9.51156	ANLN;ECT2
Regulation of Interleukin-5 Production (GO:0032674)	0.0952014	0.163215	10.9218	25.6854	RARA
Regulation of Ketone Metabolic Process (GO:0010565)	0.0952014	0.163215	10.9218	25.6854	SIRT1
Regulation of Leukocyte Adhesion to Vascular Endothelial Cell (GO:1904994)	0.0952014	0.163215	10.9218	25.6854	RELA
UV-damage Excision Repair (GO:0070914)	0.0952014	0.163215	10.9218	25.6854	SIRT1
Adult Locomotory Behavior (GO:0008344)	0.0952014	0.163215	10.9218	25.6854	PRKN
Regulation of Protein K63-linked Ubiquitination (GO:1900044)	0.0952014	0.163215	10.9218	25.6854	DDX3X
Catecholamine Metabolic Process (GO:0006584)	0.0952014	0.163215	10.9218	25.6854	PRKN
Regulation of Transforming Growth Factor Beta Production (GO:0071634)	0.0952014	0.163215	10.9218	25.6854	SMAD3
Cellular Response to Catecholamine Stimulus (GO:0071870)	0.0952014	0.163215	10.9218	25.6854	PRKN
Cellular Response to Dopamine (GO:1903351)	0.0952014	0.163215	10.9218	25.6854	PRKN
Regulation of Type II Interferon-Mediated Signaling Pathway (GO:0060334)	0.0952014	0.163215	10.9218	25.6854	PPARG
Erythrocyte Development (GO:0048821)	0.0952014	0.163215	10.9218	25.6854	GATA1
Granulocyte Differentiation (GO:0030851)	0.0952014	0.163215	10.9218	25.6854	GATA1
Midbrain Dopaminergic Neuron Differentiation (GO:1904948)	0.0952014	0.163215	10.9218	25.6854	CTNNB1
Mitochondrial Genome Maintenance (GO:0000002)	0.0952014	0.163215	10.9218	25.6854	PARP1
Morphogenesis of a Polarized Epithelium (GO:0001738)	0.0952014	0.163215	10.9218	25.6854	YAP1
- Reg of Intrinsic Apoptotic Sgnlng Pway in Resp to DNA Damage by P53 Cls Mediator (GO:1902166)	0.0952014	0.163215	10.9218	25.6854	SIRT1
Negative Regulation of Macrophage Derived Foam Cell Differentiation (GO:0010745)	0.0952014	0.163215	10.9218	25.6854	PPARG
Polyamine Metabolic Process (GO:0006595)	0.0952014	0.163215	10.9218	25.6854	HDAC6
Positive Regulation of T-helper Cell Differentiation (GO:0045624)	0.0952014	0.163215	10.9218	25.6854	RARA
Positive Regulation of Insulin Receptor Signaling Pathway (GO:0046628)	0.0952014	0.163215	10.9218	25.6854	SIRT1
Positive Regulation of Neuroinflammatory Response (GO:0150078)	0.0952014	0.163215	10.9218	25.6854	NUPR1
Positive Regulation of Vascular Endothelial Cell Proliferation (GO:1905564)	0.0952014	0.163215	10.9218	25.6854	SIRT6
Regulation of SNARE Complex Assembly (GO:0035542)	0.0952014	0.163215	10.9218	25.6854	SNCA
Regulation of Actin Filament Depolymerization (GO:0030834)	0.0952014	0.163215	10.9218	25.6854	LIMA1
Regulation of Tumor Necrosis Factor Production (GO:0032680)	0.0956748	0.163872	2.83349	6.64964	FXR1;RARA;TRIM27
Positive Regulation of Interleukin-1 Production (GO:0032732)	0.0963676	0.164904	3.95302	9.24842	IFI16;RELA
Granulocyte Chemotaxis (GO:0071621)	0.0989548	0.169013	3.88906	8.99576	ANXA1;PPIA
Positive Regulation of Neurogenesis (GO:0050769)	0.0989548	0.169013	3.88906	8.99576	FXR1;CTNNB1
Protein Stabilization (GO:0050821)	0.100454	0.169546	2.32977	5.35394	PRKN;CHEK2;PYHIN1;ZNF207
Regulation of GTPase Activity (GO:0043087)	0.100684	0.169546	2.76818	6.35511	NTRK1;ECT2;EZH2
Regulation of Phosphorylation (GO:0042325)	0.101561	0.169546	3.82714	8.75302	PHIP;SIRT1
Negative Regulation of NF-kappaB Transcription Factor Activity (GO:0032088)	0.101561	0.169546	3.82714	8.75302	RBCK1;SIRT1
Pattern Recognition Receptor Signaling Pathway (GO:0002221)	0.101561	0.169546	3.82714	8.75302	DDX3X;TRIM25
Mitochondrion Organization (GO:0007005)	0.102376	0.169546	2.74707	6.26085	PRKN;TERT;PARP1
Regulation of Hematopoietic Stem Cell Differentiation (GO:1902036)	0.102716	0.169546	10.0111	22.7832	KAT5
Regulation of Homotypic Cell-Cell Adhesion (GO:0034110)	0.102716	0.169546	10.0111	22.7832	CTNNB1
Regulation of Long-Term Neuronal Synaptic Plasticity (GO:0048169)	0.102716	0.169546	10.0111	22.7832	FXR1
Activation of Protein Kinase B Activity (GO:0032148)	0.102716	0.169546	10.0111	22.7832	PPIA
Regulation of Pattern Recognition Receptor Signaling Pathway (GO:0062207)	0.102716	0.169546	10.0111	22.7832	BIRC2
Regulation of Peroxisome Proliferator Activated Receptor Signaling Pathway (GO:0035358)	0.102716	0.169546	10.0111	22.7832	SIRT1
Regulation of Retinoic Acid Receptor Signaling Pathway (GO:0048385)	0.102716	0.169546	10.0111	22.7832	EZH2
Cardiocyte Differentiation (GO:0035051)	0.102716	0.169546	10.0111	22.7832	SIRT6
Regulation of Transcription of Nucleolar Large rRNA by RNA Polymerase I (GO:1901836)	0.102716	0.169546	10.0111	22.7832	SMARCA4
Response to Iron Ion (GO:0010039)	0.102716	0.169546	10.0111	22.7832	SNCA
Response to Muramyl Dipeptide (GO:0032495)	0.102716	0.169546	10.0111	22.7832	VIM
Response to Nerve Growth Factor (GO:1990089)	0.102716	0.169546	10.0111	22.7832	NTRK1
Secondary Palate Development (GO:0062009)	0.102716	0.169546	10.0111	22.7832	SMAD2
Granulocyte Activation (GO:0036230)	0.102716	0.169546	10.0111	22.7832	ANXA1
Intrinsic Apoptotic Signaling Pathway in Response to Oxidative Stress (GO:0008631)	0.102716	0.169546	10.0111	22.7832	DAXX
Lipid Droplet Formation (GO:0140042)	0.102716	0.169546	10.0111	22.7832	CHEK2
Mitochondrial DNA Metabolic Process (GO:0032042)	0.102716	0.169546	10.0111	22.7832	PARP1
Mitochondrial Fission (GO:0000266)	0.102716	0.169546	10.0111	22.7832	PRKN
Negative Regulation by Host of Viral Transcription (GO:0043922)	0.102716	0.169546	10.0111	22.7832	HDAC1
Negative Regulation of Bone Mineralization (GO:0030502)	0.102716	0.169546	10.0111	22.7832	BCOR
Non-Proteinogenic Amino Acid Catabolic Process (GO:0170044)	0.102716	0.169546	10.0111	22.7832	BLMH
Positive Regulation of Ras Protein Signal Transduction (GO:0046579)	0.102716	0.169546	10.0111	22.7832	NTRK1
Positive Regulation of Cellular Response to Insulin Stimulus (GO:1900078)	0.102716	0.169546	10.0111	22.7832	SIRT1
Positive Regulation of Chromosome Separation (GO:1905820)	0.102716	0.169546	10.0111	22.7832	NUMA1
Positive Regulation of Sodium Ion Transport (GO:0010765)	0.102716	0.169546	10.0111	22.7832	PKP2
Positive Regulation of Type 2 Immune Response (GO:0002830)	0.102716	0.169546	10.0111	22.7832	RARA
Positive Regulation of Vasoconstriction (GO:0045907)	0.102716	0.169546	10.0111	22.7832	CAV1
Regulation of T-helper 17 Cell Lineage Commitment (GO:2000328)	0.102716	0.169546	10.0111	22.7832	BRD4
Regulation of Attachment of Spindle Microtubules to Kinetochore (GO:0051988)	0.102716	0.169546	10.0111	22.7832	ECT2
Regulation of Cell Communication by Electrical Coupling (GO:0010649)	0.102716	0.169546	10.0111	22.7832	CAV1
Regulation of Cell Fate Commitment (GO:0010453)	0.102716	0.169546	10.0111	22.7832	HDAC1
Receptor-Mediated Endocytosis (GO:0006898)	0.104081	0.171353	2.72628	6.16845	CTTN;CAV1;SNCA
Cell-Cell Junction Organization (GO:0045216)	0.104187	0.171353	3.76715	8.51967	SMAD3;PKP2
Negative Regulation of Binding (GO:0051100)	0.104187	0.171353	3.76715	8.51967	IFI16;SUMO2
Protein-Containing Complex Disassembly (GO:0032984)	0.104187	0.171353	3.76715	8.51967	VCP;MYC
Regulation of Cell Migration (GO:0030334)	0.104748	0.17212	1.80596	4.07461	ANXA1;HDAC1;CAV1;SAP130;LMNA;SNAI1;EZH2
Cell-Cell Junction Assembly (GO:0007043)	0.106831	0.175068	3.70901	8.29522	PKP2;CTNNB1
Negative Regulation of Cytokine-Mediated Signaling Pathway (GO:0001960)	0.106831	0.175068	3.70901	8.29522	XIAP;PPARG
Neurogenesis (GO:0022008)	0.106831	0.175068	3.70901	8.29522	THOC2;ERCC6
Regulation of Intracellular Signal Transduction (GO:1902531)	0.107334	0.175733	2.04289	4.55936	CHEK2;NOP2;ECT2;SIRT1;AURKA
protein-RNA Complex Assembly (GO:0022618)	0.107522	0.175884	2.68562	5.98908	NOP2;MDN1;EIF4B
Regulation of Phosphatidylinositol 3-Kinase/Protein Kinase B Signal Transduction (GO:0051896)	0.109698	0.17594	2.25312	4.97944	NTRK1;TCF7L2;PPP2R1A;SIRT1
Regulation of Coagulation (GO:0050818)	0.110168	0.17594	9.24056	20.3823	CAV1
Regulation of Leukocyte Migration (GO:0002685)	0.110168	0.17594	9.24056	20.3823	ANXA1
Regulation of Macrophage Cytokine Production (GO:0010935)	0.110168	0.17594	9.24056	20.3823	SIRT1
Regulation of Microtubule-Based Movement (GO:0060632)	0.110168	0.17594	9.24056	20.3823	HDAC6
Regulation of Mitochondrial Fusion (GO:0010635)	0.110168	0.17594	9.24056	20.3823	PRKN
Regulation of Platelet-Derived Growth Factor Receptor Signaling Pathway (GO:0010640)	0.110168	0.17594	9.24056	20.3823	SNCA
Calcium-Ion Regulated Exocytosis (GO:0017156)	0.110168	0.17594	9.24056	20.3823	MYH9
Regulation of Response to Oxidative Stress (GO:1902882)	0.110168	0.17594	9.24056	20.3823	PRKN
Cell Communication by Electrical Coupling Involved in Cardiac Conduction (GO:0086064)	0.110168	0.17594	9.24056	20.3823	PKP2
Response to Interleukin-6 (GO:0070741)	0.110168	0.17594	9.24056	20.3823	RELA
Response to Muscle Stretch (GO:0035994)	0.110168	0.17594	9.24056	20.3823	CTNNB1
Telomere Capping (GO:0016233)	0.110168	0.17594	9.24056	20.3823	RAD50
Telomere Maintenance in Response to DNA Damage (GO:0043247)	0.110168	0.17594	9.24056	20.3823	CDK2
Establishment of Protein Localization to Chromosome (GO:0070199)	0.110168	0.17594	9.24056	20.3823	TERT
Vascular Endothelial Growth Factor Signaling Pathway (GO:0038084)	0.110168	0.17594	9.24056	20.3823	RELA
Lipoprotein Transport (GO:0042953)	0.110168	0.17594	9.24056	20.3823	PPARG
Meiotic Sister Chromatid Cohesion (GO:0051177)	0.110168	0.17594	9.24056	20.3823	PPP2R1A
Negative Regulation by Host of Viral Process (GO:0044793)	0.110168	0.17594	9.24056	20.3823	PRKN
Negative Regulation of ATP-dependent Activity (GO:0032780)	0.110168	0.17594	9.24056	20.3823	TP53
Negative Regulation of cGAS/STING Signaling Pathway (GO:0160049)	0.110168	0.17594	9.24056	20.3823	PARP1
Negative Regulation of Viral Transcription (GO:0032897)	0.110168	0.17594	9.24056	20.3823	TRIM27
Nuclear Pore Organization (GO:0006999)	0.110168	0.17594	9.24056	20.3823	FXR1
Polarized Epithelial Cell Differentiation (GO:0030859)	0.110168	0.17594	9.24056	20.3823	YAP1
Positive Regulation of T Cell Receptor Signaling Pathway (GO:0050862)	0.110168	0.17594	9.24056	20.3823	RELA
Protein Localization to Chromosome, Telomeric Region (GO:0070198)	0.110168	0.17594	9.24056	20.3823	TERT
Regulation of Aerobic Respiration (GO:1903715)	0.110168	0.17594	9.24056	20.3823	VCP
Cell Junction Organization (GO:0034330)	0.112173	0.178984	3.59793	7.87124	SMAD3;SNCA
Protein Transport (GO:0015031)	0.114091	0.181886	2.00182	4.34548	NPM1;CTTN;MYH9;PPARG;HDAC6
Spermatid Development (GO:0007286)	0.114869	0.182646	3.54484	7.67089	FXR1;KAT5
Negative Regulation of TOR Signaling (GO:0032007)	0.114869	0.182646	3.54484	7.67089	ATXN3;SIRT1
Positive Regulation of Endothelial Cell Proliferation (GO:0001938)	0.114869	0.182646	3.54484	7.67089	SIRT6;SIRT1
2-Oxoglutarate Metabolic Process (GO:0006103)	0.117559	0.183118	8.58009	18.3684	DLST
Arp2/3 Complex-Mediated Actin Nucleation (GO:0034314)	0.117559	0.183118	8.58009	18.3684	TRIM27
Regulation of Execution Phase of Apoptosis (GO:1900117)	0.117559	0.183118	8.58009	18.3684	TP53
Regulation of Interleukin-13 Production (GO:0032656)	0.117559	0.183118	8.58009	18.3684	RARA
Regulation of Intrinsic Apoptotic Signaling Pathway in Response to DNA Damage (GO:1902229)	0.117559	0.183118	8.58009	18.3684	SNAI1
Regulation of Monocyte Differentiation (GO:0045655)	0.117559	0.183118	8.58009	18.3684	MYC
Amyloid Precursor Protein Catabolic Process (GO:0042987)	0.117559	0.183118	8.58009	18.3684	DYRK1A
Amyloid-Beta Metabolic Process (GO:0050435)	0.117559	0.183118	8.58009	18.3684	DYRK1A
Regulation of Nitric-Oxide Synthase Activity (GO:0050999)	0.117559	0.183118	8.58009	18.3684	TERT
Regulation of Response to Endoplasmic Reticulum Stress (GO:1905897)	0.117559	0.183118	8.58009	18.3684	NUPR1
Copper Ion Homeostasis (GO:0055070)	0.117559	0.183118	8.58009	18.3684	XIAP
Unsaturated Fatty Acid Biosynthetic Process (GO:0006636)	0.117559	0.183118	8.58009	18.3684	CBR1
Genitalia Development (GO:0048806)	0.117559	0.183118	8.58009	18.3684	TBX3
Lipoprotein Localization (GO:0044872)	0.117559	0.183118	8.58009	18.3684	PPARG
- Reg of Endoplasmic Reticulum Stress-Induced Intrinsic Apoptotic Sgnlng Pway (GO:1902236)	0.117559	0.183118	8.58009	18.3684	PRKN
Negative Regulation of Gluconeogenesis (GO:0045721)	0.117559	0.183118	8.58009	18.3684	SIRT6
Odontogenesis of Dentin-Containing Tooth (GO:0042475)	0.117559	0.183118	8.58009	18.3684	HDAC1
Positive Regulation of Autophagy of Mitochondrion (GO:1903599)	0.117559	0.183118	8.58009	18.3684	PRKN
Positive Regulation of Cytoplasmic Translation (GO:2000767)	0.117559	0.183118	8.58009	18.3684	PKM
Positive Regulation of Mitochondrial Translation (GO:0070131)	0.117559	0.183118	8.58009	18.3684	DDX3X
Regulation of MHC Class II Biosynthetic Process (GO:0045346)	0.117559	0.183118	8.58009	18.3684	SIRT1
Regulation of Cell Fate Specification (GO:0042659)	0.117559	0.183118	8.58009	18.3684	HDAC1
Regulation of Cholesterol Storage (GO:0010885)	0.117559	0.183118	8.58009	18.3684	PPARG
Positive Regulation of Protein Polymerization (GO:0032273)	0.117582	0.183118	3.49328	7.47779	NUMA1;CTTN
Intermediate Filament Organization (GO:0045109)	0.120311	0.187208	3.44321	7.29158	PKP2;VIM
Negative Regulation of Protein Metabolic Process (GO:0051248)	0.121721	0.189239	2.53434	5.33739	ILF3;DDX3X;HDAC6
Negative Regulation of Epithelial Cell Proliferation (GO:0050680)	0.123056	0.189468	3.39454	7.11194	CAV1;NUPR1
Positive Regulation of TOR Signaling (GO:0032008)	0.123056	0.189468	3.39454	7.11194	PRMT1;CUL3
DNA Double-Strand Break Processing (GO:0000729)	0.124889	0.189468	8.00768	16.6586	RAD50
T Cell Homeostasis (GO:0043029)	0.124889	0.189468	8.00768	16.6586	PPP2R1A
Regulation of Macrophage Differentiation (GO:0045649)	0.124889	0.189468	8.00768	16.6586	HSF1
Apoptotic Nuclear Changes (GO:0030262)	0.124889	0.189468	8.00768	16.6586	TOP2A
Autonomic Nervous System Development (GO:0048483)	0.124889	0.189468	8.00768	16.6586	NTRK1
Regulation of Presynapse Assembly (GO:1905606)	0.124889	0.189468	8.00768	16.6586	SNCA
Regulation of Presynapse Organization (GO:0099174)	0.124889	0.189468	8.00768	16.6586	SNCA
Regulation of Smooth Muscle Cell Apoptotic Process (GO:0034391)	0.124889	0.189468	8.00768	16.6586	SIRT1
Cellular Response to Corticosteroid Stimulus (GO:0071384)	0.124889	0.189468	8.00768	16.6586	ANXA1
Response to UV-B (GO:0010224)	0.124889	0.189468	8.00768	16.6586	RELA
Response to Cadmium Ion (GO:0046686)	0.124889	0.189468	8.00768	16.6586	HSF1
Ruffle Organization (GO:0031529)	0.124889	0.189468	8.00768	16.6586	LIMA1
Endoplasmic Reticulum to Cytosol Transport (GO:1903513)	0.124889	0.189468	8.00768	16.6586	VCP
Endosome to Lysosome Transport via Multivesicular Body Sorting Pathway (GO:0032510)	0.124889	0.189468	8.00768	16.6586	VCP
tRNA Wobble Base Modification (GO:0002097)	0.124889	0.189468	8.00768	16.6586	NAT10
Mesenchyme Morphogenesis (GO:0072132)	0.124889	0.189468	8.00768	16.6586	SMAD2
Negative Regulation of Calcium Ion Transport (GO:0051926)	0.124889	0.189468	8.00768	16.6586	TRIM27
Negative Regulation of Myoblast Differentiation (GO:0045662)	0.124889	0.189468	8.00768	16.6586	TBX3
Negative Regulation of Release of Cytochrome C From Mitochondria (GO:0090201)	0.124889	0.189468	8.00768	16.6586	PRKN
Neurotrophin Signaling Pathway (GO:0038179)	0.124889	0.189468	8.00768	16.6586	NTRK1
Pancreas Development (GO:0031016)	0.124889	0.189468	8.00768	16.6586	TCF7L2
Positive Regulation of ERAD Pathway (GO:1904294)	0.124889	0.189468	8.00768	16.6586	CAV1
Positive Regulation of Collagen Biosynthetic Process (GO:0032967)	0.124889	0.189468	8.00768	16.6586	VIM
Positive Regulation of Keratinocyte Differentiation (GO:0045618)	0.124889	0.189468	8.00768	16.6586	NUMA1
Positive Regulation of Muscle Contraction (GO:0045933)	0.124889	0.189468	8.00768	16.6586	CTTN
+ Reg of Myeloid Leukocyte Cytokine Production Inv in Imm Resp (GO:0061081)	0.124889	0.189468	8.00768	16.6586	SIRT1
Protein Alkylation (GO:0008213)	0.124889	0.189468	8.00768	16.6586	PRMT1
Positive Regulation of Cytoskeleton Organization (GO:0051495)	0.125816	0.190717	3.34722	6.93856	NUMA1;CTTN
Gland Development (GO:0048732)	0.128591	0.194437	3.3012	6.77115	CAV1;TBX3
Positive Regulation of Protein Serine/Threonine Kinase Activity (GO:0071902)	0.128591	0.194437	3.3012	6.77115	SIRT1;EZH2
Positive Regulation of Secretion by Cell (GO:1903532)	0.128591	0.194437	3.3012	6.77115	PPIA;SNCA
Regulation of Neuron Differentiation (GO:0045664)	0.13138	0.194968	3.25643	6.60943	TCF7L2;ECT2
Regulation of Rho Protein Signal Transduction (GO:0035023)	0.13138	0.194968	3.25643	6.60943	FXR1;CUL3
DNA Modification (GO:0006304)	0.132158	0.194968	7.50682	15.192	PARP1
Regulation of Hematopoietic Progenitor Cell Differentiation (GO:1901532)	0.132158	0.194968	7.50682	15.192	KAT5
Regulation of Protein Sumoylation (GO:0033233)	0.132158	0.194968	7.50682	15.192	CTNNB1
Regulation of Receptor Recycling (GO:0001919)	0.132158	0.194968	7.50682	15.192	SNCA
Cellular Response to dsRNA (GO:0071359)	0.132158	0.194968	7.50682	15.192	NPM1
Regulation of Ubiquitin Protein Ligase Activity (GO:1904666)	0.132158	0.194968	7.50682	15.192	SKP1
Columnar/Cuboidal Epithelial Cell Differentiation (GO:0002065)	0.132158	0.194968	7.50682	15.192	E2F4
Contractile Actin Filament Bundle Assembly (GO:0030038)	0.132158	0.194968	7.50682	15.192	CUL3
Stress Fiber Assembly (GO:0043149)	0.132158	0.194968	7.50682	15.192	CUL3
Gastrulation (GO:0007369)	0.132158	0.194968	7.50682	15.192	SMAD2
Ventricular Cardiac Muscle Cell Action Potential (GO:0086005)	0.132158	0.194968	7.50682	15.192	PKP2
Motile Cilium Assembly (GO:0044458)	0.132158	0.194968	7.50682	15.192	E2F4
Negative Regulation of Anoikis (GO:2000811)	0.132158	0.194968	7.50682	15.192	CAV1
Negative Regulation of Cation Transmembrane Transport (GO:1904063)	0.132158	0.194968	7.50682	15.192	CAV1
Negative Regulation of Intracellular Protein Transport (GO:0090317)	0.132158	0.194968	7.50682	15.192	SIRT6
Negative Regulation of Receptor Signaling Pathway via JAK-STAT (GO:0046426)	0.132158	0.194968	7.50682	15.192	CAV1
Negative Regulation of Striated Muscle Cell Differentiation (GO:0051154)	0.132158	0.194968	7.50682	15.192	HDAC1
Negative Regulation of Vascular Associated Smooth Muscle Cell Proliferation (GO:1904706)	0.132158	0.194968	7.50682	15.192	PPARG
Positive Regulation by Host of Viral Transcription (GO:0043923)	0.132158	0.194968	7.50682	15.192	SMARCA4
Positive Regulation of Cell Migration Involved in Sprouting Angiogenesis (GO:0090050)	0.132158	0.194968	7.50682	15.192	ANXA1
Positive Regulation of Collagen Metabolic Process (GO:0010714)	0.132158	0.194968	7.50682	15.192	VIM
Positive Regulation of Dendrite Morphogenesis (GO:0050775)	0.132158	0.194968	7.50682	15.192	DBN1
Positive Regulation of Interleukin-4 Production (GO:0032753)	0.132158	0.194968	7.50682	15.192	RARA
Positive Regulation of Leukocyte Adhesion to Vascular Endothelial Cell (GO:1904996)	0.132158	0.194968	7.50682	15.192	RELA
Positive Regulation of Transcription Regulatory Region DNA Binding (GO:2000679)	0.132158	0.194968	7.50682	15.192	RB1
Prostanoid Biosynthetic Process (GO:0046457)	0.132158	0.194968	7.50682	15.192	CBR1
Protein Localization to Synapse (GO:0035418)	0.132158	0.194968	7.50682	15.192	STAU1
Regulation of Brown Fat Cell Differentiation (GO:0090335)	0.132158	0.194968	7.50682	15.192	SIRT1
Intracellular Protein Transport (GO:0006886)	0.135544	0.199801	1.88783	3.77275	NPM1;TERT;CTTN;SIRT6;HDAC6
Regulation of Cytoplasmic Pattern Recognition Receptor Signaling Pathway (GO:0039531)	0.139367	0.200719	7.06488	13.9224	XIAP
Regulation of Exosomal Secretion (GO:1903541)	0.139367	0.200719	7.06488	13.9224	PRKN
Androgen Receptor Signaling Pathway (GO:0030521)	0.139367	0.200719	7.06488	13.9224	DAXX
Branching Involved in Ureteric Bud Morphogenesis (GO:0001658)	0.139367	0.200719	7.06488	13.9224	MYC
Regulation of Protein-Containing Complex Disassembly (GO:0043244)	0.139367	0.200719	7.06488	13.9224	HDAC6
Regulation of Steroid Biosynthetic Process (GO:0050810)	0.139367	0.200719	7.06488	13.9224	SIRT1
Regulation of Telomere Maintenance via Telomere Lengthening (GO:1904356)	0.139367	0.200719	7.06488	13.9224	PARP1
Regulation of Viral Entry Into Host Cell (GO:0046596)	0.139367	0.200719	7.06488	13.9224	TRIM25
Regulation of Viral Transcription (GO:0046782)	0.139367	0.200719	7.06488	13.9224	TRIM27
Retrograde Protein Transport, ER to Cytosol (GO:0030970)	0.139367	0.200719	7.06488	13.9224	VCP
Estrogen Receptor Signaling Pathway (GO:0030520)	0.139367	0.200719	7.06488	13.9224	ESR2
Ureteric Bud Morphogenesis (GO:0060675)	0.139367	0.200719	7.06488	13.9224	MYC
Negative Regulation of Insulin Secretion (GO:0046676)	0.139367	0.200719	7.06488	13.9224	PRKN
Negative Regulation of Nucleocytoplasmic Transport (GO:0046823)	0.139367	0.200719	7.06488	13.9224	SIRT6
Positive Regulation of Amyloid-Beta Formation (GO:1902004)	0.139367	0.200719	7.06488	13.9224	RELA
Positive Regulation of Antigen Receptor-Mediated Signaling Pathway (GO:0050857)	0.139367	0.200719	7.06488	13.9224	RELA
Positive Regulation of Fatty Acid Metabolic Process (GO:0045923)	0.139367	0.200719	7.06488	13.9224	PPARG
Positive Regulation of Glucose Metabolic Process (GO:0010907)	0.139367	0.200719	7.06488	13.9224	SIRT1
Positive Regulation of Homotypic Cell-Cell Adhesion (GO:0034112)	0.139367	0.200719	7.06488	13.9224	CTNNB1
Positive Regulation of Muscle Hypertrophy (GO:0014742)	0.139367	0.200719	7.06488	13.9224	PARP1
Positive Regulation of Sprouting Angiogenesis (GO:1903672)	0.139367	0.200719	7.06488	13.9224	PKM
Positive Regulation of Stem Cell Proliferation (GO:2000648)	0.139367	0.200719	7.06488	13.9224	TERT
Positive Regulation of Triglyceride Metabolic Process (GO:0090208)	0.139367	0.200719	7.06488	13.9224	KAT5
Positive Regulation of Ubiquitin-Protein Transferase Activity (GO:0051443)	0.139367	0.200719	7.06488	13.9224	SKP1
rRNA Modification (GO:0000154)	0.139367	0.200719	7.06488	13.9224	NAT10
Regulation of Autophagy of Mitochondrion (GO:1903146)	0.139367	0.200719	7.06488	13.9224	HDAC6
Regulation of Bicellular Tight Junction Assembly (GO:2000810)	0.139367	0.200719	7.06488	13.9224	SNAI1
Regulation of Calcium Ion Transmembrane Transporter Activity (GO:1901019)	0.139367	0.200719	7.06488	13.9224	AHNAK
Regulation of Cellular Respiration (GO:0043457)	0.139367	0.200719	7.06488	13.9224	VCP
Positive Regulation of Growth (GO:0045927)	0.13983	0.201068	3.12908	6.15592	YAP1;DDX3X
Regulation of Cell Cycle G1/S Phase Transition (GO:1902806)	0.13983	0.201068	3.12908	6.15592	SMARCA4;EZH2
Wound Healing (GO:0042060)	0.145527	0.20628	3.04955	5.87768	SMAD3;MYH9
Positive Regulation of JNK Cascade (GO:0046330)	0.145527	0.20628	3.04955	5.87768	AXIN1;XIAP
Regulation of Insulin-Like Growth Factor Receptor Signaling Pathway (GO:0043567)	0.146517	0.20628	6.67205	12.8145	PHIP
Regulation of Megakaryocyte Differentiation (GO:0045652)	0.146517	0.20628	6.67205	12.8145	PRMT1
Actin Nucleation (GO:0045010)	0.146517	0.20628	6.67205	12.8145	TRIM27
Regulation of Receptor Signaling Pathway via STAT (GO:1904892)	0.146517	0.20628	6.67205	12.8145	PPARG
Response to Interferon-Alpha (GO:0035455)	0.146517	0.20628	6.67205	12.8145	PYHIN1
Detection of Mechanical Stimulus (GO:0050982)	0.146517	0.20628	6.67205	12.8145	CTNNB1
Limb Morphogenesis (GO:0035108)	0.146517	0.20628	6.67205	12.8145	TBX3
Maintenance of Protein Localization in Organelle (GO:0072595)	0.146517	0.20628	6.67205	12.8145	SKP1
Mesoderm Development (GO:0007498)	0.146517	0.20628	6.67205	12.8145	TBX3
Microglial Cell Activation (GO:0001774)	0.146517	0.20628	6.67205	12.8145	SNCA
Mitotic Sister Chromatid Cohesion (GO:0007064)	0.146517	0.20628	6.67205	12.8145	RB1
Negative Regulation of Rho Protein Signal Transduction (GO:0035024)	0.146517	0.20628	6.67205	12.8145	CUL3
Negative Regulation of Inflammasome-Mediated Signaling Pathway (GO:0141086)	0.146517	0.20628	6.67205	12.8145	IFI16
Negative Regulation of Lipid Storage (GO:0010888)	0.146517	0.20628	6.67205	12.8145	PPARG
Negative Regulation of Peptide Hormone Secretion (GO:0090278)	0.146517	0.20628	6.67205	12.8145	PRKN
Neutrophil Activation (GO:0042119)	0.146517	0.20628	6.67205	12.8145	ANXA1
Pore Complex Assembly (GO:0046931)	0.146517	0.20628	6.67205	12.8145	FXR1
Positive Regulation of Alcohol Biosynthetic Process (GO:1902932)	0.146517	0.20628	6.67205	12.8145	SNCA
Positive Regulation of Hormone Secretion (GO:0046887)	0.146517	0.20628	6.67205	12.8145	PPARG
Positive Regulation of Mitochondrial Fission (GO:0090141)	0.146517	0.20628	6.67205	12.8145	PRKN
Positive Regulation of Mitophagy (GO:1901526)	0.146517	0.20628	6.67205	12.8145	PRKN
Positive Regulation of Small Molecule Metabolic Process (GO:0062013)	0.146517	0.20628	6.67205	12.8145	PPARG
Positive Regulation of Stem Cell Differentiation (GO:2000738)	0.146517	0.20628	6.67205	12.8145	SIRT6
Pulmonary Valve Morphogenesis (GO:0003184)	0.146517	0.20628	6.67205	12.8145	SMAD2
rRNA Methylation (GO:0031167)	0.146517	0.20628	6.67205	12.8145	NOP2
Regulation of Interleukin-1 Beta Production (GO:0032651)	0.148394	0.208761	3.01128	5.74518	IFI16;RELA
Response to Lipopolysaccharide (GO:0032496)	0.150034	0.210905	2.29199	4.34767	VIM;RELA;SNCA
Regulation of Cilium Assembly (GO:1902017)	0.151272	0.212158	2.97395	5.61684	YAP1;LIMA1
Regulation of Interleukin-8 Production (GO:0032677)	0.151272	0.212158	2.97395	5.61684	ANXA1;RELA
+ Reg of Phosphatidylinositol 3-Kinase/Prot Kinase B Signal Transduction (GO:0051897)	0.151992	0.212158	2.27746	4.29057	NTRK1;TCF7L2;SIRT1
Regulation of Collagen Biosynthetic Process (GO:0032965)	0.153607	0.212158	6.32057	11.8407	VIM
Alternative mRNA Splicing, via Spliceosome (GO:0000380)	0.153607	0.212158	6.32057	11.8407	HNRNPM
Regulation of Spindle Organization (GO:0090224)	0.153607	0.212158	6.32057	11.8407	NUMA1
Cellular Response to Lectin (GO:1990858)	0.153607	0.212158	6.32057	11.8407	CREBBP
Response to Cholesterol (GO:0070723)	0.153607	0.212158	6.32057	11.8407	SMAD2
Stimulatory C-type Lectin Receptor Signaling Pathway (GO:0002223)	0.153607	0.212158	6.32057	11.8407	CREBBP
Endocardial Cushion Morphogenesis (GO:0003203)	0.153607	0.212158	6.32057	11.8407	SMAD2
Striated Muscle Cell Differentiation (GO:0051146)	0.153607	0.212158	6.32057	11.8407	SIRT6
Hippo Signaling (GO:0035329)	0.153607	0.212158	6.32057	11.8407	YAP1
Interleukin-1-Mediated Signaling Pathway (GO:0070498)	0.153607	0.212158	6.32057	11.8407	RELA
Maintenance of Protein Location in Nucleus (GO:0051457)	0.153607	0.212158	6.32057	11.8407	SKP1
Negative Regulation of Phosphate Metabolic Process (GO:0045936)	0.153607	0.212158	6.32057	11.8407	SIRT1
Nucleosome Disassembly (GO:0006337)	0.153607	0.212158	6.32057	11.8407	SMARCA4
Positive Regulation of RNA Metabolic Process (GO:0051254)	0.153607	0.212158	6.32057	11.8407	RELA
Positive Regulation of Cardiac Muscle Hypertrophy (GO:0010613)	0.153607	0.212158	6.32057	11.8407	PARP1
Positive Regulation of Monooxygenase Activity (GO:0032770)	0.153607	0.212158	6.32057	11.8407	TERT
Positive Regulation of Protein Processing (GO:0010954)	0.153607	0.212158	6.32057	11.8407	MYH9
Positive Regulation of Release of Cytochrome C From Mitochondria (GO:0090200)	0.153607	0.212158	6.32057	11.8407	TP53
Positive Regulation of Translational Initiation (GO:0045948)	0.153607	0.212158	6.32057	11.8407	DDX3X
Presynaptic Endocytosis (GO:0140238)	0.153607	0.212158	6.32057	11.8407	SNCA
Cytoskeleton-Dependent Cytokinesis (GO:0061640)	0.154161	0.2126	2.93754	5.49248	ANLN;ECT2
Macromolecule Modification (GO:0043412)	0.154161	0.2126	2.93754	5.49248	PARP1;UBA52
Actomyosin Structure Organization (GO:0031032)	0.157061	0.216435	2.902	5.37195	CUL3;MYH9
Positive Regulation of Cell Migration (GO:0030335)	0.158653	0.218388	1.78594	3.28799	ZNF609;CAV1;SNAI1;HDAC6;EZH2
Regulation of Organelle Assembly (GO:1902115)	0.159971	0.218388	2.86731	5.25508	NPM1;CHEK2
Integrin-Mediated Signaling Pathway (GO:0007229)	0.159971	0.218388	2.86731	5.25508	CUL3;MYH9
COPII Vesicle Coating (GO:0048208)	0.160639	0.218388	6.00424	10.9793	CUL3
DNA Replication Initiation (GO:0006270)	0.160639	0.218388	6.00424	10.9793	TOPBP1
Regulation of Epithelial Cell Differentiation (GO:0030856)	0.160639	0.218388	6.00424	10.9793	CAV1
Anaphase-Promoting Complex-Dependent Catabolic Process (GO:0031145)	0.160639	0.218388	6.00424	10.9793	CUL3
Regulation of Neuroinflammatory Response (GO:0150077)	0.160639	0.218388	6.00424	10.9793	NUPR1
Regulation of Vacuole Organization (GO:0044088)	0.160639	0.218388	6.00424	10.9793	CHEK2
Cellular Response to Nerve Growth Factor Stimulus (GO:1990090)	0.160639	0.218388	6.00424	10.9793	NTRK1
Entrainment of Circadian Clock by Photoperiod (GO:0043153)	0.160639	0.218388	6.00424	10.9793	TP53
Vesicle Targeting, Rough ER to cis-Golgi (GO:0048207)	0.160639	0.218388	6.00424	10.9793	CUL3
Homologous Chromosome Segregation (GO:0045143)	0.160639	0.218388	6.00424	10.9793	FANCD2
Negative Regulation of Biomineral Tissue Development (GO:0070168)	0.160639	0.218388	6.00424	10.9793	BCOR
Peptide Cross-Linking (GO:0018149)	0.160639	0.218388	6.00424	10.9793	ANXA1
Plasma Membrane Repair (GO:0001778)	0.160639	0.218388	6.00424	10.9793	MYH9
Positive Regulation of Epidermal Cell Differentiation (GO:0045606)	0.160639	0.218388	6.00424	10.9793	NUMA1
Pulmonary Valve Development (GO:0003177)	0.160639	0.218388	6.00424	10.9793	SMAD2
Cytokine-Mediated Signaling Pathway (GO:0019221)	0.162686	0.221006	1.92642	3.49824	TP53;SIRT1;BIRC2;RELA
Regulation of Endothelial Cell Proliferation (GO:0001936)	0.162892	0.221119	2.83343	5.14174	CAV1;SIRT1
Regulation of Type II Interferon Production (GO:0032649)	0.165822	0.224348	2.80034	5.03177	RARA;TRIM27
Positive Regulation of Protein Kinase Activity (GO:0045860)	0.165822	0.224348	2.80034	5.03177	ECT2;EZH2
ERK1 and ERK2 Cascade (GO:0070371)	0.167613	0.224348	5.71804	10.213	MYC
Regulation of Interleukin-4 Production (GO:0032673)	0.167613	0.224348	5.71804	10.213	RARA
Alpha-Amino Acid Catabolic Process (GO:1901606)	0.167613	0.224348	5.71804	10.213	BLMH
Anterior/Posterior Axis Specification (GO:0009948)	0.167613	0.224348	5.71804	10.213	TBX3
Renal Absorption (GO:0070293)	0.167613	0.224348	5.71804	10.213	MAGED2
Endocardial Cushion Development (GO:0003197)	0.167613	0.224348	5.71804	10.213	SMAD2
Focal Adhesion Assembly (GO:0048041)	0.167613	0.224348	5.71804	10.213	CTTN
Membrane Protein Ectodomain Proteolysis (GO:0006509)	0.167613	0.224348	5.71804	10.213	MYH9
Negative Regulation of SMAD Protein Signal Transduction (GO:0060392)	0.167613	0.224348	5.71804	10.213	PPARG
Negative Regulation of Myeloid Cell Differentiation (GO:0045638)	0.167613	0.224348	5.71804	10.213	PRMT1
Negative Regulation of Tumor Necrosis Factor-Mediated Signaling Pathway (GO:0010804)	0.167613	0.224348	5.71804	10.213	XIAP
Neuron Apoptotic Process (GO:0051402)	0.167613	0.224348	5.71804	10.213	DAXX
Nitric Oxide Metabolic Process (GO:0046209)	0.167613	0.224348	5.71804	10.213	CAV1
Photoperiodism (GO:0009648)	0.167613	0.224348	5.71804	10.213	TP53
Positive Regulation of p38MAPK Cascade (GO:1900745)	0.167613	0.224348	5.71804	10.213	PRMT1
Positive Regulation of Telomere Maintenance via Telomerase (GO:0032212)	0.167613	0.224348	5.71804	10.213	CTNNB1
Regulation of Biosynthetic Process (GO:0009889)	0.167613	0.224348	5.71804	10.213	SNCA
Positive Regulation of Protein Phosphorylation (GO:0001934)	0.169972	0.227337	2.15447	3.81798	DAXX;PPIA;SIRT1
Regulation of Cytokine Production (GO:0001817)	0.172007	0.22989	2.14161	3.76971	ANXA1;BCL6;IFI16
Membrane Organization (GO:0061024)	0.174049	0.230384	2.12891	3.72222	LMNA;EMD;LMNB1
RNA Destabilization (GO:0050779)	0.17453	0.230384	5.45785	9.52755	FXR1
Regulation of Mitochondrial Translation (GO:0070129)	0.17453	0.230384	5.45785	9.52755	DDX3X
Cellular Response to Interleukin-6 (GO:0071354)	0.17453	0.230384	5.45785	9.52755	RELA
Regulatory ncRNA-mediated Post-Transcriptional Gene Silencing (GO:0035194)	0.17453	0.230384	5.45785	9.52755	STAU1
Sodium Ion Import Across Plasma Membrane (GO:0098719)	0.17453	0.230384	5.45785	9.52755	SLC9A2
Endosome Transport via Multivesicular Body Sorting Pathway (GO:0032509)	0.17453	0.230384	5.45785	9.52755	VCP
Translesion Synthesis (GO:0019985)	0.17453	0.230384	5.45785	9.52755	VCP
Modulation by Host of Viral Genome Replication (GO:0044827)	0.17453	0.230384	5.45785	9.52755	PRKN
Organelle Fission (GO:0048285)	0.17453	0.230384	5.45785	9.52755	PRKN
Placenta Development (GO:0001890)	0.17453	0.230384	5.45785	9.52755	PPARG
Positive Regulation of DNA Replication (GO:0045740)	0.17453	0.230384	5.45785	9.52755	CDK2
Positive Regulation of Amide Metabolic Process (GO:0034250)	0.17453	0.230384	5.45785	9.52755	RELA
Positive Regulation of Amyloid Precursor Protein Catabolic Process (GO:1902993)	0.17453	0.230384	5.45785	9.52755	RELA
Positive Regulation of Dendritic Spine Development (GO:0060999)	0.17453	0.230384	5.45785	9.52755	DBN1
Positive Regulation of Phosphate Metabolic Process (GO:0045937)	0.17453	0.230384	5.45785	9.52755	SNCA
Prostanoid Metabolic Process (GO:0006692)	0.17453	0.230384	5.45785	9.52755	CBR1
RNA Splicing (GO:0008380)	0.177631	0.234138	2.67534	4.62312	PRMT1;DHX15
Regulation of Osteoblast Differentiation (GO:0045667)	0.177631	0.234138	2.67534	4.62312	YAP1;PPARG
Regulation of Extracellular Matrix Organization (GO:1903053)	0.181389	0.236861	5.22029	8.91161	RB1
Regulation of Intracellular Steroid Hormone Receptor Signaling Pathway (GO:0033143)	0.181389	0.236861	5.22029	8.91161	HDAC6
Regulation of Myotube Differentiation (GO:0010830)	0.181389	0.236861	5.22029	8.91161	HDAC1
Regulation of Ruffle Assembly (GO:1900027)	0.181389	0.236861	5.22029	8.91161	CAV1
Tricarboxylic Acid Cycle (GO:0006099)	0.181389	0.236861	5.22029	8.91161	DLST
Ventricular Cardiac Muscle Tissue Development (GO:0003229)	0.181389	0.236861	5.22029	8.91161	PKP2
Long-Chain Fatty Acid Transport (GO:0015909)	0.181389	0.236861	5.22029	8.91161	PPARG
Negative Regulation of Double-Strand Break Repair via Homologous Recombination (GO:2000042)	0.181389	0.236861	5.22029	8.91161	KAT5
Positive Regulation of NLRP3 Inflammasome Complex Assembly (GO:1900227)	0.181389	0.236861	5.22029	8.91161	DDX3X
Positive Regulation of Cellular Response to Transforming Growth Factor Beta Stimulus (GO:1903846)	0.181389	0.236861	5.22029	8.91161	CREBBP
Positive Regulation of Transforming Growth Factor Beta Receptor Signaling Pathway (GO:0030511)	0.181389	0.236861	5.22029	8.91161	CREBBP
Protein Localization to Cell Surface (GO:0034394)	0.181389	0.236861	5.22029	8.91161	CTNNB1
Regulation of Cholesterol Transport (GO:0032374)	0.181389	0.236861	5.22029	8.91161	PPARG
Response to Calcium Ion (GO:0051592)	0.186571	0.242781	2.58864	4.34618	CAV1;ECT2
Positive Regulation of Immune Response (GO:0050778)	0.186571	0.242781	2.58864	4.34618	KAT5;SIRT1
Regulation of Protein Transport (GO:0051223)	0.188192	0.242781	5.00253	8.35569	SIRT6
Regulation of Toll-Like Receptor Signaling Pathway (GO:0034121)	0.188192	0.242781	5.00253	8.35569	BIRC2
Cellular Response to Low-Density Lipoprotein Particle Stimulus (GO:0071404)	0.188192	0.242781	5.00253	8.35569	PPARG
Response to Glucocorticoid (GO:0051384)	0.188192	0.242781	5.00253	8.35569	ANXA1
Response to Hexose (GO:0009746)	0.188192	0.242781	5.00253	8.35569	TCF7L2
Dopaminergic Neuron Differentiation (GO:0071542)	0.188192	0.242781	5.00253	8.35569	CTNNB1
Stress Granule Assembly (GO:0034063)	0.188192	0.242781	5.00253	8.35569	DDX3X
Icosanoid Biosynthetic Process (GO:0046456)	0.188192	0.242781	5.00253	8.35569	CBR1
Negative Regulation of Catalytic Activity (GO:0043086)	0.188192	0.242781	5.00253	8.35569	TP53
Negative Regulation of Protein Depolymerization (GO:1901880)	0.188192	0.242781	5.00253	8.35569	LIMA1
Nucleic Acid Metabolic Process (GO:0090304)	0.188192	0.242781	5.00253	8.35569	TOPBP1
Positive Regulation of Inflammasome-Mediated Signaling Pathway (GO:0141087)	0.188192	0.242781	5.00253	8.35569	DDX3X
Positive Regulation of Telomere Maintenance via Telomere Lengthening (GO:1904358)	0.188192	0.242781	5.00253	8.35569	CTNNB1
Regulation of Cardiac Muscle Hypertrophy (GO:0010611)	0.188192	0.242781	5.00253	8.35569	PARP1
Regulation of Cell Junction Assembly (GO:1901888)	0.188192	0.242781	5.00253	8.35569	SNAI1
Regulation of Cytoplasmic Translation (GO:2000765)	0.194938	0.247967	4.80218	7.85192	PKM
Reg of Endoplasmic Reticulum Stress-Induced Intrinsic Apoptotic Sgnlng Pway (GO:1902235)	0.194938	0.247967	4.80218	7.85192	PRKN
Regulation of Fatty Acid Biosynthetic Process (GO:0042304)	0.194938	0.247967	4.80218	7.85192	BRCA1
NADH Metabolic Process (GO:0006734)	0.194938	0.247967	4.80218	7.85192	VCP
Regulation of Lipid Catabolic Process (GO:0050994)	0.194938	0.247967	4.80218	7.85192	SIRT6
Regulation of Nucleotide-Excision Repair (GO:2000819)	0.194938	0.247967	4.80218	7.85192	SMARCA4
Blood Vessel Endothelial Cell Migration (GO:0043534)	0.194938	0.247967	4.80218	7.85192	MYH9
Cell-Cell Adhesion Mediated by Cadherin (GO:0044331)	0.194938	0.247967	4.80218	7.85192	CTNNB1
Sterol Transport (GO:0015918)	0.194938	0.247967	4.80218	7.85192	CAV1
Transposable Element Silencing (GO:0010526)	0.194938	0.247967	4.80218	7.85192	SIRT6
Fat-Soluble Vitamin Metabolic Process (GO:0006775)	0.194938	0.247967	4.80218	7.85192	CBR1
Macromolecule Methylation (GO:0043414)	0.194938	0.247967	4.80218	7.85192	PRMT1
Microtubule Polymerization or Depolymerization (GO:0031109)	0.194938	0.247967	4.80218	7.85192	ZNF207
Myeloid Cell Development (GO:0061515)	0.194938	0.247967	4.80218	7.85192	GATA1
Negative Regulation of Fatty Acid Metabolic Process (GO:0045922)	0.194938	0.247967	4.80218	7.85192	BRCA1
Negative Regulation of Protein Localization to Nucleus (GO:1900181)	0.194938	0.247967	4.80218	7.85192	SIRT6
Positive Regulation of Rho Protein Signal Transduction (GO:0035025)	0.194938	0.247967	4.80218	7.85192	FXR1
Positive Regulation of Nuclear Division (GO:0051785)	0.194938	0.247967	4.80218	7.85192	PHIP
Protein Exit From Endoplasmic Reticulum (GO:0032527)	0.194938	0.247967	4.80218	7.85192	VCP
Regulation of Actin Filament Bundle Assembly (GO:0032231)	0.194938	0.247967	4.80218	7.85192	PRKN
Regulation of Protein Secretion (GO:0050708)	0.198587	0.252256	2.48139	4.01124	SIRT6;PPIA
Positive Regulation of Neuron Projection Development (GO:0010976)	0.198587	0.252256	2.48139	4.01124	NTRK1;DBN1
ER-nucleus Signaling Pathway (GO:0006984)	0.201629	0.254343	4.61725	7.39372	TP53
Regulation of Myeloid Cell Differentiation (GO:0045637)	0.201629	0.254343	4.61725	7.39372	PRMT1
Regulation of Reactive Oxygen Species Biosynthetic Process (GO:1903426)	0.201629	0.254343	4.61725	7.39372	SNCA
Cardiac Muscle Cell Contraction (GO:0086003)	0.201629	0.254343	4.61725	7.39372	PKP2
Cardiac Muscle Cell Differentiation (GO:0055007)	0.201629	0.254343	4.61725	7.39372	SIRT6
Negative Regulation of Actin Filament Bundle Assembly (GO:0032232)	0.201629	0.254343	4.61725	7.39372	PRKN
Phagocytosis, Engulfment (GO:0006911)	0.201629	0.254343	4.61725	7.39372	MYH9
Plasma Membrane Invagination (GO:0099024)	0.201629	0.254343	4.61725	7.39372	MYH9
Positive Regulation of Lipid Metabolic Process (GO:0045834)	0.201629	0.254343	4.61725	7.39372	PPARG
Regulation of Cation Channel Activity (GO:2001257)	0.201629	0.254343	4.61725	7.39372	AHNAK
Hemopoiesis (GO:0030097)	0.204631	0.257951	2.43102	3.85693	IFI16;TP53
Small GTPase-mediated Signal Transduction (GO:0007264)	0.205443	0.258795	1.9548	3.09365	RB1;CDK2;TP53
Negative Regulation of Translation (GO:0017148)	0.20766	0.260366	2.40659	3.7828	ILF3;DDX3X
ADP Catabolic Process (GO:0046032)	0.208264	0.260366	4.44602	6.97557	PKM
Regulation of Mitophagy (GO:1901524)	0.208264	0.260366	4.44602	6.97557	PRKN
Toll-Like Receptor 4 Signaling Pathway (GO:0034142)	0.208264	0.260366	4.44602	6.97557	RELA
Glycolytic Process (GO:0006096)	0.208264	0.260366	4.44602	6.97557	PKM
Hematopoietic Progenitor Cell Differentiation (GO:0002244)	0.208264	0.260366	4.44602	6.97557	TP53
Negative Regulation of Type II Interferon Production (GO:0032689)	0.208264	0.260366	4.44602	6.97557	RARA
Nuclear Membrane Organization (GO:0071763)	0.208264	0.260366	4.44602	6.97557	EMD
Positive Regulation of ATP Metabolic Process (GO:1903580)	0.208264	0.260366	4.44602	6.97557	VCP
Positive Regulation of Fibroblast Proliferation (GO:0048146)	0.208264	0.260366	4.44602	6.97557	MYC
Positive Regulation of Microtubule Polymerization or Depolymerization (GO:0031112)	0.208264	0.260366	4.44602	6.97557	NUMA1
Regulation of RNA Splicing (GO:0043484)	0.213733	0.266942	2.35916	3.64025	AHNAK;DYRK1A
DNA-templated Transcription Elongation (GO:0006354)	0.214845	0.266942	4.28701	6.59274	ERCC3
Regulation of Long-Term Synaptic Potentiation (GO:1900271)	0.214845	0.266942	4.28701	6.59274	FXR1
Cell-Substrate Junction Assembly (GO:0007044)	0.214845	0.266942	4.28701	6.59274	CTTN
Synaptic Vesicle Endocytosis (GO:0048488)	0.214845	0.266942	4.28701	6.59274	SNCA
Transcription Elongation by RNA Polymerase II (GO:0006368)	0.214845	0.266942	4.28701	6.59274	ERCC3
Protein Localization to Cell Junction (GO:1902414)	0.214845	0.266942	4.28701	6.59274	STAU1
Protein Methylation (GO:0006479)	0.214845	0.266942	4.28701	6.59274	PRMT1
Regulation of Blood Coagulation (GO:0030193)	0.214845	0.266942	4.28701	6.59274	CAV1
Calcium Ion Homeostasis (GO:0055074)	0.216776	0.269157	2.33614	3.5717	CAV1;SNCA
Regulation of Macroautophagy (GO:0016241)	0.219823	0.271344	2.31356	3.50488	SIRT1;HDAC6
Regulation of Keratinocyte Differentiation (GO:0045616)	0.221371	0.271344	4.13898	6.24122	NUMA1
Regulation of Mitochondrion Organization (GO:0010821)	0.221371	0.271344	4.13898	6.24122	PRKN
Regulation of Muscle Contraction (GO:0006937)	0.221371	0.271344	4.13898	6.24122	CAV1
Cardiac Muscle Tissue Morphogenesis (GO:0055008)	0.221371	0.271344	4.13898	6.24122	PKP2
Cell Surface Toll-Like Receptor Signaling Pathway (GO:0140895)	0.221371	0.271344	4.13898	6.24122	RELA
Cellular Response to Acid Chemical (GO:0071229)	0.221371	0.271344	4.13898	6.24122	CUL3
Regulation of Vasoconstriction (GO:0019229)	0.221371	0.271344	4.13898	6.24122	CAV1
Vesicle Coating (GO:0006901)	0.221371	0.271344	4.13898	6.24122	CUL3
Heterotypic Cell-Cell Adhesion (GO:0034113)	0.221371	0.271344	4.13898	6.24122	PKP2
Lamellipodium Organization (GO:0097581)	0.221371	0.271344	4.13898	6.24122	CTTN
Negative Regulation of Cytokine Production Involved in Inflammatory Response (GO:1900016)	0.221371	0.271344	4.13898	6.24122	RELA
Negative Regulation of Response to Endoplasmic Reticulum Stress (GO:1903573)	0.221371	0.271344	4.13898	6.24122	PRKN
Positive Regulation of Catalytic Activity (GO:0043085)	0.221371	0.271344	4.13898	6.24122	UHRF1
Positive Regulation of Microtubule Polymerization (GO:0031116)	0.221371	0.271344	4.13898	6.24122	NUMA1
Positive Regulation of Nitric Oxide Biosynthetic Process (GO:0045429)	0.221371	0.271344	4.13898	6.24122	SMAD3
Positive Regulation of Peptidyl-Serine Phosphorylation (GO:0033138)	0.221371	0.271344	4.13898	6.24122	ERCC6
Positive Regulation of Response to Wounding (GO:1903036)	0.221371	0.271344	4.13898	6.24122	ANXA1
Regulation of Cell Morphogenesis (GO:0022604)	0.221371	0.271344	4.13898	6.24122	PHIP
Positive Regulation of Cell Growth (GO:0030307)	0.222873	0.273001	2.29141	3.43975	YAP1;DDX3X
Regulation of Dendritic Spine Morphogenesis (GO:0061001)	0.227843	0.276667	4.00081	5.91758	DBN1
Activation of GTPase Activity (GO:0090630)	0.227843	0.276667	4.00081	5.91758	ECT2
acyl-CoA Metabolic Process (GO:0006637)	0.227843	0.276667	4.00081	5.91758	DLST
Regulation of Neuron Migration (GO:2001222)	0.227843	0.276667	4.00081	5.91758	ZNF609
Regulation of Protein Localization to Cell Surface (GO:2000008)	0.227843	0.276667	4.00081	5.91758	CTNNB1
Regulation of Protein Modification Process (GO:0031399)	0.227843	0.276667	4.00081	5.91758	PHIP
Regulation of Spindle Assembly (GO:0090169)	0.227843	0.276667	4.00081	5.91758	NUMA1
Chromosome Condensation (GO:0030261)	0.227843	0.276667	4.00081	5.91758	TOP2A
Homologous Chromosome Pairing at Meiosis (GO:0007129)	0.227843	0.276667	4.00081	5.91758	FANCD2
Innate Immune Response Activating Cell Surface Receptor Signaling Pathway (GO:0002220)	0.227843	0.276667	4.00081	5.91758	CREBBP
Positive Regulation of ATP-dependent Activity (GO:0032781)	0.227843	0.276667	4.00081	5.91758	UHRF1
Positive Regulation of Nitric Oxide Metabolic Process (GO:1904407)	0.227843	0.276667	4.00081	5.91758	SMAD3
Positive Regulation of Signaling (GO:0023056)	0.227843	0.276667	4.00081	5.91758	SNCA
TOR Signaling (GO:0031929)	0.234262	0.282762	3.87155	5.61884	RPS6
Regulation of Macrophage Derived Foam Cell Differentiation (GO:0010743)	0.234262	0.282762	3.87155	5.61884	PPARG
Regulation of Metaphase/Anaphase Transition of Cell Cycle (GO:1902099)	0.234262	0.282762	3.87155	5.61884	SMARCA4
Response to Alcohol (GO:0097305)	0.234262	0.282762	3.87155	5.61884	SMAD2
Response to Amino Acid (GO:0043200)	0.234262	0.282762	3.87155	5.61884	CUL3
Membrane Depolarization (GO:0051899)	0.234262	0.282762	3.87155	5.61884	CAV1
Negative Regulation of G1/S Transition of Mitotic Cell Cycle (GO:2000134)	0.234262	0.282762	3.87155	5.61884	RB1
Pyridine Nucleotide Catabolic Process (GO:0019364)	0.234262	0.282762	3.87155	5.61884	PKM
Regulation of Cell Migration Involved in Sprouting Angiogenesis (GO:0090049)	0.234262	0.282762	3.87155	5.61884	ANXA1
Positive Regulation of T Cell Activation (GO:0050870)	0.235106	0.283593	2.20687	3.19492	ANXA1;SMARCA4
Actin Filament Bundle Assembly (GO:0051017)	0.240628	0.288532	3.75038	5.34243	LIMA1
Signal Release From Synapse (GO:0099643)	0.240628	0.288532	3.75038	5.34243	SNCA
Epithelial Tube Morphogenesis (GO:0060562)	0.240628	0.288532	3.75038	5.34243	CTNNB1
Vasculogenesis (GO:0001570)	0.240628	0.288532	3.75038	5.34243	CAV1
Ventricular Cardiac Muscle Tissue Morphogenesis (GO:0055010)	0.240628	0.288532	3.75038	5.34243	PKP2
Positive Regulation of G1/S Transition of Mitotic Cell Cycle (GO:1900087)	0.240628	0.288532	3.75038	5.34243	DDX3X
Protein Localization to Chromatin (GO:0071168)	0.240628	0.288532	3.75038	5.34243	PARP1
Regulation of G0 to G1 Transition (GO:0070316)	0.240628	0.288532	3.75038	5.34243	SMARCA4
Regulation of Amyloid-Beta Formation (GO:1902003)	0.240628	0.288532	3.75038	5.34243	RELA
Regulation of Primary Metabolic Process (GO:0080090)	0.241238	0.289073	2.16689	3.08125	AHNAK;SIRT6
Regulation of Developmental Growth (GO:0048638)	0.246941	0.293394	3.63655	5.08609	CTTN
JNK Cascade (GO:0007254)	0.246941	0.293394	3.63655	5.08609	DAXX
Actin Filament Bundle Organization (GO:0061572)	0.246941	0.293394	3.63655	5.08609	LIMA1
Cellular Response to Osmotic Stress (GO:0071470)	0.246941	0.293394	3.63655	5.08609	DDX3X
Synaptic Vesicle Recycling (GO:0036465)	0.246941	0.293394	3.63655	5.08609	SNCA
Triglyceride Homeostasis (GO:0070328)	0.246941	0.293394	3.63655	5.08609	SIRT1
Integrated Stress Response Signaling (GO:0140467)	0.246941	0.293394	3.63655	5.08609	MAF
Liver Development (GO:0001889)	0.246941	0.293394	3.63655	5.08609	AURKA
Membrane Protein Proteolysis (GO:0033619)	0.246941	0.293394	3.63655	5.08609	MYH9
Negative Regulation of Blood Vessel Endothelial Cell Migration (GO:0043537)	0.246941	0.293394	3.63655	5.08609	PPARG
Negative Regulation of Endocytosis (GO:0045806)	0.246941	0.293394	3.63655	5.08609	CAV1
Negative Regulation of Small Molecule Metabolic Process (GO:0062014)	0.246941	0.293394	3.63655	5.08609	SIRT6
Positive Regulation of Carbohydrate Metabolic Process (GO:0045913)	0.246941	0.293394	3.63655	5.08609	SNCA
Positive Regulation of Inflammatory Response (GO:0050729)	0.247377	0.29372	2.12832	2.97292	NUPR1;SNCA
Adherens Junction Organization (GO:0034332)	0.253202	0.298493	3.52941	4.84788	CTNNB1
Regulation of Mitochondrial Membrane Potential (GO:0051881)	0.253202	0.298493	3.52941	4.84788	VCP
Regulation of Neuronal Synaptic Plasticity (GO:0048168)	0.253202	0.298493	3.52941	4.84788	DBN1
Regulation of p38MAPK Cascade (GO:1900744)	0.253202	0.298493	3.52941	4.84788	PRMT1
Regulation of Vasculature Development (GO:1901342)	0.253202	0.298493	3.52941	4.84788	CTNNB1
Response to Transforming Growth Factor Beta (GO:0071559)	0.253202	0.298493	3.52941	4.84788	SMAD3
Toll-Like Receptor Signaling Pathway (GO:0002224)	0.253202	0.298493	3.52941	4.84788	RELA
Macrophage Activation (GO:0042116)	0.253202	0.298493	3.52941	4.84788	SNCA
Negative Regulation of Cytoplasmic Pattern Recognition Receptor Signaling Pathway (GO:0039532)	0.253202	0.298493	3.52941	4.84788	PARP1
Negative Regulation of Osteoblast Differentiation (GO:0045668)	0.253202	0.298493	3.52941	4.84788	PPARG
Neurotransmitter Secretion (GO:0007269)	0.253202	0.298493	3.52941	4.84788	SNCA
Cytoskeleton Organization (GO:0007010)	0.253522	0.298677	2.09109	2.86961	PHIP;PRPF40A
Regulation of Signal Transduction (GO:0009966)	0.25573	0.301082	1.73661	2.3681	CREBBP;TULP3;PPIA
Regulation of Cytosolic Calcium Ion Concentration (GO:0051480)	0.259412	0.303063	3.4284	4.62607	CAV1
Cellular Response to Amyloid-Beta (GO:1904646)	0.259412	0.303063	3.4284	4.62607	NTRK1
Regulatory ncRNA Processing (GO:0070918)	0.259412	0.303063	3.4284	4.62607	TERT
Cellular Response to Vascular Endothelial Growth Factor Stimulus (GO:0035924)	0.259412	0.303063	3.4284	4.62607	RELA
Cytoplasmic Translational Initiation (GO:0002183)	0.259412	0.303063	3.4284	4.62607	EIF4B
Negative Regulation of Cell Cycle G1/S Phase Transition (GO:1902807)	0.259412	0.303063	3.4284	4.62607	RB1
Negative Regulation of Cell Cycle Process (GO:0010948)	0.259412	0.303063	3.4284	4.62607	TP53
Negative Regulation of Smooth Muscle Cell Proliferation (GO:0048662)	0.259412	0.303063	3.4284	4.62607	PPARG
Peptidyl-Threonine Phosphorylation (GO:0018107)	0.259412	0.303063	3.4284	4.62607	DYRK1A
Positive Regulation of RNA Splicing (GO:0033120)	0.259412	0.303063	3.4284	4.62607	DYRK1A
Positive Regulation of Epithelial Cell Migration (GO:0010634)	0.259412	0.303063	3.4284	4.62607	HDAC6
Positive Regulation of Release of Sequestered Calcium Ion Into Cytosol (GO:0051281)	0.259412	0.303063	3.4284	4.62607	SNCA
Negative Regulation of Catabolic Process (GO:0009895)	0.262746	0.306762	2.03762	2.72342	TRIM27;NUPR1
Cardiac Muscle Cell Action Potential (GO:0086001)	0.26557	0.308869	3.333	4.41915	PKP2
Cardiac Muscle Cell Action Potential Involved in Contraction (GO:0086002)	0.26557	0.308869	3.333	4.41915	PKP2
Regulation of Sodium Ion Transport (GO:0002028)	0.26557	0.308869	3.333	4.41915	PKP2
Regulatory ncRNA-mediated Gene Silencing (GO:0031047)	0.26557	0.308869	3.333	4.41915	EZH2
Microtubule Polymerization (GO:0046785)	0.26557	0.308869	3.333	4.41915	ZNF207
Negative Regulation of Endothelial Cell Migration (GO:0010596)	0.26557	0.308869	3.333	4.41915	PPARG
COPII-coated Vesicle Budding (GO:0090114)	0.271677	0.313907	3.24275	4.22577	CUL3
Regulation of Microtubule Cytoskeleton Organization (GO:0070507)	0.271677	0.313907	3.24275	4.22577	SNCA
Regulation of Sprouting Angiogenesis (GO:1903670)	0.271677	0.313907	3.24275	4.22577	PKM
Regulation of Vascular Associated Smooth Muscle Cell Proliferation (GO:1904705)	0.271677	0.313907	3.24275	4.22577	PPARG
Maturation of SSU-rRNA (GO:0030490)	0.271677	0.313907	3.24275	4.22577	NAT10
Neuron Projection Extension (GO:1990138)	0.271677	0.313907	3.24275	4.22577	CTNNB1
Nuclear Transport (GO:0051169)	0.271677	0.313907	3.24275	4.22577	NPM1
Positive Regulation of Exocytosis (GO:0045921)	0.271677	0.313907	3.24275	4.22577	SNCA
Protein K11-linked Ubiquitination (GO:0070979)	0.271677	0.313907	3.24275	4.22577	PRKN
Purine Nucleotide Metabolic Process (GO:0006163)	0.271677	0.313907	3.24275	4.22577	VCP
Cellular Response to Molecule of Bacterial Origin (GO:0071219)	0.271972	0.313907	1.9868	2.58692	VIM;RELA
Response to Cytokine (GO:0034097)	0.271972	0.313907	1.9868	2.58692	RELA;SNCA
Axonal Transport (GO:0098930)	0.277733	0.318937	3.15726	4.04474	HDAC6
Base-Excision Repair (GO:0006284)	0.277733	0.318937	3.15726	4.04474	ERCC6
Fatty Acid Transport (GO:0015908)	0.277733	0.318937	3.15726	4.04474	PPARG
Negative Regulation of G Protein-Coupled Receptor Signaling Pathway (GO:0045744)	0.277733	0.318937	3.15726	4.04474	SNCA
Positive Regulation of SMAD Protein Signal Transduction (GO:0060391)	0.277733	0.318937	3.15726	4.04474	SMAD3
Positive Regulation of Extrinsic Apoptotic Signaling Pathway (GO:2001238)	0.277733	0.318937	3.15726	4.04474	CAV1
Positive Regulation of Lymphocyte Differentiation (GO:0045621)	0.277733	0.318937	3.15726	4.04474	SMARCA4
Regulation of Axon Extension (GO:0030516)	0.277733	0.318937	3.15726	4.04474	CTTN
Cellular Response to Lipopolysaccharide (GO:0071222)	0.278121	0.319181	1.95429	2.50091	VIM;RELA
Regulation of Potassium Ion Transmembrane Transport (GO:1901379)	0.28374	0.323994	3.07615	3.87502	CAV1
Regulation of Protein Targeting to Mitochondrion (GO:1903214)	0.28374	0.323994	3.07615	3.87502	PRKN
Branching Morphogenesis of an Epithelial Tube (GO:0048754)	0.28374	0.323994	3.07615	3.87502	MYC
Carbohydrate Catabolic Process (GO:0016052)	0.28374	0.323994	3.07615	3.87502	PKM
Negative Regulation of Protein Secretion (GO:0050709)	0.28374	0.323994	3.07615	3.87502	PRKN
Negative Regulation of Proteolysis (GO:0045861)	0.28374	0.323994	3.07615	3.87502	HDAC6
Positive Regulation of Lipid Biosynthetic Process (GO:0046889)	0.28374	0.323994	3.07615	3.87502	KAT5
Regulation of T Cell Receptor Signaling Pathway (GO:0050856)	0.28374	0.323994	3.07615	3.87502	RELA
Regulation of Mitotic Spindle Organization (GO:0060236)	0.289697	0.330174	2.99909	3.71564	NUMA1
Positive Regulation of DNA Biosynthetic Process (GO:2000573)	0.289697	0.330174	2.99909	3.71564	CTNNB1
Positive Regulation of Actin Filament Polymerization (GO:0030838)	0.289697	0.330174	2.99909	3.71564	CTTN
Positive Regulation of Defense Response (GO:0031349)	0.293477	0.334273	1.87748	2.30171	KAT5;SNCA
Notch Signaling Pathway (GO:0007219)	0.295604	0.335227	2.92579	3.56577	SNAI1
Acylglycerol Metabolic Process (GO:0006639)	0.295604	0.335227	2.92579	3.56577	CAV1
Cardiac Ventricle Morphogenesis (GO:0003208)	0.295604	0.335227	2.92579	3.56577	PKP2
Cellular Response to Retinoic Acid (GO:0071300)	0.295604	0.335227	2.92579	3.56577	RARA
Skeletal Muscle Tissue Development (GO:0007519)	0.295604	0.335227	2.92579	3.56577	CAV1
Keratinocyte Differentiation (GO:0030216)	0.295604	0.335227	2.92579	3.56577	ANXA1
Negative Regulation of DNA Recombination (GO:0045910)	0.295604	0.335227	2.92579	3.56577	KAT5
Circulatory System Development (GO:0072359)	0.299608	0.339556	1.84841	2.22785	PKP2;BCOR
Regulation of Dendrite Development (GO:0050773)	0.301463	0.339753	2.85599	3.42464	DBN1
Regulation of Epithelial Cell Migration (GO:0010632)	0.301463	0.339753	2.85599	3.42464	HDAC6
RNA Transport (GO:0050658)	0.301463	0.339753	2.85599	3.42464	FXR1
Synaptic Vesicle Exocytosis (GO:0016079)	0.301463	0.339753	2.85599	3.42464	SNCA
Negative Regulation of mRNA Catabolic Process (GO:1902373)	0.301463	0.339753	2.85599	3.42464	FXR1
Negative Regulation of Mitotic Cell Cycle Phase Transition (GO:1901991)	0.301463	0.339753	2.85599	3.42464	RB1
Neutrophil Chemotaxis (GO:0030593)	0.301463	0.339753	2.85599	3.42464	PPIA
Positive Regulation of Monoatomic Ion Transport (GO:0043270)	0.301463	0.339753	2.85599	3.42464	PKP2
Positive Regulation of Myeloid Leukocyte Differentiation (GO:0002763)	0.301463	0.339753	2.85599	3.42464	HSF1
Bone Development (GO:0060348)	0.307273	0.345019	2.78943	3.29158	TP53
Response to Amino Acid Starvation (GO:1990928)	0.307273	0.345019	2.78943	3.29158	ATXN3
Learning (GO:0007612)	0.307273	0.345019	2.78943	3.29158	ATXN1
Peptidyl-Threonine Modification (GO:0018210)	0.307273	0.345019	2.78943	3.29158	DYRK1A
Positive Regulation of Response to Biotic Stimulus (GO:0002833)	0.307273	0.345019	2.78943	3.29158	KAT5
Positive Regulation of Wound Healing (GO:0090303)	0.307273	0.345019	2.78943	3.29158	ANXA1
Protein Localization to Cell Periphery (GO:1990778)	0.311845	0.349935	1.79286	2.08914	CAV1;PKP2
Response to Amyloid-Beta (GO:1904645)	0.313036	0.350623	2.7259	3.16596	NTRK1
Endothelial Cell Migration (GO:0043542)	0.313036	0.350623	2.7259	3.16596	MYH9
Synaptic Vesicle Cycle (GO:0099504)	0.313036	0.350623	2.7259	3.16596	SNCA
T Cell Differentiation (GO:0030217)	0.31875	0.355492	2.66519	3.04723	ANXA1
Central Nervous System Neuron Differentiation (GO:0021953)	0.31875	0.355492	2.66519	3.04723	CTNNB1
Development of Primary Male Sexual Characteristics (GO:0046546)	0.31875	0.355492	2.66519	3.04723	GATA1
Macromolecule Catabolic Process (GO:0009057)	0.31875	0.355492	2.66519	3.04723	CHEK2
Male Gonad Development (GO:0008584)	0.31875	0.355492	2.66519	3.04723	GATA1
Positive Regulation of Transcription Elongation by RNA Polymerase II (GO:0032968)	0.31875	0.355492	2.66519	3.04723	MED26
Protein Localization to Cilium (GO:0061512)	0.31875	0.355492	2.66519	3.04723	TULP3
Negative Regulation of Cell Motility (GO:2000146)	0.320993	0.357774	1.75334	1.99238	HDAC1;SAP130
BMP Signaling Pathway (GO:0030509)	0.324418	0.359607	2.60711	2.93489	PPARG
Bicellular Tight Junction Assembly (GO:0070830)	0.324418	0.359607	2.60711	2.93489	ECT2
Cellular Defense Response (GO:0006968)	0.324418	0.359607	2.60711	2.93489	RELA
Cellular Response to Amino Acid Starvation (GO:0034198)	0.324418	0.359607	2.60711	2.93489	ATXN3
Intracellular Glucose Homeostasis (GO:0001678)	0.324418	0.359607	2.60711	2.93489	SIRT1
Mitotic Nuclear Division (GO:0140014)	0.324418	0.359607	2.60711	2.93489	ZNF207
Negative Regulation of Cold-Induced Thermogenesis (GO:0120163)	0.324418	0.359607	2.60711	2.93489	RB1
Positive Regulation of Cytokine-Mediated Signaling Pathway (GO:0001961)	0.324418	0.359607	2.60711	2.93489	PRKN
Regulation of T Cell Differentiation (GO:0045580)	0.324418	0.359607	2.60711	2.93489	SMARCA4
Regulation of Exocytosis (GO:0017157)	0.330038	0.364145	2.55152	2.82847	SNCA
Endoplasmic Reticulum Unfolded Protein Response (GO:0030968)	0.330038	0.364145	2.55152	2.82847	VCP
Erythrocyte Differentiation (GO:0030218)	0.330038	0.364145	2.55152	2.82847	GATA1
Positive Regulation of Innate Immune Response (GO:0045089)	0.330038	0.364145	2.55152	2.82847	KAT5
Positive Regulation of Leukocyte Cell-Cell Adhesion (GO:1903039)	0.330038	0.364145	2.55152	2.82847	RELA
Positive Regulation of Osteoblast Differentiation (GO:0045669)	0.330038	0.364145	2.55152	2.82847	YAP1
Pyruvate Metabolic Process (GO:0006090)	0.330038	0.364145	2.55152	2.82847	PKM
Regulation of Cell Adhesion (GO:0030155)	0.330113	0.364145	1.71551	1.90133	ATXN3;PKP2
Protein Homooligomerization (GO:0051260)	0.333145	0.367267	1.70325	1.87217	PRMT1;ECT2
Regulation of Insulin Receptor Signaling Pathway (GO:0046626)	0.335612	0.368869	2.49823	2.72757	SIRT1
Translational Elongation (GO:0006414)	0.335612	0.368869	2.49823	2.72757	EEF1D
Negative Regulation of TORC1 Signaling (GO:1904262)	0.335612	0.368869	2.49823	2.72757	ATXN3
Negative Regulation of Small GTPase Mediated Signal Transduction (GO:0051058)	0.335612	0.368869	2.49823	2.72757	CUL3
Positive Regulation of Smooth Muscle Cell Proliferation (GO:0048661)	0.335612	0.368869	2.49823	2.72757	HDAC1
GPCR Sgnlng Pway, Coupled to Cyclic Nucleotide Second Messenger (GO:0007187)	0.34114	0.373816	2.44712	2.63179	ANXA1
Negative Regulation of Protein Binding (GO:0032091)	0.34114	0.373816	2.44712	2.63179	AURKA
Neutrophil Migration (GO:1990266)	0.34114	0.373816	2.44712	2.63179	PPIA
Nuclear Export (GO:0051168)	0.34114	0.373816	2.44712	2.63179	ATXN1
Positive Regulation of Cell-Cell Adhesion (GO:0022409)	0.34114	0.373816	2.44712	2.63179	CTNNB1
Positive Regulation of Cell Motility (GO:2000147)	0.34154	0.374028	1.46551	1.57438	CAV1;SNAI1;EZH2
Regulation of Intracellular Transport (GO:0032386)	0.346622	0.378228	2.39806	2.54079	NUMA1
Autophagosome Maturation (GO:0097352)	0.346622	0.378228	2.39806	2.54079	VCP
Blood Vessel Morphogenesis (GO:0048514)	0.346622	0.378228	2.39806	2.54079	CAV1
Regulation of Secretion by Cell (GO:1903530)	0.346622	0.378228	2.39806	2.54079	SIRT6
Response to Glucose (GO:0009749)	0.346622	0.378228	2.39806	2.54079	TCF7L2
Insulin Receptor Signaling Pathway (GO:0008286)	0.346622	0.378228	2.39806	2.54079	PHIP
Regulation of Substrate Adhesion-Dependent Cell Spreading (GO:1900024)	0.352059	0.383012	2.35092	2.45426	PKP2
Regulation of Synaptic Transmission, Glutamatergic (GO:0051966)	0.352059	0.383012	2.35092	2.45426	FXR1
Cholesterol Transport (GO:0030301)	0.352059	0.383012	2.35092	2.45426	CAV1
Determination of Left/Right Symmetry (GO:0007368)	0.352059	0.383012	2.35092	2.45426	SMAD2
Negative Regulation of Protein Ubiquitination (GO:0031397)	0.352059	0.383012	2.35092	2.45426	CAV1
B Cell Differentiation (GO:0030183)	0.357451	0.387718	2.30559	2.37189	TOP2B
Regulation of Proteolysis (GO:0030162)	0.357451	0.387718	2.30559	2.37189	HDAC6
Regulation of Release of Sequestered Calcium Ion Into Cytosol (GO:0051279)	0.357451	0.387718	2.30559	2.37189	SNCA
Cytoplasmic Microtubule Organization (GO:0031122)	0.357451	0.387718	2.30559	2.37189	NUMA1
Negative Regulation of Protein Catabolic Process (GO:0042177)	0.357451	0.387718	2.30559	2.37189	SNCA
Apical Junction Assembly (GO:0043297)	0.362799	0.391883	2.26198	2.29344	ECT2
Cellular Response to BMP Stimulus (GO:0071773)	0.362799	0.391883	2.26198	2.29344	PPARG
Tight Junction Assembly (GO:0120192)	0.362799	0.391883	2.26198	2.29344	ECT2
Gonad Development (GO:0008406)	0.362799	0.391883	2.26198	2.29344	GATA1
mRNA Destabilization (GO:0061157)	0.362799	0.391883	2.26198	2.29344	FXR1
Plasma Membrane Bounded Cell Projection Morphogenesis (GO:0120039)	0.362799	0.391883	2.26198	2.29344	CTTN
Positive Regulation of Chemokine Production (GO:0032722)	0.362799	0.391883	2.26198	2.29344	DDX3X
Regulation of MAPK Cascade (GO:0043408)	0.366441	0.395583	1.402	1.40749	CAV1;PPARG;PPIA
Nervous System Development (GO:0007399)	0.367954	0.395731	1.26571	1.26545	PRKN;ATXN3;DYRK1A;ERCC6;ECT2
Regulation of Cytokine Production Involved in Inflammatory Response (GO:1900015)	0.368102	0.395731	2.21998	2.21864	RELA
DNA-templated DNA Replication (GO:0006261)	0.368102	0.395731	2.21998	2.21864	TOPBP1
RNA Modification (GO:0009451)	0.368102	0.395731	2.21998	2.21864	NAT10
Regulation of Receptor Signaling Pathway via JAK-STAT (GO:0046425)	0.368102	0.395731	2.21998	2.21864	CAV1
Dicarboxylic Acid Metabolic Process (GO:0043648)	0.368102	0.395731	2.21998	2.21864	DLST
Metaphase Chromosome Alignment (GO:0051310)	0.368102	0.395731	2.21998	2.21864	CUL3
Mitotic Metaphase Chromosome Alignment (GO:0007080)	0.373361	0.401148	2.1795	2.14727	CUL3
Regulation of Small GTPase Mediated Signal Transduction (GO:0051056)	0.375133	0.402576	1.54831	1.51808	ECT2;FOXM1
Neuron Projection Morphogenesis (GO:0048812)	0.375133	0.402576	1.54831	1.51808	CTTN;CTNNB1
Cellular Response to Interleukin-1 (GO:0071347)	0.378577	0.405554	2.14048	2.07912	RELA
Memory (GO:0007613)	0.378577	0.405554	2.14048	2.07912	ATXN1
Negative Regulation of Response to Stimulus (GO:0048585)	0.378577	0.405554	2.14048	2.07912	SIRT1
Epithelium Development (GO:0060429)	0.381048	0.407962	1.52843	1.47467	CBR1;PPARG
Regulation of Multicellular Organismal Development (GO:2000026)	0.383749	0.409888	2.10282	2.01401	WDR5
Intracellular Iron Ion Homeostasis (GO:0006879)	0.383749	0.409888	2.10282	2.01401	MYC
Positive Regulation of Type II Interferon Production (GO:0032729)	0.383749	0.409888	2.10282	2.01401	TRIM27
Regulation of Calcium Ion Transport (GO:0051924)	0.383749	0.409888	2.10282	2.01401	CTNNB1
Regulation of Embryonic Development (GO:0045995)	0.388879	0.414394	2.06646	1.95174	WDR5
Cellular Response to Calcium Ion (GO:0071277)	0.388879	0.414394	2.06646	1.95174	ECT2
Positive Regulation of DNA-templated Transcription Initiation (GO:2000144)	0.388879	0.414394	2.06646	1.95174	MED26
Regulation of Bone Mineralization (GO:0030500)	0.388879	0.414394	2.06646	1.95174	BCOR
Macroautophagy (GO:0016236)	0.389877	0.415214	1.49954	1.41246	PRKN;VCP
Positive Regulation of Response to External Stimulus (GO:0032103)	0.392808	0.418091	1.49015	1.39245	KAT5;SNCA
RNA Polymerase II Preinitiation Complex Assembly (GO:0051123)	0.393966	0.418101	2.03133	1.89216	MED26
Response to Reactive Oxygen Species (GO:0000302)	0.393966	0.418101	2.03133	1.89216	SIRT1
Response to Retinoic Acid (GO:0032526)	0.393966	0.418101	2.03133	1.89216	RARA
Response to Type II Interferon (GO:0034341)	0.393966	0.418101	2.03133	1.89216	SNCA
Post-Transcriptional Regulation of Gene Expression (GO:0010608)	0.393966	0.418101	2.03133	1.89216	NAT10
Autophagy of Mitochondrion (GO:0000422)	0.399011	0.422715	1.99737	1.83512	PRKN
Vesicle Organization (GO:0016050)	0.399011	0.422715	1.99737	1.83512	CAV1
Negative Regulation of Canonical NF-kappaB Signal Transduction (GO:0043124)	0.399011	0.422715	1.99737	1.83512	SIRT1
RNA Metabolic Process (GO:0016070)	0.408977	0.432517	1.93275	1.72806	MYC
Transcription Preinitiation Complex Assembly (GO:0070897)	0.408977	0.432517	1.93275	1.72806	MED26
Positive Regulation of Interleukin-8 Production (GO:0032757)	0.408977	0.432517	1.93275	1.72806	RELA
Regulation of Synapse Assembly (GO:0051963)	0.413898	0.437467	1.90197	1.6778	SNCA
Regulation of Endocytosis (GO:0030100)	0.418778	0.441087	1.87216	1.62955	SNCA
Anterior/Posterior Pattern Specification (GO:0009952)	0.418778	0.441087	1.87216	1.62955	SMAD2
Cellular Response to Virus (GO:0098586)	0.418778	0.441087	1.87216	1.62955	DDX3X
Positive Regulation of T Cell Proliferation (GO:0042102)	0.418778	0.441087	1.87216	1.62955	ANXA1
Positive Regulation of Cell Junction Assembly (GO:1901890)	0.418778	0.441087	1.87216	1.62955	CAV1
Positive Regulation of Organelle Assembly (GO:1902117)	0.418778	0.441087	1.87216	1.62955	NUMA1
Positive Regulation of MAP Kinase Activity (GO:0043406)	0.423618	0.445927	1.84326	1.58322	EZH2
RNA Export From Nucleus (GO:0006405)	0.428418	0.449938	1.81524	1.5387	THOC2
Regulation of Protein Serine/Threonine Kinase Activity (GO:0071900)	0.428418	0.449938	1.81524	1.5387	EZH2
Chordate Embryonic Development (GO:0043009)	0.428418	0.449938	1.81524	1.5387	BRCA1
Response to Molecule of Bacterial Origin (GO:0002237)	0.428418	0.449938	1.81524	1.5387	SNCA
Regulation of Neuron Projection Development (GO:0010975)	0.430301	0.451654	1.37791	1.16195	NTRK1;DBN1
Regulation of Cell Communication (GO:0010646)	0.433178	0.454412	1.78806	1.4959	ANXA1
Skin Development (GO:0043588)	0.437898	0.458835	1.76168	1.45474	ANXA1
Phosphatidylinositol Metabolic Process (GO:0046488)	0.437898	0.458835	1.76168	1.45474	CHEK2
Lysosomal Transport (GO:0007041)	0.44258	0.463473	1.73606	1.41512	PRKN
Cell Surface Receptor Protein Tyrosine Kinase Signaling Pathway (GO:0007169)	0.446417	0.467223	1.22748	0.98996	NTRK1;PHIP;RELA
tRNA Modification (GO:0006400)	0.447223	0.467528	1.71117	1.37697	NAT10
Regulation of Actin Filament Polymerization (GO:0030833)	0.447223	0.467528	1.71117	1.37697	CTTN
Regulation of G Protein-Coupled Receptor Signaling Pathway (GO:0008277)	0.451827	0.47207	1.68698	1.34023	TULP3
Negative Regulation of Cell Migration (GO:0030336)	0.452763	0.472776	1.31681	1.04342	HDAC1;SAP130
DNA Replication (GO:0006260)	0.456394	0.474931	1.66347	1.30482	CDK2
Embryonic Organ Development (GO:0048568)	0.456394	0.474931	1.66347	1.30482	ERCC3
Neuropeptide Signaling Pathway (GO:0007218)	0.456394	0.474931	1.66347	1.30482	RELA
Positive Regulation of Protein Transport (GO:0051222)	0.456394	0.474931	1.66347	1.30482	PPIA
Regulation of DNA Replication (GO:0006275)	0.456394	0.474931	1.66347	1.30482	CDK2
Regulation of MAP Kinase Activity (GO:0043405)	0.456394	0.474931	1.66347	1.30482	EZH2
Regulation of Plasma Membrane Bounded Cell Projection Assembly (GO:0120032)	0.465413	0.483764	1.61835	1.23776	CAV1
Plasma Membrane Organization (GO:0007009)	0.465413	0.483764	1.61835	1.23776	MYH9
Anterograde Trans-Synaptic Signaling (GO:0098916)	0.466546	0.484664	1.28127	0.976839	ATXN3;SNCA
Lymphocyte Differentiation (GO:0030098)	0.469867	0.487557	1.59669	1.20599	TOP2B
Positive Regulation of Protein Localization to Membrane (GO:1905477)	0.469867	0.487557	1.59669	1.20599	PRKN
Positive Regulation of Interleukin-6 Production (GO:0032755)	0.474284	0.491579	1.5756	1.17532	RELA
Positive Regulation of Lymphocyte Proliferation (GO:0050671)	0.474284	0.491579	1.5756	1.17532	ANXA1
Generation of Neurons (GO:0048699)	0.474718	0.491749	1.26085	0.939376	THOC2;ERCC6
Endomembrane System Organization (GO:0010256)	0.485495	0.502627	1.2346	0.892103	LMNA;LMNB1
Regulation of TOR Signaling (GO:0032006)	0.487316	0.504225	1.51554	1.08943	SIRT1
Aerobic Respiration (GO:0009060)	0.491588	0.508357	1.49652	1.0627	DLST
Protein Localization to Membrane (GO:0072657)	0.493489	0.510032	1.21561	0.858532	CAV1;PKP2
Protein Tetramerization (GO:0051262)	0.500027	0.516203	1.45987	1.01182	SNCA
Regulation of T Cell Proliferation (GO:0042129)	0.500027	0.516203	1.45987	1.01182	ANXA1
Cell Morphogenesis Involved in Neuron Differentiation (GO:0048667)	0.508327	0.524176	1.42496	0.964175	RB1
Positive Regulation of Endocytosis (GO:0045807)	0.508327	0.524176	1.42496	0.964175	SNCA
Epidermis Development (GO:0008544)	0.512425	0.528103	1.40813	0.941476	HDAC1
Sodium Ion Transmembrane Transport (GO:0035725)	0.516489	0.53199	1.39168	0.919487	SLC9A2
T Cell Receptor Signaling Pathway (GO:0050852)	0.52052	0.535535	1.37562	0.898178	RBCK1
Positive Regulation of Endothelial Cell Migration (GO:0010595)	0.52052	0.535535	1.37562	0.898178	SIRT1
Intracellular Monoatomic Cation Homeostasis (GO:0030003)	0.522122	0.536879	1.15068	0.747775	MYC;CAV1
Regulation of Protein Localization to Plasma Membrane (GO:1903076)	0.528481	0.542805	1.34457	0.857496	SIRT6
Positive Regulation of Plasma Membrane Bounded Cell Projection Assembly (GO:0120034)	0.528481	0.542805	1.34457	0.857496	ANLN
Phosphatidylinositol Biosynthetic Process (GO:0006661)	0.532413	0.546534	1.32956	0.838071	CHEK2
Retrograde Transport, Endosome to Golgi (GO:0042147)	0.547815	0.562028	1.27273	0.76595	TRIM27
Defense Response to Bacterium (GO:0042742)	0.549659	0.563602	1.09227	0.653677	XIAP;RBCK1
B Cell Activation (GO:0042113)	0.551586	0.565259	1.25927	0.749211	TOP2B
Regulation of Organelle Organization (GO:0033043)	0.555326	0.568131	1.24609	0.732949	PRKN
Inorganic Cation Import Across Plasma Membrane (GO:0098659)	0.555326	0.568131	1.24609	0.732949	SLC9A2
Muscle Contraction (GO:0006936)	0.555326	0.568131	1.24609	0.732949	EMD
Cytosolic Transport (GO:0016482)	0.562712	0.575365	1.22053	0.70179	TRIM27
Monoatomic Ion Transport (GO:0006811)	0.56636	0.578769	1.20814	0.68686	SLC9A2
Cilium Organization (GO:0044782)	0.571355	0.583545	1.04867	0.58699	HDAC6;AURKA
Steroid Metabolic Process (GO:0008202)	0.587619	0.599819	1.13876	0.605452	CBR1
Cell-Matrix Adhesion (GO:0007160)	0.59106	0.602994	1.12796	0.593124	CTTN
Glycerophospholipid Biosynthetic Process (GO:0046474)	0.601212	0.613007	1.09675	0.558033	CHEK2
Endoplasmic Reticulum to Golgi Vesicle-Mediated Transport (GO:0006888)	0.607841	0.619419	1.07688	0.536114	CUL3
Cilium Assembly (GO:0060271)	0.610254	0.621529	0.975062	0.481564	E2F4;HDAC6
Regulation of Interleukin-6 Production (GO:0032675)	0.61436	0.625012	1.05771	0.515288	RELA
Antigen Receptor-Mediated Signaling Pathway (GO:0050851)	0.61436	0.625012	1.05771	0.515288	RBCK1
Positive Regulation of Cell Projection Organization (GO:0031346)	0.61758	0.627936	1.04838	0.505263	NTRK1
Modulation of Chemical Synaptic Transmission (GO:0050804)	0.623938	0.634046	1.0302	0.485949	FXR1
Enzyme-Linked Receptor Protein Signaling Pathway (GO:0007167)	0.636341	0.64629	0.995657	0.450057	NTRK1
Chemical Synaptic Transmission (GO:0007268)	0.638159	0.647774	0.925317	0.415623	ATXN3;SNCA
Inflammatory Response (GO:0006954)	0.64024	0.649524	0.921697	0.410997	ANXA1;RELA
Calcium Ion Transport (GO:0006816)	0.651275	0.659983	0.955588	0.409779	CAV1
Regulation of Cell Motility (GO:2000145)	0.651275	0.659983	0.955588	0.409779	LMNA
Monocarboxylic Acid Metabolic Process (GO:0032787)	0.654188	0.662197	0.947956	0.402276	PPARG
Potassium Ion Transport (GO:0006813)	0.654188	0.662197	0.947956	0.402276	SLC9A2
Fatty Acid Metabolic Process (GO:0006631)	0.662782	0.670523	0.925769	0.380778	PPARG
[truncated: 21 more rows]

## Sheet: DisGeNET
Term	P-value	Adjusted P-value	Odds Ratio	Combined Score	Genes
[truncated: 4,469 more rows]
