# Supplementary material for: USP7 at PML Nuclear Bodies: A Protein Interaction Network Perspective
Source: Int J Mol Sci. 2026 May 4;27(9):4106. doi: 10.3390/ijms27094106 (PMC13164317; doi:10.3390/ijms27094106)
Supplement: Supplementary file 1 [file ijms-27-04106-s001.zip › TableS2.xlsx]

## Sheet: Description
	Sheet Name	Description
	USP7-PML_common(CellAge-GenAge)	Involvement of USP7 and PML interactome overlap proteins in senescence and aging (intersection with the cellular senescence database CellAge and the human aging database GenAge)
	Reactome Pathways	Enrichment analysis of intersection proteins using Reactome Pathways
	DisGeNET	Enrichment analysis of intersection proteins using DisGeNET
	GO Biological Process	Enrichment analysis of intersection proteins using GO Biological Process
	GO Cellular Component	Enrichment analysis of intersection proteins using GO Cellular Component
	GO Molecular Function	Enrichment analysis of intersection proteins using GO Molecular Function

## Sheet: USP7-PML_common(CellAge-GenAge)
		CellAge database data						GenAge human database data
#	Gene symbol	Entrez ID	Gene name	Cancer Cell	Type of senescence	Senescence Effect	Reference	name	entrez gene id	uniprot	why
1	ANLN	54443	anillin actin binding protein	Yes	Unclear	Inhibits	27863473	-	-	-	-
2	AURKA	6790	aurora kinase A	Yes	Unclear	Inhibits	23324396	-	-	-	-
3	BCL6	604	BCL6 transcription repressor	No	Replicative	Inhibits	11914273	-	-	-	-
4	BRD4	23476	bromodomain containing 4	Yes	Unclear	Inhibits	29434197	-	-	-	-
5	CAV1	857	caveolin 1	No	Unclear	Induces	15263006	-	-	-	-
6	CDK2	1017	cyclin dependent kinase 2	No	Replicative	Inhibits	25149358	-	-	-	-
7	CSNK2A1	1457	casein kinase 2 alpha 1	No	Replicative	Inhibits	16442104	-	-	-	-
8	DYRK1A	1859	dual specificity tyrosine phosphorylation regulated kinase 1A	Yes	Oncogene-induced	Induces	21498570	-	-	-	-
9	ECT2	1894	epithelial cell transforming 2	Yes	Oncogene-induced	Inhibits	28806777	-	-	-	-
10	EZH2	2146	enhancer of zeste 2 polycomb repressive complex 2 subunit	Yes	Stress-induced	Inhibits	24588771	-	-	-	-
11	FANCD2	2177	FA complementation group D2	No	Stress-induced	Induces	21995812	-	-	-	-
12	FXR1	8087	FMR1 autosomal homolog 1	Yes	Replicative	Inhibits	27606879	-	-	-	-
13	IFI16	3428	interferon gamma inducible protein 16	Yes	Replicative	Induces	12894224	-	-	-	-
14	ILF3	3609	interleukin enhancer binding factor 3	No	Unclear	Inhibits	23117626	-	-	-	-
15	KAT5	10524	lysine acetyltransferase 5	No	Oncogene-induced	Induces	23685072	-	-	-	-
16	LIMA1	51474	LIM domain and actin binding 1	No	Replicative	Inhibits	26206181	-	-	-	-
17	MAF	4094	MAF bZIP transcription factor	No	Stress-induced	Inhibits	26496036	-	-	-	-
18	MDC1	9656	mediator of DNA damage checkpoint 1	Yes	Replicative	Inhibits	17158742	-	-	-	-
19	MYBBP1A	10514	MYB binding protein 1a	Yes	Stress-induced	Inhibits	25543088	-	-	-	-
20	NACC1	112939	nucleus accumbens associated 1	Yes	Stress-induced	Inhibits	28599472	-	-	-	-
21	NPM1	4869	nucleophosmin 1	Yes	Oncogene-induced	Inhibits	23536448	-	-	-	-
22	PELP1	27043	proline, glutamate and leucine rich protein 1	Yes	Oncogene-induced	Inhibits	24967003	-	-	-	-
23	PPP2R1A	5518	protein phosphatase 2 scaffold subunit Aalpha	Yes	Oncogene-induced	Induces	30021885	-	-	-	-
24	PRKN	5071	parkin RBR E3 ubiquitin protein ligase	No	Stress-induced	Inhibits	25714760	-	-	-	-
25	PRMT1	3276	protein arginine methyltransferase 1	Yes	Unclear	Inhibits	30741995	-	-	-	-
26	SENP1	29843	SUMO specific peptidase 1	No	Unclear	Inhibits	18616636	-	-	-	-
27	SMAD2	4087	SMAD family member 2	Yes	Unclear	Inhibits	30971692	-	-	-	-
28	SMAD3	4088	SMAD family member 3	No	Stress-induced	Induces	27892764	-	-	-	-
29	SMARCA4	6597	SWI/SNF related, matrix associated, actin dependent regulator of chromatin, subfamily a, member 4	No	Replicative	Inhibits	20697355	-	-	-	-
30	SNAI1	6615	snail family transcriptional repressor 1	Yes	Unclear	Inhibits	20397042	-	-	-	-
31	SUMO2	6613	small ubiquitin like modifier 2	No	Unclear	Induces	17012228	-	-	-	-
32	SUZ12	23512	SUZ12 polycomb repressive complex 2 subunit	No	Replicative	Inhibits	23455154	-	-	-	-
33	TBX3	6926	T-box transcription factor 3	No	Oncogene-induced	Inhibits	24876127	-	-	-	-
34	TOPBP1	11073	DNA topoisomerase II binding protein 1	Yes	Replicative	Inhibits	21149450	-	-	-	-
35	UHRF1	29128	ubiquitin like with PHD and ring finger domains 1	No	Oncogene-induced	Inhibits	28394343	-	-	-	-
36	XIAP	331	X-linked inhibitor of apoptosis	Yes	Stress-induced	Inhibits	22760199	-	-	-	-
37	YAP1	10413	Yes1 associated transcriptional regulator	No	Replicative	Inhibits	23576552	-	-	-	-
38	ZNF207	7756	zinc finger protein 207	Yes	Unclear	Inhibits	25918225	-	-	-	-
39	BRCA1	672	BRCA1 DNA repair associated	Yes	Stress-induced	Inhibits	19372557	breast cancer 1, early onset	672	BRCA1_HUMAN	mammal
40	CHEK2	11200	checkpoint kinase 2	Yes	Unclear	Induces	16024600	checkpoint kinase 2	11200	CHK2_HUMAN	functional
41	CTNNB1	1499	catenin beta 1	No	Unclear	Induces	24130040	catenin (cadherin-associated protein), beta 1, 88kDa	1499	CTNB1_HUMAN	downstream
42	FOXM1	2305	forkhead box M1	Yes	Unclear	Inhibits	25071344	forkhead box M1	2305	FOXM1_HUMAN	functional
43	HDAC1	3065	histone deacetylase 1	Yes	Unclear	Induces	21420382	histone deacetylase 1	3065	HDAC1_HUMAN	functional
44	HSF1	3297	heat shock transcription factor 1	No	Stress-induced	Inhibits	22510478	heat shock transcription factor 1	3297	HSF1_HUMAN	model
45	LMNA	4000	lamin A/C	No	Unclear	Unclear	28483909	lamin A/C	4000	LMNA_HUMAN	human
46	LMNB1	4001	lamin B1	No	Oncogene-induced	Inhibits	22155925	lamin B1	4001	LMNB1_HUMAN	functional
47	MDM2	4193	MDM2 proto-oncogene	Yes	Unclear	Inhibits	25803170	MDM2 proto-oncogene, E3 ubiquitin protein ligase	4193	MDM2_HUMAN	upstream
48	MYC	4609	MYC proto-oncogene, bHLH transcription factor	No	Oncogene-induced	Inhibits	16537449	v-myc avian myelocytomatosis viral oncogene homolog	4609	MYC_HUMAN	cell,upstream
49	NBN	4683	nibrin	Yes	Stress-induced	Inhibits	24141789	nibrin	4683	NBN_HUMAN	functional,putative
50	PARP1	142	poly(ADP-ribose) polymerase 1	Yes	Unclear	Inhibits	29590171	poly (ADP-ribose) polymerase 1	142	PARP1_HUMAN	functional,putative
51	PPARG	5468	peroxisome proliferator activated receptor gamma	No	Replicative	Induces	18544633	peroxisome proliferator-activated receptor gamma	5468	PPARG_HUMAN	functional
52	RB1	5925	RB transcriptional corepressor 1	No	Stress-induced	Induces	24231354	retinoblastoma 1	5925	RB_HUMAN	cell
53	RELA	5970	RELA proto-oncogene, NF-kB subunit	Yes	Stress-induced	Induces	21552325	v-rel avian reticuloendotheliosis viral oncogene homolog A	5970	TF65_HUMAN	functional
54	SIRT1	23411	sirtuin 1	No	Unclear	Inhibits	18320031	sirtuin 1	23411	SIR1_HUMAN	mammal,model,cell
55	SIRT6	51548	sirtuin 6	No	Replicative	Inhibits	25819580	sirtuin 6	51548	SIRT6_HUMAN	mammal
56	SP1	6667	Sp1 transcription factor	No	Unclear	Induces	17225865	Sp1 transcription factor	6667	SP1_HUMAN	upstream
57	TERT	7015	telomerase reverse transcriptase	No	Replicative	Inhibits	9454332	telomerase reverse transcriptase	7015	TERT_HUMAN	cell,functional
58	TP53	7157	tumor protein p53	Yes	Replicative	Induces	9275177	tumor protein p53	7157	P53_HUMAN	mammal,model,cell
59	CREBBP	-	-	-	-	-	-	CREB binding protein	1387	CBP_HUMAN	upstream
60	VCP	-	-	-	-	-	-	valosin containing protein	7415	TERA_HUMAN	downstream
61	TOP2A	-	-	-	-	-	-	topoisomerase (DNA) II alpha	7153	TOP2A_HUMAN	functional
62	TOP2B	-	-	-	-	-	-	topoisomerase (DNA) II beta	7155	TOP2B_HUMAN	functional
63	ERCC6	-	-	-	-	-	-	excision repair cross-complementation group 6	2074	ERCC6_HUMAN	functional
64	ERCC3	-	-	-	-	-	-	excision repair cross-complementation group 3	2071	ERCC3_HUMAN	functional
65	EMD	-	-	-	-	-	-	emerin	2010	EMD_HUMAN	functional
66	DBN1	-	-	-	-	-	-	drebrin 1	1627	DREB_HUMAN	putative
67	BUB3	-	-	-	-	-	-	BUB3 mitotic checkpoint protein	9184	BUB3_HUMAN	mammal

## Sheet: Reactome Pathways
Term	P-value	Adjusted P-value	Odds Ratio	Combined Score	Genes
Gene Expression (Transcription)	9.71192e-26	7.07028e-23	16.2238	934.39	RB1;YAP1;MDC1;UHRF1;HDAC1;BRCA1;RELA;AURKA;KAT5;PPP2R1A;CHEK2;MYC;SUMO2;TOPBP1;NBN;SMAD2;SUZ12;NPM1;CREBBP;SMAD3;CSNK2A1;PARP1;PRMT1;CAV1;SIRT1;SMARCA4;MAF;BCL6;MYBBP1A;ERCC3;FANCD2;SP1;CDK2;MDM2;CTNNB1;PPARG;ERCC6;TP53;EZH2
Generic Transcription Pathway	5.07194e-25	1.84619e-22	17.1504	959.407	RB1;YAP1;MDC1;HDAC1;BRCA1;RELA;AURKA;KAT5;PPP2R1A;CHEK2;MYC;TOPBP1;NBN;SMAD2;SUZ12;NPM1;CREBBP;SMAD3;CSNK2A1;PARP1;PRMT1;CAV1;SIRT1;SMARCA4;MAF;BCL6;ERCC3;FANCD2;SP1;CDK2;MDM2;CTNNB1;PPARG;TP53;EZH2
RNA Polymerase II Transcription	1.44291e-23	3.50146e-21	15.3604	807.845	RB1;YAP1;MDC1;HDAC1;BRCA1;RELA;AURKA;KAT5;PPP2R1A;CHEK2;MYC;TOPBP1;NBN;SMAD2;SUZ12;NPM1;CREBBP;SMAD3;CSNK2A1;PARP1;PRMT1;CAV1;SIRT1;SMARCA4;MAF;BCL6;ERCC3;FANCD2;SP1;CDK2;MDM2;CTNNB1;PPARG;TP53;EZH2
Cell Cycle	3.20946e-19	5.84123e-17	17.2425	734.237	RB1;TOP2A;MDC1;NPM1;CSNK2A1;HDAC1;DYRK1A;BRCA1;FOXM1;LMNB1;AURKA;KAT5;TERT;PPP2R1A;CHEK2;MYC;LMNA;CDK2;MDM2;TOPBP1;NBN;BUB3;EMD;TP53
SUMOylation	4.91831e-19	7.16107e-17	38.7706	1634.42	TOP2A;SUZ12;MDC1;TOP2B;NPM1;CREBBP;PARP1;HDAC1;BRCA1;RELA;SENP1;AURKA;SUMO2;MDM2;PPARG;TP53
Transcriptional Regulation by TP53	5.37877e-18	6.52625e-16	22.6075	898.967	MDC1;NPM1;CREBBP;CSNK2A1;PRMT1;HDAC1;BRCA1;AURKA;KAT5;BCL6;ERCC3;PPP2R1A;FANCD2;CHEK2;CDK2;MDM2;TOPBP1;NBN;TP53
SUMO E3 Ligases SUMOylate Target Proteins	1.0989e-17	1.14285e-15	36.8077	1437.33	TOP2A;SUZ12;MDC1;TOP2B;NPM1;CREBBP;PARP1;HDAC1;BRCA1;RELA;AURKA;SUMO2;MDM2;PPARG;TP53
Signal Transduction	1.74847e-14	1.59111e-12	7.36308	233.244	YAP1;VCP;HDAC1;XIAP;RELA;LMNB1;KAT5;TERT;PPP2R1A;MYC;BUB3;ECT2;EMD;PELP1;SMAD2;SUZ12;CREBBP;SMAD3;CSNK2A1;PARP1;PRMT1;CAV1;SIRT6;SENP1;SMARCA4;ANLN;SP1;CDK2;SNAI1;MDM2;CTNNB1;PPARG;TP53;DBN1;EZH2
Cellular Responses to Stimuli	5.3692e-14	4.34309e-12	10.777	329.298	RB1;YAP1;SUZ12;VCP;CREBBP;CSNK2A1;BRCA1;SIRT1;RELA;LMNB1;KAT5;PPP2R1A;SP1;MYC;HSF1;LMNA;CDK2;MDM2;CTNNB1;NBN;TP53;EZH2
DNA Repair	9.38678e-14	6.83358e-12	19.0715	572.085	MDC1;VCP;PARP1;SIRT6;BRCA1;KAT5;ERCC3;FANCD2;CHEK2;SUMO2;CDK2;TOPBP1;NBN;ERCC6;TP53
Disease	1.47082e-13	9.73418e-12	7.31247	216.067	RB1;VCP;HDAC1;BRCA1;FOXM1;RELA;LMNB1;FXR1;KAT5;PPP2R1A;MYC;LMNA;TOPBP1;NBN;BRD4;SMAD2;SUZ12;NPM1;CREBBP;SMAD3;CSNK2A1;PARP1;PRMT1;CAV1;ERCC3;SP1;CDK2;MDM2;CTNNB1;TP53;EZH2
Regulation of TP53 Activity	1.85706e-13	1.12661e-11	29.1671	855.022	KAT5;CSNK2A1;PPP2R1A;HDAC1;CHEK2;CDK2;MDM2;BRCA1;TOPBP1;NBN;TP53;AURKA
Regulation of TP53 Activity Through Phosphorylation	5.13059e-13	2.87313e-11	42.4711	1201.86	KAT5;CSNK2A1;CHEK2;CDK2;MDM2;BRCA1;TOPBP1;NBN;TP53;AURKA
DNA Double-Strand Break Repair	3.02175e-12	1.57131e-10	27.5724	731.364	MDC1;KAT5;PARP1;CHEK2;SUMO2;CDK2;SIRT6;BRCA1;TOPBP1;NBN;TP53
Cellular Responses to Stress	6.62066e-12	3.21323e-10	9.87779	254.263	RB1;SUZ12;VCP;CREBBP;CSNK2A1;BRCA1;SIRT1;RELA;LMNB1;KAT5;SP1;MYC;HSF1;LMNA;CDK2;MDM2;NBN;TP53;EZH2
Cellular Senescence	8.46877e-12	3.85329e-10	24.9024	634.877	RB1;SUZ12;KAT5;SP1;CDK2;MDM2;NBN;TP53;RELA;LMNB1;EZH2
Epigenetic Regulation of Gene Expression	1.2599e-11	5.39532e-10	17.0207	427.176	RB1;SUZ12;CREBBP;UHRF1;HDAC1;SIRT1;SMARCA4;MYBBP1A;ERCC3;SUMO2;PPARG;ERCC6;EZH2
Diseases of Signal Transduction by Growth Factor Receptors and Second Messengers	1.86087e-11	7.52619e-10	12.8994	318.71	RB1;SMAD2;VCP;NPM1;CREBBP;SMAD3;HDAC1;FOXM1;FXR1;PPP2R1A;MYC;LMNA;MDM2;CTNNB1;TP53
TCF Dependent Signaling in Response to WNT	3.24854e-11	1.2447e-09	21.8003	526.481	CREBBP;KAT5;CSNK2A1;TERT;PPP2R1A;HDAC1;MYC;CAV1;XIAP;CTNNB1;SMARCA4
Cell Cycle, Mitotic	1.22937e-10	4.4749e-09	11.1884	255.312	RB1;TOP2A;CSNK2A1;HDAC1;DYRK1A;FOXM1;LMNB1;AURKA;PPP2R1A;MYC;LMNA;CDK2;BUB3;EMD;TP53
Processing of DNA Double-Strand Break Ends	2.46736e-10	8.55352e-09	37.403	827.456	MDC1;KAT5;SUMO2;CDK2;SIRT6;BRCA1;TOPBP1;NBN
Homology Directed Repair	2.75411e-10	9.1136e-09	27.217	599.12	MDC1;KAT5;PARP1;SUMO2;CDK2;SIRT6;BRCA1;TOPBP1;NBN
Cell Cycle Checkpoints	1.02054e-09	3.23022e-08	15.4652	320.175	MDC1;KAT5;PPP2R1A;CHEK2;CDK2;MDM2;BRCA1;TOPBP1;NBN;BUB3;TP53
Formation of the Beta-Catenin TCF Transactivating Complex	1.1514e-09	3.49258e-08	43.761	900.702	CREBBP;KAT5;TERT;HDAC1;MYC;CTNNB1;SMARCA4
Developmental Biology	2.27682e-09	6.63009e-08	6.21492	123.68	YAP1;SMAD2;SUZ12;CREBBP;SMAD3;CSNK2A1;UHRF1;HDAC1;SIRT1;RELA;TBX3;SMARCA4;KAT5;TERT;MYC;CDK2;SNAI1;CTNNB1;PPARG;TP53;EZH2
FOXO-mediated Transcription	2.54544e-09	7.12722e-08	38.6419	764.684	SMAD2;CREBBP;SMAD3;BCL6;HDAC1;CAV1;SIRT1
Signaling by WNT	2.7654e-09	7.45634e-08	13.9898	275.685	CREBBP;KAT5;CSNK2A1;TERT;PPP2R1A;HDAC1;MYC;CAV1;XIAP;CTNNB1;SMARCA4
HDR Through Homologous Recombination (HRR) or Single Strand Annealing (SSA)	4.91945e-09	1.27906e-07	24.8901	476.15	MDC1;KAT5;SUMO2;CDK2;SIRT6;BRCA1;TOPBP1;NBN
G2 M DNA Damage Checkpoint	6.85624e-09	1.72115e-07	33.105	622.311	MDC1;KAT5;CHEK2;BRCA1;TOPBP1;NBN;TP53
Transcriptional Regulation by RUNX3	1.49612e-08	3.63058e-07	29.3203	528.287	YAP1;CREBBP;SMAD3;MYC;MDM2;CTNNB1;TP53
MITF-M-regulated Melanocyte Development	1.72898e-08	4.04013e-07	20.9799	374.976	CREBBP;TERT;HDAC1;CDK2;CTNNB1;SIRT1;TBX3;SMARCA4
Transcriptional Activity of SMAD2 SMAD3 SMAD4 Heterotrimer	1.7983e-08	4.04013e-07	43.471	775.255	SMAD2;SMAD3;PARP1;HDAC1;SP1;MYC
G2 M Checkpoints	1.83138e-08	4.04013e-07	20.8162	370.853	MDC1;KAT5;CHEK2;CDK2;BRCA1;TOPBP1;NBN;TP53
G0 and Early G1	2.76299e-08	5.91605e-07	72.9875	1270.3	TOP2A;HDAC1;MYC;CDK2;DYRK1A
PTEN Regulation	2.85693e-08	5.94241e-07	19.5927	340.344	SUZ12;CSNK2A1;HDAC1;SNAI1;XIAP;PPARG;TP53;EZH2
PIP3 Activates AKT Signaling	3.12843e-08	6.32639e-07	12.7287	219.954	SUZ12;CSNK2A1;PPP2R1A;HDAC1;SNAI1;MDM2;XIAP;PPARG;TP53;EZH2
Post-translational Protein Modification	3.27571e-08	6.44518e-07	5.47713	94.3937	TOP2A;SMAD2;SUZ12;MDC1;TOP2B;VCP;NPM1;CREBBP;SMAD3;PARP1;HDAC1;BRCA1;RELA;SENP1;AURKA;MYC;SUMO2;MDM2;PPARG;TP53
DNA Damage Telomere Stress Induced Senescence	4.88275e-08	9.11448e-07	36.2095	609.585	RB1;KAT5;CDK2;NBN;TP53;LMNB1
Recruitment and ATM-med Phosphorylation of Repair and Signaling Proteins at DNA Double Strand Breaks	4.88275e-08	9.11448e-07	36.2095	609.585	MDC1;KAT5;CHEK2;BRCA1;NBN;TP53
DNA Double Strand Break Response	5.40127e-08	9.59056e-07	35.5493	594.884	MDC1;KAT5;CHEK2;BRCA1;NBN;TP53
Regulation of PTEN Gene Transcription	5.40127e-08	9.59056e-07	35.5493	594.884	SUZ12;HDAC1;SNAI1;PPARG;TP53;EZH2
Intracellular Signaling by Second Messengers	1.0884e-07	1.88656e-06	11.069	177.473	SUZ12;CSNK2A1;PPP2R1A;HDAC1;SNAI1;MDM2;XIAP;PPARG;TP53;EZH2
Formation of Axial Mesoderm	1.1224e-07	1.90024e-06	126.495	2024.26	SMAD2;YAP1;SMAD3;CTNNB1
Regulation of TP53 Degradation	1.26061e-07	2.03939e-06	51.7742	822.511	PPP2R1A;CHEK2;CDK2;MDM2;TP53
SMAD2 SMAD3 SMAD4 Heterotrimer Regulates Transcription	1.26061e-07	2.03939e-06	51.7742	822.511	SMAD2;SMAD3;HDAC1;SP1;MYC
KEAP1-NFE2L2 Pathway	1.43016e-07	2.25188e-06	20.6469	325.401	VCP;CREBBP;CSNK2A1;SP1;MYC;BRCA1;RELA
Regulation of TP53 Expression and Degradation	1.45383e-07	2.25188e-06	50.1537	789.615	PPP2R1A;CHEK2;CDK2;MDM2;TP53
Viral Infection Pathways	2.02173e-07	3.06628e-06	5.85951	90.3194	RB1;SUZ12;VCP;NPM1;CREBBP;SMAD3;CSNK2A1;PARP1;PRMT1;HDAC1;CAV1;RELA;ERCC3;SP1;BRD4;EZH2
Mitotic G1 Phase and G1 S Transition	4.13274e-07	6.14007e-06	17.5009	257.248	RB1;TOP2A;PPP2R1A;HDAC1;MYC;CDK2;DYRK1A
Initiation of Nuclear Envelope (NE) Reformation	4.29169e-07	6.2487e-06	84.309	1236.09	PPP2R1A;LMNA;EMD;LMNB1
Metabolism of Proteins	5.00447e-07	7.14363e-06	4.2764	62.0411	TOP2A;SMAD2;SUZ12;MDC1;TOP2B;VCP;NPM1;CREBBP;SMAD3;CSNK2A1;PARP1;HDAC1;BRCA1;RELA;SENP1;AURKA;MYC;SUMO2;MDM2;CTNNB1;PPARG;TP53
TP53 Regulates Transcription of Cell Cycle Genes	6.16586e-07	8.63221e-06	36.4534	521.25	NPM1;PRMT1;CDK2;TP53;AURKA
Signaling by ALK Fusions and Activated Point Mutants	6.81956e-07	9.19378e-06	22.4375	318.575	RB1;NPM1;HDAC1;MDM2;FOXM1;TP53
Signaling by ALK in Cancer	6.81956e-07	9.19378e-06	22.4375	318.575	RB1;NPM1;HDAC1;MDM2;FOXM1;TP53
Signaling by TGF-beta Receptor Complex	7.26551e-07	9.44516e-06	22.1814	313.534	SMAD2;SMAD3;PARP1;HDAC1;SP1;MYC
MITF-M-dependent Gene Expression	7.26551e-07	9.44516e-06	22.1814	313.534	TERT;HDAC1;CDK2;CTNNB1;SIRT1;SMARCA4
SARS-CoV Infections	7.45655e-07	9.48471e-06	7.84343	110.663	RB1;VCP;NPM1;CREBBP;SMAD3;PRMT1;HDAC1;SP1;CAV1;RELA;BRD4
Transcriptional and Post-Translational Regulation of MITF-M Expression and Activity	7.5565e-07	9.48471e-06	34.865	491.446	CREBBP;HDAC1;CTNNB1;SIRT1;TBX3
SARS-CoV-1 Infection	9.4109e-07	1.16121e-05	15.3868	213.51	RB1;VCP;NPM1;SMAD3;SP1;CAV1;RELA
Infectious Disease	1.00689e-06	1.2217e-05	4.89742	67.6267	RB1;SUZ12;VCP;NPM1;CREBBP;SMAD3;CSNK2A1;PARP1;PRMT1;HDAC1;CAV1;RELA;ERCC3;SP1;CTNNB1;BRD4;EZH2
Chromatin Modifying Enzymes	1.27353e-06	1.49538e-05	11.6156	157.667	SUZ12;CREBBP;KAT5;PRMT1;HDAC1;RELA;SMARCA4;EZH2
Chromatin Organization	1.27353e-06	1.49538e-05	11.6156	157.667	SUZ12;CREBBP;KAT5;PRMT1;HDAC1;RELA;SMARCA4;EZH2
Regulation of NFE2L2 Gene Expression	1.98812e-06	2.29738e-05	186.825	2452.7	CREBBP;MYC;RELA
TP53 Regulates Transcription of DNA Repair Genes	2.02332e-06	2.30152e-05	28.1211	368.689	MDC1;ERCC3;FANCD2;BRCA1;TP53
Regulation of CDH11 Expression and Function	2.95151e-06	3.30569e-05	48.6129	618.998	ILF3;SP1;SNAI1;CTNNB1
Gastrulation	3.04526e-06	3.35901e-05	17.1001	217.204	YAP1;SMAD2;CREBBP;SMAD3;SNAI1;CTNNB1
Estrogen-dependent Gene Expression	3.19578e-06	3.47242e-05	16.9505	214.487	CREBBP;KAT5;PRMT1;HDAC1;SP1;MYC
Downregulation of SMAD2 3 SMAD4 Transcriptional Activity	3.38025e-06	3.61886e-05	46.8101	589.693	SMAD2;SMAD3;PARP1;HDAC1
ESR-mediated Signaling	3.60032e-06	3.7986e-05	12.4537	156.101	CREBBP;KAT5;PRMT1;HDAC1;SP1;MYC;CAV1
Regulation of CDH11 Gene Transcription	4.23988e-06	4.40947e-05	133.433	1650.7	ILF3;SP1;SNAI1
Regulation of Expression and Function of Type II Classical Cadherins	4.37391e-06	4.42251e-05	43.5774	537.739	ILF3;SP1;SNAI1;CTNNB1
Regulation of Homotypic Cell-Cell Adhesion	4.37391e-06	4.42251e-05	43.5774	537.739	ILF3;SP1;SNAI1;CTNNB1
Cellular Response to Chemical Stress	5.03129e-06	5.0175e-05	11.8091	144.069	VCP;CREBBP;CSNK2A1;SP1;MYC;BRCA1;RELA
Nuclear Events Stimulated by ALK Signaling in Cancer	5.56862e-06	5.33415e-05	40.7619	493.152	RB1;NPM1;HDAC1;FOXM1
Oncogene Induced Senescence	5.56862e-06	5.33415e-05	40.7619	493.152	RB1;SP1;MDM2;TP53
Impaired BRCA2 Binding to RAD51	5.56862e-06	5.33415e-05	40.7619	493.152	KAT5;BRCA1;NBN;TOPBP1
Diseases of Programmed Cell Death	6.33386e-06	5.98838e-05	21.9399	262.612	SUZ12;LMNA;TP53;LMNB1;EZH2
HDR Through Single Strand Annealing (SSA)	6.98878e-06	6.52286e-05	38.2876	454.52	KAT5;BRCA1;NBN;TOPBP1
Presynaptic Phase of Homologous DNA Pairing and Strand Exchange	9.598e-06	8.84474e-05	35.0917	405.448	KAT5;BRCA1;NBN;TOPBP1
Defective Homologous Recombination Repair (HRR) Due to BRCA2 Loss of Function	1.06089e-05	9.5349e-05	34.1416	391.051	KAT5;BRCA1;NBN;TOPBP1
Diseases of DNA Double-Strand Break Repair	1.06089e-05	9.5349e-05	34.1416	391.051	KAT5;BRCA1;NBN;TOPBP1
Meiosis	1.21049e-05	0.000107468	19.0563	215.753	LMNA;CDK2;BRCA1;NBN;LMNB1
Homologous DNA Pairing and Strand Exchange	1.28633e-05	0.000112825	32.3875	364.719	KAT5;BRCA1;NBN;TOPBP1
Signaling by Rho GTPases	1.31661e-05	0.000114106	5.72704	64.3597	ANLN;VCP;PPP2R1A;CAV1;CTNNB1;BUB3;ECT2;EMD;DBN1;LMNB1;SENP1
Depolymerization of the Nuclear Lamina	1.58846e-05	0.000136047	77.8164	859.884	LMNA;EMD;LMNB1
Signaling by Rho GTPases, Miro GTPases and RHOBTB3	1.63882e-05	0.000137967	5.58704	61.5634	ANLN;VCP;PPP2R1A;CAV1;CTNNB1;BUB3;ECT2;EMD;DBN1;LMNB1;SENP1
Signaling by TGFB Family Members	1.64878e-05	0.000137967	12.5508	138.221	SMAD2;SMAD3;PARP1;HDAC1;SP1;MYC
SUMOylation of DNA Replication Proteins	1.68813e-05	0.000139654	30.0695	330.443	TOP2A;TOP2B;SUMO2;AURKA
Regulation of MITF-M-dependent Genes Involved in Cell Cycle and Proliferation	2.36261e-05	0.000186954	66.6931	710.492	HDAC1;CDK2;CTNNB1
FOXO-mediated Transcription of Cell Cycle Genes	2.36261e-05	0.000186954	66.6931	710.492	SMAD2;SMAD3;CAV1
Formation of Senescence-Associated Heterochromatin Foci (SAHF)	2.36261e-05	0.000186954	66.6931	710.492	RB1;TP53;LMNB1
Germ Layer Formation at Gastrulation	2.36261e-05	0.000186954	66.6931	710.492	SMAD2;SMAD3;CTNNB1
Nonhomologous End-Joining (NHEJ)	2.55287e-05	0.000197712	26.8639	284.105	MDC1;KAT5;BRCA1;NBN
Diseases of DNA Repair	2.55287e-05	0.000197712	26.8639	284.105	KAT5;BRCA1;NBN;TOPBP1
Zygotic Genome Activation (ZGA)	2.82834e-05	0.000212271	62.2437	651.893	YAP1;CREBBP;TP53
Formation of Definitive Endoderm	2.82834e-05	0.000212271	62.2437	651.893	SMAD2;SMAD3;CTNNB1
TP53 Regulates Transcription of Genes Involved in G2 Cell Cycle Arrest	2.82834e-05	0.000212271	62.2437	651.893	PRMT1;TP53;AURKA
p53-Dependent G1 DNA Damage Response	2.97636e-05	0.000216679	25.7648	268.527	CHEK2;CDK2;MDM2;TP53
p53-Dependent G1 S DNA Damage Checkpoint	2.97636e-05	0.000216679	25.7648	268.527	CHEK2;CDK2;MDM2;TP53
RHOD GTPase Cycle	2.97636e-05	0.000216679	25.7648	268.527	CAV1;EMD;DBN1;LMNB1
Deubiquitination	3.14155e-05	0.00022644	8.79336	91.1714	SMAD2;VCP;SMAD3;MYC;MDM2;BRCA1;TP53
Signaling by Nuclear Receptors	3.29397e-05	0.000232309	8.7256	90.0555	CREBBP;KAT5;PRMT1;HDAC1;SP1;MYC;CAV1
Regulation of TP53 Activity Through Methylation	3.35061e-05	0.000232309	58.3506	601.232	CHEK2;MDM2;TP53
SARS-CoV-1 Targets Host Intracellular Signalling and Regulatory Pathways	3.35061e-05	0.000232309	58.3506	601.232	SMAD3;SP1;CAV1
Transcription of E2F Targets Under Negative Control by DREAM Complex	3.35061e-05	0.000232309	58.3506	601.232	TOP2A;HDAC1;MYC
G1 S DNA Damage Checkpoints	3.4492e-05	0.000236888	24.7519	254.321	CHEK2;CDK2;MDM2;TP53
Mitotic Prophase	3.53154e-05	0.000240277	15.0844	154.634	RB1;PPP2R1A;LMNA;EMD;LMNB1
SARS-CoV-1-host Interactions	3.68705e-05	0.000248534	14.9427	152.537	NPM1;SMAD3;SP1;CAV1;RELA
SUMOylation of Transcription Factors	3.93246e-05	0.000262645	54.9154	557.044	SUMO2;MDM2;TP53
Adherens Junctions Interactions	4.55677e-05	0.000301575	22.9472	229.387	ILF3;SP1;SNAI1;CTNNB1
G1 S Transition	5.3383e-05	0.000350116	13.7771	135.539	RB1;PPP2R1A;HDAC1;MYC;CDK2
Transcriptional Regulation by RUNX1	5.89109e-05	0.000382921	9.90482	96.4678	YAP1;CREBBP;CSNK2A1;PRMT1;HDAC1;SMARCA4
Cytosolic Sensors of Pathogen-Associated DNA	6.282e-05	0.000404717	21.0296	203.467	CREBBP;IFI16;CTNNB1;RELA
Reproduction	6.72232e-05	0.000429285	13.0956	125.816	LMNA;CDK2;BRCA1;NBN;LMNB1
RUNX2 Regulates Osteoblast Differentiation	6.91523e-05	0.000433991	44.4464	425.761	RB1;YAP1;MAF
Impaired BRCA2 Binding to PALB2	6.91523e-05	0.000433991	44.4464	425.761	KAT5;BRCA1;NBN
Signaling by NOTCH	7.11424e-05	0.000442664	9.55988	91.3048	CREBBP;SMAD3;HDAC1;MYC;SIRT6;TP53
Cyclin A B1 B2 Associated Events During G2 M Transition	7.83942e-05	0.000463991	42.424	401.066	PPP2R1A;CDK2;FOXM1
Defective HDR Through Homologous Recombination Repair Due to PALB2 Loss of BRCA1 Binding Function	7.83942e-05	0.000463991	42.424	401.066	KAT5;BRCA1;NBN
Defective HDR Through Homologous Recomb Repair Due to PALB2 Loss of BRCA2 RAD51 RAD51C Binding Fnc	7.83942e-05	0.000463991	42.424	401.066	KAT5;BRCA1;NBN
Defective Intrinsic Pathway for Apoptosis	7.83942e-05	0.000463991	42.424	401.066	LMNA;TP53;LMNB1
Defective Homologous Recombination Repair (HRR) Due to BRCA1 Loss of Function	7.83942e-05	0.000463991	42.424	401.066	KAT5;BRCA1;NBN
Defective Homologous Recombination Repair (HRR) Due to PALB2 Loss of Function	7.83942e-05	0.000463991	42.424	401.066	KAT5;BRCA1;NBN
HDR Through Homologous Recombination (HRR)	8.44066e-05	0.000495548	19.4071	182.036	KAT5;BRCA1;TOPBP1;NBN
Resolution of D-loop Structures Through Synthesis-Dependent Strand Annealing (SDSA)	9.92204e-05	0.000576004	38.8848	358.446	KAT5;BRCA1;NBN
Degradation of Beta-Catenin by the Destruction Complex	9.9693e-05	0.000576004	18.5481	170.891	PPP2R1A;HDAC1;MYC;CTNNB1
LRR FLII-interacting Protein 1 (LRRFIP1) Activates Type I IFN Production	0.000109834	0.000629601	204.41	1863.51	CREBBP;CTNNB1
APC C-mediated Degradation of Cell Cycle Proteins	0.000116897	0.000654622	17.7617	160.818	RB1;CDK2;BUB3;AURKA
Nuclear Envelope (NE) Reassembly	0.000116897	0.000654622	17.7617	160.818	PPP2R1A;LMNA;EMD;LMNB1
Regulation of Mitotic Cell Cycle	0.000116897	0.000654622	17.7617	160.818	RB1;CDK2;BUB3;AURKA
RHO GTPase Cycle	0.0001259	0.000699659	5.97929	53.6942	ANLN;VCP;CAV1;ECT2;EMD;DBN1;LMNB1;SENP1
SUMOylation of DNA Damage Response and Repair Proteins	0.0001295	0.000710469	17.2733	154.628	MDC1;PARP1;SUMO2;BRCA1
Signaling by Interleukins	0.000129797	0.000710469	5.95175	53.2654	SMAD3;BCL6;PPP2R1A;MYC;TP53;RELA;LMNB1;SMARCA4
PKR-mediated Signaling	0.000150212	0.000796703	16.589	146.04	ILF3;NPM1;PPP2R1A;TP53
RUNX2 Regulates Bone Development	0.000151023	0.000796703	33.3231	293.179	RB1;YAP1;MAF
Disassembly of the Destruction Complex and Recruitment of AXIN to the Membrane	0.000151023	0.000796703	33.3231	293.179	PPP2R1A;CAV1;CTNNB1
FOXO-mediated Transcription of Oxidative Stress, Metabolic and Neuronal Genes	0.000151023	0.000796703	33.3231	293.179	SMAD2;SMAD3;HDAC1
Turbulent Flow Shear Stress Activates Signaling by PIEZO1 and Integrins in Endothelial Cells	0.000151023	0.000796703	33.3231	293.179	YAP1;PPP2R1A;RELA
SMAD2 3 Phosphorylation Motif Mutants in Cancer	0.000164395	0.000842814	153.3	1335.74	SMAD2;SMAD3
SUMO Is Proteolytically Processed	0.000164395	0.000842814	153.3	1335.74	SUMO2;SENP1
Sensing of DNA Double Strand Breaks	0.000164395	0.000842814	153.3	1335.74	KAT5;NBN
TGFBR1 KD Mutants in Cancer	0.000164395	0.000842814	153.3	1335.74	SMAD2;SMAD3
Transcriptional Regulation by E2F6	0.000199612	0.00101621	30.0938	256.373	SUZ12;BRCA1;EZH2
Nuclear Events Mediated by NFE2L2	0.000207724	0.00105016	15.1845	128.754	CREBBP;SP1;MYC;RELA
Resolution of D-loop Structures Through Holliday Junction Intermediates	0.000217804	0.00109353	29.1519	245.806	KAT5;BRCA1;NBN
RUNX3 Regulates CDKN1A Transcription	0.000229655	0.00112966	122.634	1027.54	SMAD3;TP53
Loss of Function of SMAD2 3 in Cancer	0.000229655	0.00112966	122.634	1027.54	SMAD2;SMAD3
Loss of Function of TGFBR1 in Cancer	0.000229655	0.00112966	122.634	1027.54	SMAD2;SMAD3
Resolution of D-Loop Structures	0.000237036	0.00115042	28.267	235.953	KAT5;BRCA1;NBN
Transcriptional Regulation by the AP-2 (TFAP2) Family of Transcription Factors	0.000237036	0.00115042	28.267	235.953	CREBBP;NPM1;MYC
M Phase	0.000242636	0.0011698	6.25461	52.0631	RB1;CSNK2A1;PPP2R1A;LMNA;BUB3;EMD;LMNB1
Cytokine Signaling in Immune System	0.00024427	0.00116992	4.38986	36.5115	ILF3;NPM1;SMAD3;BCL6;PPP2R1A;MYC;TP53;RELA;LMNB1;SMARCA4
Apoptosis	0.000249881	0.00118898	9.78132	81.1314	LMNA;XIAP;CTNNB1;TP53;LMNB1
RHOH GTPase Cycle	0.000257335	0.00120944	27.4343	226.748	VCP;CAV1;DBN1
Cell-cell Junction Organization	0.000257504	0.00120944	14.3182	118.332	ILF3;SP1;SNAI1;CTNNB1
Cellular Responses to Mechanical Stimuli	0.000268403	0.00124457	14.1566	116.41	YAP1;PPP2R1A;CTNNB1;RELA
Response of Endothelial Cells to Shear Stress	0.000268403	0.00124457	14.1566	116.41	YAP1;PPP2R1A;CTNNB1;RELA
Apoptotic Cleavage of Cellular Proteins	0.000278724	0.00128032	26.6491	218.131	LMNA;CTNNB1;LMNB1
Oxidative Stress Induced Senescence	0.00027963	0.00128032	13.9986	114.537	SUZ12;MDM2;TP53;EZH2
Binding of TCF LEF CTNNB1 to Target Gene Promoters	0.000305545	0.00137307	102.19	827.064	MYC;CTNNB1
RUNX3 Regulates WNT Signaling	0.000305545	0.00137307	102.19	827.064	MYC;CTNNB1
Signaling by TGF-beta Receptor Complex in Cancer	0.000305545	0.00137307	102.19	827.064	SMAD2;SMAD3
Transcriptional Regulation by VENTX	0.000349687	0.00156179	24.5415	195.313	CTNNB1;TP53;RELA
Cellular Response to Heat Stress	0.000367878	0.00163302	12.9838	102.673	VCP;CREBBP;HSF1;SIRT1
RHOF GTPase Cycle	0.000375686	0.00164759	23.9111	188.581	CAV1;LMNB1;SENP1
Deactivation of the Beta-Catenin Transactivating Complex	0.000375686	0.00164759	23.9111	188.581	HDAC1;XIAP;CTNNB1
G2 M Transition	0.000379923	0.00165619	8.8998	70.0908	PPP2R1A;CDK2;FOXM1;TP53;AURKA
Epigenetic Regulation of Adipogenesis Genes by MLL3 and MLL4 Complexes	0.000396371	0.0016974	12.7202	99.6395	RB1;CREBBP;PPARG;SIRT1
Epigenetic Regulation of Gene Expression by MLL3 and MLL4 Complexes	0.000396371	0.0016974	12.7202	99.6395	RB1;CREBBP;PPARG;SIRT1
MLL4 and MLL3 Complexes Regulate Expression of PPARG Targets in Adipogenesis and Hepatic Steatosis	0.000396371	0.0016974	12.7202	99.6395	RB1;CREBBP;PPARG;SIRT1
Mitotic G2-G2 M Phases	0.000399205	0.00169954	8.80057	68.8736	PPP2R1A;CDK2;FOXM1;TP53;AURKA
Formation of Incision Complex in GG-NER	0.000402898	0.00170529	23.3121	182.227	PARP1;ERCC3;SUMO2
SUMOylation of Transcription Cofactors	0.000431346	0.0017944	22.7424	176.222	CREBBP;NPM1;SUMO2
Stabilization of P53	0.000431346	0.0017944	22.7424	176.222	CHEK2;MDM2;TP53
TP53 Regulates Transcription of Cell Death Genes	0.000431346	0.0017944	22.7424	176.222	CREBBP;BCL6;TP53
Ub-specific Processing Proteases	0.000439981	0.00181992	8.60854	66.5335	SMAD2;SMAD3;MYC;MDM2;TP53
Nucleotide Excision Repair	0.000474465	0.00195147	12.1056	92.6482	PARP1;ERCC3;SUMO2;ERCC6
Processing and Activation of SUMO	0.000488934	0.00197904	76.6346	584.207	SUMO2;SENP1
Regulation of FOXO Transcriptional Activity by Acetylation	0.000488934	0.00197904	76.6346	584.207	CREBBP;SIRT1
Maternal to Zygotic Transition (MZT)	0.000491307	0.00197904	11.9897	91.343	YAP1;CREBBP;UHRF1;TP53
PKMTs Methylate Histone Lysines	0.000492042	0.00197904	21.6824	165.154	SUZ12;RELA;EZH2
Adipogenesis	0.000508571	0.00203428	11.876	90.0665	CREBBP;HDAC1;PPARG;RELA
Cyclin D Associated Events in G1	0.000524335	0.00207454	21.1886	160.045	RB1;PPP2R1A;CDK2
G1 Phase	0.000524335	0.00207454	21.1886	160.045	RB1;PPP2R1A;CDK2
NOTCH1 Intracellular Domain Regulates Transcription	0.000557956	0.00218383	20.7167	155.193	CREBBP;HDAC1;MYC
RNA Polymerase I Transcription Initiation	0.000557956	0.00218383	20.7167	155.193	ERCC3;HDAC1;ERCC6
Programmed Cell Death	0.000581316	0.00226309	8.07925	60.1922	LMNA;XIAP;CTNNB1;TP53;LMNB1
NFE2L2 Regulating Tumorigenic Genes	0.000596294	0.00230905	68.1162	505.748	CREBBP;SP1
Cell Junction Organization	0.000683924	0.00263438	10.9416	79.7388	ILF3;SP1;SNAI1;CTNNB1
Apoptotic Execution Phase	0.000706149	0.00270566	19.0217	138.015	LMNA;CTNNB1;LMNB1
HDR Through MMEJ (alt-NHEJ)	0.000714007	0.00272145	61.3015	444.106	PARP1;NBN
Nuclear Envelope Breakdown	0.000746732	0.00283136	18.6403	134.207	LMNA;EMD;LMNB1
Inhibition of Replication Initiation of Damaged DNA by RB1 E2F1	0.000842003	0.00317605	55.7259	394.524	RB1;PPP2R1A
Mitotic Anaphase	0.000871576	0.00327065	7.36148	51.8632	PPP2R1A;LMNA;BUB3;EMD;LMNB1
Mitotic Metaphase and Anaphase	0.000889372	0.00332032	7.32719	51.4735	PPP2R1A;LMNA;BUB3;EMD;LMNB1
Meiotic Recombination	0.000923832	0.00343138	17.2561	120.568	CDK2;BRCA1;NBN
Constitutive Signaling by NOTCH1 HD+PEST Domain Mutants	0.000971901	0.00348096	16.9415	117.51	CREBBP;HDAC1;MYC
Constitutive Signaling by NOTCH1 PEST Domain Mutants	0.000971901	0.00348096	16.9415	117.51	CREBBP;HDAC1;MYC
SUMOylation of Chromatin Organization Proteins	0.000971901	0.00348096	16.9415	117.51	SUZ12;HDAC1;SUMO2
Signaling by NOTCH1 HD+PEST Domain Mutants in Cancer	0.000971901	0.00348096	16.9415	117.51	CREBBP;HDAC1;MYC
Signaling by NOTCH1 PEST Domain Mutants in Cancer	0.000971901	0.00348096	16.9415	117.51	CREBBP;HDAC1;MYC
Signaling by NOTCH1 in Cancer	0.000971901	0.00348096	16.9415	117.51	CREBBP;HDAC1;MYC
Repression of WNT Target Genes	0.000980215	0.00348096	51.0795	353.865	HDAC1;MYC
TP53 Regulates Transcription of Genes Involved in G1 Cell Cycle Arrest	0.000980215	0.00348096	51.0795	353.865	CDK2;TP53
TP53 Regulates Transcription of Cell Death Genes With Uncertain Role in P53-Dependent Apoptosis	0.000980215	0.00348096	51.0795	353.865	BCL6;TP53
Meiotic Synapsis	0.00102153	0.00361005	16.6381	114.578	LMNA;BRCA1;LMNB1
Epigenetic Regulation by WDR5-containing Histone Modifying Complexes	0.00109499	0.00385099	9.59748	65.4261	RB1;CREBBP;PPARG;SIRT1
CTNNB1 S33 Mutants Aren'T Phosphorylated	0.00112857	0.00385729	47.1479	319.984	PPP2R1A;CTNNB1
CTNNB1 S37 Mutants Aren'T Phosphorylated	0.00112857	0.00385729	47.1479	319.984	PPP2R1A;CTNNB1
CTNNB1 S45 Mutants Aren'T Phosphorylated	0.00112857	0.00385729	47.1479	319.984	PPP2R1A;CTNNB1
CTNNB1 T41 Mutants Aren'T Phosphorylated	0.00112857	0.00385729	47.1479	319.984	PPP2R1A;CTNNB1
Signaling by CTNNB1 Phospho-Site Mutants	0.00112857	0.00385729	47.1479	319.984	PPP2R1A;CTNNB1
Signaling by GSK3beta Mutants	0.00112857	0.00385729	47.1479	319.984	PPP2R1A;CTNNB1
FOXO-mediated Transcription of Cell Death Genes	0.00128701	0.00437825	43.778	291.362	CREBBP;BCL6
Aberrant Regulation of Mitotic G1 S Transition in Cancer Due to RB1 Defects	0.00145547	0.00486046	40.8574	266.898	RB1;CDK2
Beta-catenin Phosphorylation Cascade	0.00145547	0.00486046	40.8574	266.898	PPP2R1A;CTNNB1
Defective Binding of RB1 Mutants to E2F1,(E2F2, E2F3)	0.00145547	0.00486046	40.8574	266.898	RB1;CDK2
Signaling by Activin	0.00145547	0.00486046	40.8574	266.898	SMAD2;SMAD3
RHOB GTPase Cycle	0.00167555	0.00556987	13.8988	88.8357	ANLN;CAV1;ECT2
Pre-NOTCH Transcription and Translation	0.00189022	0.00622659	13.3011	83.4122	CREBBP;SIRT6;TP53
Cyclin E Associated Events During G1 S Transition	0.00189022	0.00622659	13.3011	83.4122	RB1;MYC;CDK2
Cell-Cell Communication	0.00190787	0.00622839	8.20832	51.3986	ILF3;SP1;SNAI1;CTNNB1
Death Receptor Signaling	0.00190787	0.00622839	8.20832	51.3986	HDAC1;XIAP;ECT2;RELA
Antiviral Mechanism by IFN-stimulated Genes	0.00195255	0.00634577	8.15461	50.8735	ILF3;NPM1;PPP2R1A;TP53
Signaling by NOTCH1	0.0019654	0.00635915	13.1131	81.7217	CREBBP;HDAC1;MYC
NOTCH4 Intracellular Domain Regulates Transcription	0.00202024	0.00647899	34.0427	211.22	CREBBP;SMAD3
TP53 Regulates Transcription of Genes Involved in Cytochrome C Release	0.00202024	0.00647899	34.0427	211.22	CREBBP;TP53
Positive Epigenetic Regulation of rRNA Expression	0.00204242	0.00649292	12.9303	80.0856	MYBBP1A;HDAC1;ERCC6
Cyclin A Cdk2-associated Events at S Phase Entry	0.00204242	0.00649292	12.9303	80.0856	RB1;MYC;CDK2
CD209 (DC-SIGN) Signaling	0.00222808	0.00702181	32.2494	196.935	CREBBP;RELA
TP53 Regulates Transcription of Additional Cell Cycle Genes With Uncertain Roles in the P53 Pathway	0.00222808	0.00702181	32.2494	196.935	NPM1;TP53
RNA Polymerase I Promoter Clearance	0.00236922	0.00743444	12.2473	74.0375	ERCC3;HDAC1;ERCC6
NPAS4 Regulates Expression of Target Genes	0.0024456	0.00754405	30.6354	184.225	CREBBP;MDM2
Neurodegenerative Diseases	0.0024456	0.00754405	30.6354	184.225	LMNA;LMNB1
Deregulated CDK5 Triggers Multiple Neurodegenerative Pathways in Alzheimer's Disease Models	0.0024456	0.00754405	30.6354	184.225	LMNA;LMNB1
E2F Mediated Regulation of DNA Replication	0.0024456	0.00754405	30.6354	184.225	RB1;PPP2R1A
RNA Polymerase I Transcription	0.00254406	0.00781466	11.9321	71.2822	ERCC3;HDAC1;ERCC6
Negative Epigenetic Regulation of rRNA Expression	0.00263439	0.00805814	11.7805	69.9654	ERCC3;HDAC1;SIRT1
Signaling by NODAL	0.00267274	0.0081073	29.1751	172.852	SMAD2;SMAD3
Telomere Extension By Telomerase	0.00267274	0.0081073	29.1751	172.852	TERT;CDK2
Global Genome Nucleotide Excision Repair (GG-NER)	0.00282096	0.00848618	11.4884	67.4449	PARP1;ERCC3;SUMO2
Transcriptional Regulation of White Adipocyte Differentiation	0.00282096	0.00848618	11.4884	67.4449	CREBBP;PPARG;RELA
Pre-NOTCH Expression and Processing	0.00332241	0.00991276	10.8178	61.7377	CREBBP;SIRT6;TP53
Selective Autophagy	0.00332241	0.00991276	10.8178	61.7377	VCP;CSNK2A1;HSF1
Downregulation of TGF-beta Receptor Signaling	0.00341121	0.0101362	25.5244	144.996	SMAD2;SMAD3
Activation of HOX Genes During Differentiation	0.00353729	0.0104257	10.5708	59.666	SUZ12;CREBBP;EZH2
Activation of Anterior HOX Genes in Hindbrain Development During Early Embryogenesis	0.00353729	0.0104257	10.5708	59.666	SUZ12;CREBBP;EZH2
Attenuation Phase	0.00367617	0.010748	24.5022	137.356	CREBBP;HSF1
Cardiogenesis	0.00367617	0.010748	24.5022	137.356	KAT5;CTNNB1
Notch-HLH Transcription Pathway	0.00395042	0.0114578	23.5586	130.372	CREBBP;HDAC1
TGFBR3 Expression	0.00395042	0.0114578	23.5586	130.372	SMAD3;SP1
SARS-CoV-2 Infection	0.00397717	0.0114896	5.13851	28.4015	RB1;VCP;CREBBP;PRMT1;CAV1
EGR2 and SOX10-mediated Initiation of Schwann Cell Myelination	0.00423391	0.012135	22.6849	123.965	YAP1;SMARCA4
VEGFR2 Mediated Vascular Permeability	0.00423391	0.012135	22.6849	123.965	CAV1;CTNNB1
MyD88 Cascade Initiated on Plasma Membrane	0.00435556	0.0122901	9.78849	53.2132	PPP2R1A;TP53;RELA
P75 NTR Receptor-Mediated Signalling	0.00435556	0.0122901	9.78849	53.2132	HDAC1;ECT2;RELA
Toll Like Receptor 10 (TLR10) Cascade	0.00435556	0.0122901	9.78849	53.2132	PPP2R1A;TP53;RELA
Toll Like Receptor 5 (TLR5) Cascade	0.00435556	0.0122901	9.78849	53.2132	PPP2R1A;TP53;RELA
Regulation of TP53 Activity Through Acetylation	0.00452657	0.0125776	21.8736	118.069	HDAC1;TP53
SUMOylation of Intracellular Receptors	0.00452657	0.0125776	21.8736	118.069	SUMO2;PPARG
Signaling by ALK	0.00452657	0.0125776	21.8736	118.069	HDAC1;MYC
HSF1 Activation	0.00452657	0.0125776	21.8736	118.069	VCP;HSF1
Transcriptional Regulation of Brown and Beige Adipocyte Differentiation	0.00482833	0.0133145	21.1183	112.629	HDAC1;PPARG
Transcriptional Regulation of Brown and Beige Adipocyte Differentiation by EBF2	0.00482833	0.0133145	21.1183	112.629	HDAC1;PPARG
TRAF6 Mediated Induction of NFkB and MAP Kinases Upon TLR7 8 or 9 Activation	0.00487049	0.0133801	9.3911	50.0035	PPP2R1A;TP53;RELA
MyD88 Dependent Cascade Initiated on Endosome	0.00500471	0.0136971	9.29672	49.2482	PPP2R1A;TP53;RELA
Toll Like Receptor 3 (TLR3) Cascade	0.00542073	0.014725	9.02458	47.0859	PPP2R1A;TP53;RELA
Transcriptional Regulation by RUNX2	0.00542073	0.014725	9.02458	47.0859	RB1;YAP1;MAF
Toll Like Receptor 7 8 (TLR7 8) Cascade	0.00556388	0.0150576	8.93735	46.3979	PPP2R1A;TP53;RELA
Signaling by WNT in Cancer	0.00578763	0.0156052	19.1356	98.5871	PPP2R1A;CTNNB1
MyD88-independent TLR4 Cascade	0.00600693	0.0160185	8.68546	44.4247	PPP2R1A;TP53;RELA
TRIF (TICAM1)-mediated TLR4 Signaling	0.00600693	0.0160185	8.68546	44.4247	PPP2R1A;TP53;RELA
Toll Like Receptor 9 (TLR9) Cascade	0.00600693	0.0160185	8.68546	44.4247	PPP2R1A;TP53;RELA
Transcriptional Regulation by NPAS4	0.0061252	0.0162742	18.5548	94.543	CREBBP;MDM2
Regulation of Endogenous Retroelements	0.00615917	0.016305	8.6046	43.7958	HDAC1;SUMO2;SMARCA4
Interleukin-4 and Interleukin-13 Signaling	0.00631371	0.0166536	8.52523	43.1806	BCL6;MYC;TP53
Aberrant Regulation of Mitotic Cell Cycle Due to RB1 Defects	0.00647156	0.0170083	18.0081	90.7671	RB1;CDK2
MyD88 MAL(TIRAP) Cascade Initiated on Plasma Membrane	0.00679117	0.0176862	8.29562	41.4128	PPP2R1A;TP53;RELA
Toll Like Receptor TLR6 TLR2 Cascade	0.00679117	0.0176862	8.29562	41.4128	PPP2R1A;TP53;RELA
RUNX1 Interacts With Co-Factors Whose Precise Effect on RUNX1 Targets Is Not Known	0.00682666	0.0176862	17.4927	87.2349	CSNK2A1;SMARCA4
HSF1-dependent Transactivation	0.00682666	0.0176862	17.4927	87.2349	CREBBP;HSF1
PPARA Activates Gene Expression	0.00712111	0.0183836	8.14926	40.2956	CREBBP;SP1;PPARG
Diseases of Mitotic Cell Cycle	0.00719044	0.018497	17.006	83.9246	RB1;CDK2
Toll Like Receptor 2 (TLR2) Cascade	0.00728959	0.0186204	8.07799	39.7543	PPP2R1A;TP53;RELA
Toll Like Receptor TLR1 TLR2 Cascade	0.00728959	0.0186204	8.07799	39.7543	PPP2R1A;TP53;RELA
Chromosome Maintenance	0.00746043	0.018924	8.00795	39.2241	NPM1;TERT;CDK2
Regulation of Lipid Metabolism by PPARalpha	0.00746043	0.018924	8.00795	39.2241	CREBBP;SP1;PPARG
Ovarian Tumor Domain Proteases	0.00756283	0.0191171	16.5455	80.8168	VCP;TP53
PRC2 Methylates Histones and DNA	0.00833322	0.0208474	15.6955	75.1421	SUZ12;EZH2
Defective Pyroptosis	0.00833322	0.0208474	15.6955	75.1421	SUZ12;EZH2
Dual Incision in GG-NER	0.00833322	0.0208474	15.6955	75.1421	PARP1;ERCC3
Regulation of MITF-M-dependent Genes Involved in Pigmentation	0.00873109	0.0217679	15.3023	72.5462	CTNNB1;SMARCA4
Signaling by Receptor Tyrosine Kinases	0.00903985	0.0224608	3.60093	16.9464	YAP1;PPP2R1A;HDAC1;MYC;CAV1;CTNNB1
Activation of Gene Expression by SREBF (SREBP)	0.00913735	0.0225491	14.9283	70.0943	CREBBP;SP1
Aggrephagy	0.00913735	0.0225491	14.9283	70.0943	VCP;HSF1
ERCC6 (CSB) and EHMT2 (G9a) Positively Regulate rRNA Expression	0.00997475	0.0244499	14.2326	65.5793	HDAC1;ERCC6
TAK1-dependent IKK and NF-kappa-B Activation	0.00997475	0.0244499	14.2326	65.5793	TP53;RELA
Early SARS-CoV-2 Infection Events	0.0104058	0.0254209	13.9084	63.4973	RB1;VCP
Immune System	0.0107946	0.0262297	2.20089	9.96718	VCP;NPM1;CREBBP;SMAD3;RELA;LMNB1;SMARCA4;ILF3;IFI16;BCL6;PPP2R1A;MYC;CTNNB1;TP53
Heme Signaling	0.010845	0.0262297	13.5986	61.521	CREBBP;SIRT1
TGF-beta Receptor Signaling Activates SMADs	0.010845	0.0262297	13.5986	61.521	SMAD2;SMAD3
RMTs Methylate Histone Arginines	0.0112922	0.027221	13.3023	59.6429	PRMT1;SMARCA4
Interleukin-1 Family Signaling	0.011604	0.0278802	6.77327	30.1844	SMAD3;TP53;RELA
Signaling by TGFBR3	0.0117475	0.0281322	13.0187	57.8564	SMAD3;SP1
Macroautophagy	0.0122844	0.0293214	6.62712	29.1555	VCP;CSNK2A1;HSF1
Extension of Telomeres	0.012682	0.0300732	12.486	54.5337	TERT;CDK2
Formation of TC-NER Pre-Incision Complex	0.012682	0.0300732	12.486	54.5337	ERCC3;ERCC6
Toll Like Receptor 4 (TLR4) Cascade	0.0134685	0.0318346	6.39698	27.5544	PPP2R1A;TP53;RELA
RHOA GTPase Cycle	0.0137128	0.0323073	6.35285	27.25	ANLN;CAV1;ECT2
S Phase	0.0139597	0.0327829	6.30931	26.9507	RB1;MYC;CDK2
Interferon Signaling	0.0144624	0.0338542	4.52197	19.156	ILF3;NPM1;PPP2R1A;TP53
Signaling by Non-Receptor Tyrosine Kinases	0.0146447	0.0339533	11.5414	48.747	CDK2;PELP1
Signaling by PTK6	0.0146447	0.0339533	11.5414	48.747	CDK2;PELP1
Intrinsic Pathway for Apoptosis	0.0146447	0.0339533	11.5414	48.747	XIAP;TP53
Regulation of PTEN Stability and Activity	0.0151546	0.0349131	11.3271	47.4542	CSNK2A1;XIAP
Regulation of Cholesterol Biosynthesis by SREBP (SREBF)	0.0151546	0.0349131	11.3271	47.4542	CREBBP;SP1
Metabolism of Steroids	0.0152323	0.0349813	6.10023	25.5254	CREBBP;SP1;SUMO2
Autophagy	0.0160263	0.0365741	5.98125	24.7237	VCP;CSNK2A1;HSF1
Factors Involved in Megakaryocyte Development and Platelet Production	0.0160263	0.0365741	5.98125	24.7237	HDAC1;CDK2;TP53
Transcriptional Regulation of Granulopoiesis	0.0161971	0.0366841	10.9214	45.0282	MYC;CDK2
NFE2L2 Regulating ER-stress Associated Genes	0.0166397	0.0366841	75.4886	309.199	CREBBP
NOSTRIN Mediated eNOS Trafficking	0.0166397	0.0366841	75.4886	309.199	CAV1
Activation of NOXA and Translocation to Mitochondria	0.0166397	0.0366841	75.4886	309.199	TP53
PTK6 Expression	0.0166397	0.0366841	75.4886	309.199	PELP1
RUNX3 Regulates BCL2L11 (BIM) Transcription	0.0166397	0.0366841	75.4886	309.199	SMAD3
SUMO Is Conjugated to E1 (UBA2 SAE1)	0.0166397	0.0366841	75.4886	309.199	SUMO2
G2 Phase	0.0166397	0.0366841	75.4886	309.199	CDK2
TFAP2 (AP-2) Family Regulates Transcription of Cell Cycle Factors	0.0166397	0.0366841	75.4886	309.199	MYC
TFAP2A Acts as a Transcriptional Repressor During Retinoic Acid Induced Cell Differentiation	0.0166397	0.0366841	75.4886	309.199	NPM1
MECP2 Regulates Transcription Factors	0.0166397	0.0366841	75.4886	309.199	PPARG
B-WICH Complex Positively Regulates rRNA Expression	0.0167295	0.0366841	10.7293	43.889	MYBBP1A;ERCC6
Formation of Paraxial Mesoderm	0.0167295	0.0366841	10.7293	43.889	CREBBP;CTNNB1
APC C Cdh1 Mediated Degradation of Cdc20 and Other APC C Cdh1 Targets in Late Mitosis Early G1	0.0178167	0.038834	10.3645	41.7444	RB1;AURKA
Regulated Necrosis	0.0178167	0.038834	10.3645	41.7444	XIAP;TP53
Gap-filling DNA Repair Synthesis and Ligation in TC-NER	0.0183713	0.0399232	10.1913	40.7342	ERCC3;ERCC6
Ca2+ Pathway	0.0189331	0.0407789	10.0237	39.7625	MYC;CTNNB1
Dual Incision in TC-NER	0.0189331	0.0407789	10.0237	39.7625	ERCC3;ERCC6
Transcriptional Regulation by MECP2	0.0189331	0.0407789	10.0237	39.7625	HDAC1;PPARG
p75NTR Negatively Regulates Cell Cycle via SC1	0.0199347	0.0421875	60.3879	236.436	HDAC1
NFE2L2 Regulating Inflammation Associated Genes	0.0199347	0.0421875	60.3879	236.436	CREBBP
vRNA Synthesis	0.0199347	0.0421875	60.3879	236.436	PARP1
Activation of Caspases Through Apoptosome-Mediated Cleavage	0.0199347	0.0421875	60.3879	236.436	XIAP
PTK6 Regulates Cell Cycle	0.0199347	0.0421875	60.3879	236.436	CDK2
CLEC7A Inflammasome Pathway	0.0199347	0.0421875	60.3879	236.436	RELA
RUNX1 Regulates Genes Involved in Megakaryocyte Differentiation and Platelet Function	0.0200782	0.0422456	9.70452	37.9264	PRMT1;HDAC1
Signaling by BRAF and RAF1 Fusions	0.0200782	0.0422456	9.70452	37.9264	FXR1;LMNA
Toll-like Receptor Cascades	0.0206504	0.0432229	5.41721	21.0189	PPP2R1A;TP53;RELA
Regulation of Endogenous Retroelements by Piwi-interacting RNAs (piRNAs)	0.0206615	0.0432229	9.5524	37.0584	HDAC1;SMARCA4
Regulation of APC C Activators Between G1 S and Early Anaphase	0.0218491	0.0455763	9.262	35.4142	CDK2;BUB3
Circadian Clock	0.0230644	0.0466944	8.98869	33.8825	CREBBP;SIRT1
PP2A-mediated Dephosphorylation of Key Metabolic Factors	0.0232189	0.0466944	50.3207	189.346	PPP2R1A
CDH11 Homotypic and Heterotypic Interactions	0.0232189	0.0466944	50.3207	189.346	CTNNB1
DEx H-box Helicases Activate Type I IFN and Inflammatory Cytokines Production	0.0232189	0.0466944	50.3207	189.346	RELA
RUNX1 Regulates Transcription of Genes Involved in Differentiation of Myeloid Cells	0.0232189	0.0466944	50.3207	189.346	CREBBP
Regulation of CDH19 Expression and Function	0.0232189	0.0466944	50.3207	189.346	CTNNB1
Replication of the SARS-CoV-1 Genome	0.0232189	0.0466944	50.3207	189.346	RB1
Replication of the SARS-CoV-2 Genome	0.0232189	0.0466944	50.3207	189.346	RB1
Epithelial-Mesenchymal Transition (EMT) During Gastrulation	0.0232189	0.0466944	50.3207	189.346	SNAI1
SMAC (DIABLO) Binds to IAPs	0.0232189	0.0466944	50.3207	189.346	XIAP
SMAC(DIABLO)-mediated Dissociation of IAP Caspase Complexes	0.0232189	0.0466944	50.3207	189.346	XIAP
SUMO Is Transferred From E1 to E2 (UBE2I, UBC9)	0.0232189	0.0466944	50.3207	189.346	SUMO2
IkBA Variant Leads to EDA-ID	0.0232189	0.0466944	50.3207	189.346	RELA
RAC1 GTPase Cycle	0.0238752	0.047882	5.11533	19.1053	CAV1;ECT2;EMD
AURKA Activation by TPX2	0.0243071	0.048481	8.73099	32.453	PPP2R1A;AURKA
Signaling by NOTCH4	0.0243071	0.048481	8.73099	32.453	CREBBP;SMAD3
RHOC GTPase Cycle	0.0255767	0.0507353	8.48761	31.1162	ANLN;CAV1
RHOG GTPase Cycle	0.0255767	0.0507353	8.48761	31.1162	CAV1;EMD
Extra-nuclear Estrogen Signaling	0.0262215	0.0510222	8.37092	30.48	PRMT1;CAV1
NFE2L2 Regulates Pentose Phosphate Pathway Genes	0.0264923	0.0510222	43.1299	156.6	CREBBP
NFE2L2 Regulating MDR Associated Enzymes	0.0264923	0.0510222	43.1299	156.6	CREBBP
POLB-Dependent Long Patch Base Excision Repair	0.0264923	0.0510222	43.1299	156.6	PARP1
RUNX3 Regulates YAP1-mediated Transcription	0.0264923	0.0510222	43.1299	156.6	YAP1
SARS-CoV-1 Genome Replication and Transcription	0.0264923	0.0510222	43.1299	156.6	RB1
SARS-CoV-2 Genome Replication and Transcription	0.0264923	0.0510222	43.1299	156.6	RB1
SMAC, XIAP-regulated Apoptotic Response	0.0264923	0.0510222	43.1299	156.6	XIAP
Insulin-like Growth Factor-2 mRNA Binding Proteins (IGF2BPs IMPs VICKZs) Bind RNA	0.0264923	0.0510222	43.1299	156.6	MYC
MECP2 Regulates Transcription of Neuronal Ligands	0.0264923	0.0510222	43.1299	156.6	HDAC1
WNT Mediated Activation of DVL	0.0264923	0.0510222	43.1299	156.6	CSNK2A1
NoRC Negatively Regulates rRNA Expression	0.0268728	0.0513476	8.25738	29.864	ERCC3;HDAC1
Regulation of Endogenous Retroelements by KRAB-ZFP Proteins	0.0268728	0.0513476	8.25738	29.864	HDAC1;SUMO2
Transcription-Coupled Nucleotide Excision Repair (TC-NER)	0.0268728	0.0513476	8.25738	29.864	ERCC3;ERCC6
Activation of PUMA and Translocation to Mitochondria	0.0297548	0.0562637	37.7367	132.636	TP53
PI5P Regulates TP53 Acetylation	0.0297548	0.0562637	37.7367	132.636	TP53
Regulation of PTEN Localization	0.0297548	0.0562637	37.7367	132.636	XIAP
Interleukin-1 Processing	0.0297548	0.0562637	37.7367	132.636	RELA
Senescence-Associated Secretory Phenotype (SASP)	0.0302266	0.0570077	7.73281	27.0574	CDK2;RELA
Mitotic Prometaphase	0.0307126	0.0577746	4.62492	16.109	CSNK2A1;PPP2R1A;BUB3
Oncogenic MAPK Signaling	0.0309164	0.0580081	7.63577	26.5455	FXR1;LMNA
Regulation of HSF1-mediated Heat Shock Response	0.0316125	0.0591616	7.54112	26.0486	HSF1;SIRT1
InlA-mediated Entry of Listeria Monocytogenes Into Host Cells	0.0330066	0.0614547	33.5421	114.414	CTNNB1
MASTL Facilitates Mitotic Progression	0.0330066	0.0614547	33.5421	114.414	PPP2R1A
DDX58 IFIH1-mediated Induction of Interferon-Alpha Beta	0.0337375	0.0626554	7.2707	24.6414	CREBBP;RELA
Regulation of PLK1 Activity at G2 M Transition	0.0344581	0.0638307	7.1848	24.1985	PPP2R1A;AURKA
RAC2 GTPase Cycle	0.0351846	0.0650111	7.10089	23.7677	CAV1;EMD
Apoptotic Cleavage of Cell Adhesion Proteins	0.0362476	0.0653175	30.1864	100.14	CTNNB1
Attachment and Entry 9678110	0.0362476	0.0653175	30.1864	100.14	VCP
Condensation of Prometaphase Chromosomes	0.0362476	0.0653175	30.1864	100.14	CSNK2A1
Receptor Mediated Mitophagy	0.0362476	0.0653175	30.1864	100.14	CSNK2A1
Regulated Proteolysis of p75NTR	0.0362476	0.0653175	30.1864	100.14	RELA
Regulation of CDH11 Function	0.0362476	0.0653175	30.1864	100.14	CTNNB1
Regulation of Gene Expression by Hypoxia-inducible Factor	0.0362476	0.0653175	30.1864	100.14	CREBBP
Regulation of the Apoptosome Activity	0.0362476	0.0653175	30.1864	100.14	XIAP
STAT3 Nuclear Events Downstream of ALK Signaling	0.0362476	0.0653175	30.1864	100.14	HDAC1
Formation of Apoptosome	0.0362476	0.0653175	30.1864	100.14	XIAP
Chaperonin-mediated Protein Folding	0.0373996	0.067227	6.8605	22.5443	CSNK2A1;TP53
Telomere Maintenance	0.0381497	0.0684063	6.78393	22.1579	TERT;CDK2
ALK Mutants Bind TKIs	0.039478	0.0692508	27.4408	88.6889	NPM1
Activation of the TFAP2 (AP-2) Family of Transcription Factors	0.039478	0.0692508	27.4408	88.6889	CREBBP
Regulation of Glycolysis by Fructose 2,6-Bisphosphate Metabolism	0.039478	0.0692508	27.4408	88.6889	PPP2R1A
SUMOylation of Immune Response Proteins	0.039478	0.0692508	27.4408	88.6889	RELA
TP53 Regulates Transcription of Caspase Activators and Caspases	0.039478	0.0692508	27.4408	88.6889	TP53
TP53 Regulates Transcription of Death Receptors and Ligands	0.039478	0.0692508	27.4408	88.6889	TP53
Josephin Domain DUBs	0.039478	0.0692508	27.4408	88.6889	VCP
Vitamin D (Calciferol) Metabolism	0.039478	0.0692508	27.4408	88.6889	SUMO2
Amplification of Signal From Unattached Kinetochores via a MAD2 Inhibitory Signal	0.039667	0.0692508	6.63579	21.4152	PPP2R1A;BUB3
Amplification of Signal From the Kinetochores	0.039667	0.0692508	6.63579	21.4152	PPP2R1A;BUB3
RAC3 GTPase Cycle	0.039667	0.0692508	6.63579	21.4152	CAV1;EMD
Metabolism of Lipids	0.0411379	0.0716468	2.50885	8.00531	CREBBP;CSNK2A1;SP1;CAV1;SUMO2;PPARG
Protein Folding	0.0419855	0.0724566	6.42526	20.3709	CSNK2A1;TP53
eNOS Activation	0.0426976	0.0724566	25.1528	79.3221	CAV1
NF-kB Is Activated and Signals Survival	0.0426976	0.0724566	25.1528	79.3221	RELA
Pervasive Developmental Disorders	0.0426976	0.0724566	25.1528	79.3221	HDAC1
Chk1 Chk2(Cds1) Mediated Inactivation of Cyclin B Cdk1 Complex	0.0426976	0.0724566	25.1528	79.3221	CHEK2
Cytochrome C-Mediated Apoptotic Response	0.0426976	0.0724566	25.1528	79.3221	XIAP
Disorders of Developmental Biology	0.0426976	0.0724566	25.1528	79.3221	HDAC1
Disorders of Nervous System Development	0.0426976	0.0724566	25.1528	79.3221	HDAC1
ERKs Are Inactivated	0.0426976	0.0724566	25.1528	79.3221	PPP2R1A
IRF3-mediated Induction of Type I IFN	0.0426976	0.0724566	25.1528	79.3221	IFI16
Loss of Function of MECP2 in Rett Syndrome	0.0426976	0.0724566	25.1528	79.3221	HDAC1
VEGFA-VEGFR2 Pathway	0.0435589	0.0737462	6.29215	19.7173	CAV1;CTNNB1
AKT Phosphorylates Targets in the Cytosol	0.0459067	0.0760425	23.2168	71.5343	MDM2
APC Truncation Mutants Have Impaired AXIN Binding	0.0459067	0.0760425	23.2168	71.5343	PPP2R1A
AXIN Missense Mutants Destabilize the Destruction Complex	0.0459067	0.0760425	23.2168	71.5343	PPP2R1A
RUNX3 Regulates NOTCH Signaling	0.0459067	0.0760425	23.2168	71.5343	CREBBP
Regulation of TP53 Activity Through Association With Co-factors	0.0459067	0.0760425	23.2168	71.5343	TP53
Signaling by AMER1 Mutants	0.0459067	0.0760425	23.2168	71.5343	PPP2R1A
Signaling by APC Mutants	0.0459067	0.0760425	23.2168	71.5343	PPP2R1A
Signaling by AXIN Mutants	0.0459067	0.0760425	23.2168	71.5343	PPP2R1A
Truncations of AMER1 Destabilize the Destruction Complex	0.0459067	0.0760425	23.2168	71.5343	PPP2R1A
Interleukin-1 Signaling	0.0459598	0.0760425	6.10246	18.7955	TP53;RELA
YAP1- and WWTR1 (TAZ)-stimulated Gene Expression	0.0491051	0.080879	21.5574	64.9694	YAP1
SARS-CoV-2 Targets Host Intracellular Signalling and Regulatory Pathways	0.0491051	0.080879	21.5574	64.9694	CAV1
HATs Acetylate Histones	0.050904	0.0834642	5.7553	17.1382	CREBBP;KAT5
Signaling by VEGF	0.050904	0.0834642	5.7553	17.1382	CAV1;CTNNB1
p75NTR Signals via NF-kB	0.052293	0.0844109	20.1192	59.3696	RELA
Polo-like Kinase Mediated Events	0.052293	0.0844109	20.1192	59.3696	FOXM1
Regulation of Gene Expression in Late Stage (Branching Morphogenesis) Pancreatic Bud Precursor Cells	0.052293	0.0844109	20.1192	59.3696	CREBBP
STING Mediated Induction of Host Immune Responses	0.052293	0.0844109	20.1192	59.3696	IFI16
Spry Regulation of FGF Signaling	0.052293	0.0844109	20.1192	59.3696	PPP2R1A
Transcription of E2F Targets Under Neg Control by P107 (RBL1) and P130 (RBL2) in Complex With HDAC1	0.052293	0.0844109	20.1192	59.3696	HDAC1
Maturation of Nucleoprotein 9694631	0.052293	0.0844109	20.1192	59.3696	PRMT1
Mitotic Spindle Checkpoint	0.053445	0.0860796	5.59605	16.3914	PPP2R1A;BUB3
Platelet Sensitization by LDL	0.0554704	0.0881712	18.8608	54.5437	PPP2R1A
Protein Methylation	0.0554704	0.0881712	18.8608	54.5437	VCP
RIP-mediated NFkB Activation via ZBP1	0.0554704	0.0881712	18.8608	54.5437	RELA
Specification of the Neural Plate Border	0.0554704	0.0881712	18.8608	54.5437	CTNNB1
The NLRP3 Inflammasome	0.0554704	0.0881712	18.8608	54.5437	RELA
Metabolism of Nitric Oxide NOS3 Activation and Regulation	0.0554704	0.0881712	18.8608	54.5437	CAV1
EML4 and NUDC in Mitotic Spindle Formation	0.0577782	0.0916395	5.34926	15.2515	PPP2R1A;BUB3
Mitochondrial Unfolded Protein Response (UPRmt)	0.0586372	0.0918019	17.7504	50.3471	HSF1
RORA Activates Gene Expression	0.0586372	0.0918019	17.7504	50.3471	CREBBP
Regulation of NF-kappa B Signaling	0.0586372	0.0918019	17.7504	50.3471	TP53
Formation of the Nephric Duct	0.0586372	0.0918019	17.7504	50.3471	CTNNB1
TRAF3-dependent IRF Activation Pathway	0.0586372	0.0918019	17.7504	50.3471	CREBBP
MECP2 Regulates Neuronal Receptors and Channels	0.0586372	0.0918019	17.7504	50.3471	HDAC1
NFE2L2 Regulating Anti-Oxidant Detoxification Enzymes	0.0617936	0.0961234	16.7635	46.6687	CREBBP
Regulation of MITF-M-dependent Genes Involved in Apoptosis	0.0617936	0.0961234	16.7635	46.6687	HDAC1
Translesion Synthesis by POLH	0.0617936	0.0961234	16.7635	46.6687	VCP
Aberrant Regulation of Mitotic Exit in Cancer Due to RB1 Defects	0.0649396	0.100374	15.8804	43.4217	RB1
Apoptotic Factor-Mediated Response	0.0649396	0.100374	15.8804	43.4217	XIAP
Signaling by Hippo	0.0649396	0.100374	15.8804	43.4217	YAP1
Resolution of Sister Chromatid Cohesion	0.0667944	0.103022	4.91538	13.3017	PPP2R1A;BUB3
ZBP1(DAI) Mediated Induction of Type I IFNs	0.0680752	0.103463	15.0856	40.5372	RELA
CTLA4 Inhibitory Signaling	0.0680752	0.103463	15.0856	40.5372	PPP2R1A
Signal Transduction by L1	0.0680752	0.103463	15.0856	40.5372	CSNK2A1
Inactivation of APC C via Direct Inhibition of the APC C Complex	0.0680752	0.103463	15.0856	40.5372	BUB3
Synthesis, Secretion, and Inactivation of Glucagon-like Peptide-1 (GLP-1)	0.0680752	0.103463	15.0856	40.5372	CTNNB1
Inhib of Proteolytic Activity of APC C Required for Onset of Anaphase by Mitotic Spindle Checkpoint	0.0680752	0.103463	15.0856	40.5372	BUB3
Interleukin-37 Signaling	0.0680752	0.103463	15.0856	40.5372	SMAD3
ERK MAPK Targets	0.0712004	0.107539	14.3665	37.96	PPP2R1A
Insertion of Tail-Anchored Proteins Into the Endoplasmic Reticulum Membrane	0.0712004	0.107539	14.3665	37.96	EMD
Listeria Monocytogenes Entry Into Host Cells	0.0712004	0.107539	14.3665	37.96	CTNNB1
C-type Lectin Receptors (CLRs)	0.0714675	0.107719	4.72367	12.4635	CREBBP;RELA
Respiratory Syncytial Virus Infection Pathway	0.0733661	0.110352	4.65109	12.15	CREBBP;CSNK2A1
RHO GTPase Effectors	0.0740685	0.110873	3.19743	8.32215	PPP2R1A;CTNNB1;BUB3
RHOBTB1 GTPase Cycle	0.0743153	0.110873	13.7128	35.6456	DBN1
RHOBTB2 GTPase Cycle	0.0743153	0.110873	13.7128	35.6456	DBN1
Beta-catenin Independent WNT Signaling	0.0743215	0.110873	4.61562	11.9976	MYC;CTNNB1
DARPP-32 Events	0.0774199	0.114556	13.1159	33.5573	PPP2R1A
Incretin Synthesis, Secretion, and Inactivation	0.0774199	0.114556	13.1159	33.5573	CTNNB1
Maturation of hRSV A Proteins	0.0774199	0.114556	13.1159	33.5573	CSNK2A1
Triglyceride Catabolism	0.0774199	0.114556	13.1159	33.5573	CAV1
RHO GTPases Activate Formins	0.0791582	0.116891	4.44604	11.2765	PPP2R1A;BUB3
NOTCH3 Intracellular Domain Regulates Transcription	0.0805143	0.117464	12.5688	31.6649	CREBBP
Basigin Interactions	0.0805143	0.117464	12.5688	31.6649	CAV1
Resolution of AP Sites via the Multiple-Nucleotide Patch Replacement Pathway	0.0805143	0.117464	12.5688	31.6649	PARP1
Inflammasomes	0.0805143	0.117464	12.5688	31.6649	RELA
TRAF6 Mediated NF-kB Activation	0.0805143	0.117464	12.5688	31.6649	RELA
Interleukin-7 Signaling	0.0805143	0.117464	12.5688	31.6649	SMARCA4
APC-Cdc20 Mediated Degradation of Nek2A	0.0835984	0.120993	12.0655	29.9432	BUB3
Attachment and Entry 9694614	0.0835984	0.120993	12.0655	29.9432	VCP
Constitutive Signaling by AKT1 E17K in Cancer	0.0835984	0.120993	12.0655	29.9432	MDM2
TNFR1-induced Proapoptotic Signaling	0.0835984	0.120993	12.0655	29.9432	XIAP
Cell Recruitment (Pro-Inflammatory Response)	0.0866723	0.124208	11.6008	28.3712	RELA
Purinergic Signaling in Leishmaniasis Infection	0.0866723	0.124208	11.6008	28.3712	RELA
Pyroptosis	0.0866723	0.124208	11.6008	28.3712	TP53
RNA Pol II CTD Phosphorylation and Interaction With CE	0.0866723	0.124208	11.6008	28.3712	ERCC3
RNA Pol II CTD Phosphorylation and Interaction With CE During HIV Infection	0.0866723	0.124208	11.6008	28.3712	ERCC3
Hemostasis	0.0879857	0.125842	2.20924	5.36974	PPP2R1A;HDAC1;CAV1;CDK2;TP53
Innate Immune System	0.0890467	0.12711	1.91969	4.64295	VCP;CREBBP;IFI16;PPP2R1A;CTNNB1;TP53;RELA
BMAL1 CLOCK,NPAS2 Activates Circadian Gene Expression	0.0897361	0.127594	11.1706	26.931	CREBBP
Synthesis of PC	0.0897361	0.127594	11.1706	26.931	CSNK2A1
mRNA Capping	0.0927897	0.130659	10.7711	25.6074	ERCC3
Myogenesis	0.0927897	0.130659	10.7711	25.6074	CTNNB1
Negative Regulation of FGFR3 Signaling	0.0927897	0.130659	10.7711	25.6074	PPP2R1A
G1 S-Specific Transcription	0.0927897	0.130659	10.7711	25.6074	HDAC1
TRAF6 Mediated IRF7 Activation	0.0927897	0.130659	10.7711	25.6074	CREBBP
CDC42 GTPase Cycle	0.0952613	0.133881	3.97788	9.35252	CAV1;ECT2
Activation of BH3-only Proteins	0.0958333	0.134167	10.3992	24.3875	TP53
Respiratory Syncytial Virus (RSV) Genome Replication, Transcription and Translation	0.0958333	0.134167	10.3992	24.3875	CSNK2A1
Negative Regulation of FGFR4 Signaling	0.0988668	0.136835	10.052	23.2602	PPP2R1A
RHO GTPases Activate IQGAPs	0.0988668	0.136835	10.052	23.2602	CTNNB1
Glutamate Binding, Activation of AMPA Receptors and Synaptic Plasticity	0.0988668	0.136835	10.052	23.2602	MDM2
Trafficking of AMPA Receptors	0.0988668	0.136835	10.052	23.2602	MDM2
MAPK Targets Nuclear Events Mediated by MAP Kinases	0.0988668	0.136835	10.052	23.2602	PPP2R1A
Metalloprotease DUBs	0.0988668	0.136835	10.052	23.2602	BRCA1
Nuclear Signaling by ERBB4	0.10189	0.139955	9.72727	22.2157	YAP1
Regulation of MECP2 Expression and Activity	0.10189	0.139955	9.72727	22.2157	HDAC1
Regulation of Necroptotic Cell Death	0.10189	0.139955	9.72727	22.2157	XIAP
Transcriptional Regulation of Pluripotent Stem Cells	0.10189	0.139955	9.72727	22.2157	SMAD2
Potential Therapeutics for SARS	0.1047	0.141952	3.75518	8.47415	HDAC1;BRD4
Negative Regulation of FGFR1 Signaling	0.104904	0.141952	9.42282	21.2457	PPP2R1A
Activation of the Pre-Replicative Complex	0.104904	0.141952	9.42282	21.2457	CDK2
RNA Polymerase I Transcription Termination	0.104904	0.141952	9.42282	21.2457	ERCC3
DNA Methylation	0.104904	0.141952	9.42282	21.2457	UHRF1
Formation of the Early Elongation Complex	0.104904	0.141952	9.42282	21.2457	ERCC3
Formation of the HIV-1 Early Elongation Complex	0.104904	0.141952	9.42282	21.2457	ERCC3
TNFR1-induced NF-kappa-B Signaling Pathway	0.104904	0.141952	9.42282	21.2457	XIAP
Negative Regulation of FGFR2 Signaling	0.107907	0.145206	9.13682	20.343	PPP2R1A
RAF Activation	0.107907	0.145206	9.13682	20.343	PPP2R1A
RIPK1-mediated Regulated Necrosis	0.107907	0.145206	9.13682	20.343	XIAP
N-glycan Trimming in the ER and Calnexin Calreticulin Cycle	0.110901	0.147598	8.86765	19.501	VCP
Nuclear Import of Rev Protein	0.110901	0.147598	8.86765	19.501	NPM1
RHOBTB GTPase Cycle	0.110901	0.147598	8.86765	19.501	DBN1
Diseases Associated With the TLR Signaling Cascade	0.110901	0.147598	8.86765	19.501	RELA
Diseases of Immune System	0.110901	0.147598	8.86765	19.501	RELA
SUMOylation of SUMOylation Proteins	0.110901	0.147598	8.86765	19.501	SUMO2
Activation of ATR in Response to Replication Stress	0.116858	0.154678	8.37416	17.9776	CDK2
Evasion by RSV of Host Interferon Responses	0.116858	0.154678	8.37416	17.9776	CREBBP
Gene and Protein Expression by JAK-STAT Signaling After Interleukin-12 Stimulation	0.116858	0.154678	8.37416	17.9776	LMNB1
Separation of Sister Chromatids	0.118758	0.156608	3.47393	7.40181	PPP2R1A;BUB3
Cooperation of PDCL (PhLP1) and TRiC CCT in G-protein Beta Folding	0.119822	0.156608	8.14742	17.2867	CSNK2A1
DNA Damage Recognition in GG-NER	0.119822	0.156608	8.14742	17.2867	PARP1
Resolution of Abasic Sites (AP Sites)	0.119822	0.156608	8.14742	17.2867	PARP1
Fanconi Anemia Pathway	0.119822	0.156608	8.14742	17.2867	FANCD2
Interactions of Rev With Host Cellular Proteins	0.119822	0.156608	8.14742	17.2867	NPM1
Triglyceride Metabolism	0.119822	0.156608	8.14742	17.2867	CAV1
Mitophagy	0.122777	0.157639	7.93262	16.6378	CSNK2A1
p53-Independent DNA Damage Response	0.122777	0.157639	7.93262	16.6378	CHEK2
p53-Independent G1 S DNA Damage Checkpoint	0.122777	0.157639	7.93262	16.6378	CHEK2
Association of TriC CCT With Target Proteins During Biosynthesis	0.122777	0.157639	7.93262	16.6378	TP53
Autodegradation of the E3 Ubiquitin Ligase COP1	0.122777	0.157639	7.93262	16.6378	TP53
Chromatin Modifications During the Maternal to Zygotic Transition (MZT)	0.122777	0.157639	7.93262	16.6378	UHRF1
SIRT1 Negatively Regulates rRNA Expression	0.122777	0.157639	7.93262	16.6378	SIRT1
SUMOylation of Ubiquitinylation Proteins	0.122777	0.157639	7.93262	16.6378	MDM2
Translesion Synthesis by Y Family DNA Polymerases Bypasses Lesions on DNA Template	0.122777	0.157639	7.93262	16.6378	VCP
Ubiquitin Mediated Degradation of Phosphorylated Cdc25A	0.122777	0.157639	7.93262	16.6378	CHEK2
Signaling by FGFR3	0.125721	0.161135	7.72883	16.0272	PPP2R1A
Signaling by FGFR4	0.128656	0.164607	7.53523	15.4518	PPP2R1A
Condensation of Prophase Chromosomes	0.131581	0.166883	7.35107	14.909	RB1
RND1 GTPase Cycle	0.131581	0.166883	7.35107	14.909	CAV1
RND3 GTPase Cycle	0.131581	0.166883	7.35107	14.909	CAV1
Regulation of Beta-Cell Development	0.131581	0.166883	7.35107	14.909	CREBBP
FBXL7 Down-Regulates AURKA During Mitotic Entry and in Early Mitosis	0.131581	0.166883	7.35107	14.909	AURKA
Negative Regulation of MAPK Pathway	0.134496	0.169694	7.17569	14.396	PPP2R1A
RND2 GTPase Cycle	0.134496	0.169694	7.17569	14.396	CAV1
Hh Mutants Are Degraded by ERAD	0.134496	0.169694	7.17569	14.396	VCP
Formation of HIV-1 Elongation Complex Containing HIV-1 Tat	0.137402	0.172463	7.00846	13.9107	ERCC3
HIV Transcription Elongation	0.137402	0.172463	7.00846	13.9107	ERCC3
Tat-mediated Elongation of the HIV-1 Transcript	0.137402	0.172463	7.00846	13.9107	ERCC3
Regulation of RUNX3 Expression and Activity	0.140298	0.175192	6.84883	13.451	MDM2
Formation of HIV Elongation Complex in the Absence of HIV Tat	0.140298	0.175192	6.84883	13.451	ERCC3
Somitogenesis	0.140298	0.175192	6.84883	13.451	CTNNB1
Hh Mutants Abrogate Ligand Secretion	0.143184	0.177881	6.6963	13.0151	VCP
Interleukin-12 Signaling	0.143184	0.177881	6.6963	13.0151	LMNB1
Kidney Development	0.143184	0.177881	6.6963	13.0151	CTNNB1
RNA Polymerase II HIV Promoter Escape	0.146061	0.179313	6.5504	12.6012	ERCC3
RNA Polymerase II Promoter Escape	0.146061	0.179313	6.5504	12.6012	ERCC3
RNA Polymerase II Transcription Initiation	0.146061	0.179313	6.5504	12.6012	ERCC3
RNA Polymerase II Transcription Initiation And Promoter Clearance	0.146061	0.179313	6.5504	12.6012	ERCC3
RNA Polymerase II Transcription Pre-Initiation And Promoter Opening	0.146061	0.179313	6.5504	12.6012	ERCC3
SUMOylation of RNA Binding Proteins	0.146061	0.179313	6.5504	12.6012	SUMO2
HIV Transcription Initiation	0.146061	0.179313	6.5504	12.6012	ERCC3
DNA Damage Bypass	0.148929	0.182219	6.4107	12.2078	VCP
Defective CFTR Causes Cystic Fibrosis	0.148929	0.182219	6.4107	12.2078	VCP
HCMV Early Events	0.15046	0.183783	2.99053	5.66423	SUZ12;EZH2
XBP1(S) Activates Chaperone Genes	0.151787	0.184475	6.27683	11.8336	LMNA
Dectin-1 Mediated Noncanonical NF-kB Signaling	0.151787	0.184475	6.27683	11.8336	RELA
Signaling by NOTCH3	0.151787	0.184475	6.27683	11.8336	CREBBP
Regulation of TNFR1 Signaling	0.154635	0.187312	6.14842	11.4772	XIAP
SCF(Skp2)-mediated Degradation of P27 P21	0.154635	0.187312	6.14842	11.4772	CDK2
IRE1alpha Activates Chaperones	0.157474	0.190434	6.02515	11.1375	LMNA
Signaling by FGFR1	0.160304	0.193214	5.90671	10.8133	PPP2R1A
Hedgehog Ligand Biogenesis	0.160304	0.193214	5.90671	10.8133	VCP
Nuclear Receptor Transcription Pathway	0.163124	0.195642	5.79283	10.5038	PPARG
Nucleosome Assembly	0.163124	0.195642	5.79283	10.5038	NPM1
Deposition of New CENPA-containing Nucleosomes at the Centromere	0.163124	0.195642	5.79283	10.5038	NPM1
SARS-CoV-2-host Interactions	0.165709	0.198034	2.80869	5.04867	CREBBP;CAV1
Activation of NF-kappaB in B Cells	0.165935	0.198034	5.68325	10.208	RELA
SARS-CoV-1 Activates Modulates Innate Immune Responses	0.165935	0.198034	5.68325	10.208	RELA
RHOJ GTPase Cycle	0.168737	0.201048	5.57772	9.92508	CAV1
Interleukin-12 Family Signaling	0.171529	0.203708	5.47603	9.65425	LMNB1
Transcriptional Activation of Mitochondrial Biogenesis	0.171529	0.203708	5.47603	9.65425	CREBBP
E3 Ubiquitin Ligases Ubiquitinate Target Proteins	0.174312	0.206677	5.37798	9.39482	VCP
HIV Infection	0.176423	0.20827	2.69511	4.67567	NPM1;ERCC3
Orc1 Removal From Chromatin	0.177086	0.20827	5.28336	9.14612	CDK2
RNA Polymerase II Transcription Elongation	0.177086	0.20827	5.28336	9.14612	ERCC3
Formation of RNA Pol II Elongation Complex	0.177086	0.20827	5.28336	9.14612	ERCC3
Signaling by ERBB4	0.177086	0.20827	5.28336	9.14612	YAP1
NRAGE Signals Death Through JNK	0.179851	0.209826	5.19201	8.90754	ECT2
RHOQ GTPase Cycle	0.179851	0.209826	5.19201	8.90754	CAV1
Cytoprotection by HMOX1	0.179851	0.209826	5.19201	8.90754	CREBBP
RNA Polymerase I Promoter Escape	0.179851	0.209826	5.19201	8.90754	ERCC3
TNF Signaling	0.179851	0.209826	5.19201	8.90754	XIAP
CDK-mediated Phosphorylation and Removal of Cdc6	0.182607	0.212022	5.10375	8.67852	CDK2
Cdc20 Phospho-APC C Mediated Degradation of Cyclin A	0.182607	0.212022	5.10375	8.67852	BUB3
HDACs Deacetylate Histones	0.182607	0.212022	5.10375	8.67852	HDAC1
Neddylation	0.184832	0.213847	2.61286	4.41132	VCP;BRCA1
APC Cdc20 Mediated Degradation of Cell Cycle Proteins Prior to Satisfation of the Checkpoint	0.185353	0.213847	5.01843	8.45853	BUB3
Nuclear Events (Kinase and Transcription Factor Activation)	0.185353	0.213847	5.01843	8.45853	PPP2R1A
Nucleotide-binding Domain, Leucine Rich Repeat Containing Receptor (NLR) Signaling Pathways	0.185353	0.213847	5.01843	8.45853	RELA
Cellular Response to Hypoxia	0.188091	0.216661	4.93592	8.24708	CREBBP
APC C Cdc20 Mediated Degradation of Mitotic Proteins	0.190819	0.218766	4.85606	8.04372	BUB3
MAP Kinase Activation	0.190819	0.218766	4.85606	8.04372	PPP2R1A
Translation of Structural Proteins 9694635	0.190819	0.218766	4.85606	8.04372	PRMT1
Activation of APC C and APC C Cdc20 Mediated Degradation of Mitotic Proteins	0.193538	0.221534	4.77874	7.84803	BUB3
ABC Transporter Disorders	0.196249	0.223933	4.70384	7.6596	VCP
The Role of GTSE1 in G2 M Progression After G2 Checkpoint	0.196249	0.223933	4.70384	7.6596	TP53
Downstream Signaling Events of B Cell Receptor (BCR)	0.204326	0.232784	4.49254	7.13432	RELA
High Laminar Flow Shear Stress Activates Signaling by PIEZO1 and PECAM1 CDH5 KDR in Endothelial Cell	0.207	0.23473	4.42625	6.97149	CTNNB1
Loss of Nlp From Mitotic Centrosomes	0.207	0.23473	4.42625	6.97149	PPP2R1A
Loss of Proteins Required for Interphase Microtubule Organization From the Centrosome	0.207	0.23473	4.42625	6.97149	PPP2R1A
Base Excision Repair	0.212323	0.240017	4.29935	6.66247	PARP1
Transcription of the HIV Genome	0.212323	0.240017	4.29935	6.66247	ERCC3
Interleukin-17 Signaling	0.214971	0.242621	4.23858	6.51577	PPP2R1A
HCMV Infection	0.215293	0.242621	2.3557	3.61779	SUZ12;EZH2
Glycolysis	0.220241	0.247814	4.12204	6.23678	PPP2R1A
Signaling by FGFR2	0.222863	0.250377	4.06613	6.10407	PPP2R1A
Cell Death Signalling via NRAGE, NRIF and NADE	0.225476	0.252923	4.01172	5.97561	ECT2
Protein Ubiquitination	0.228081	0.255451	3.95873	5.85122	VCP
Costimulation by the CD28 Family	0.230677	0.257961	3.90712	5.73073	PPP2R1A
Switching of Origins to a Post-Replicative State	0.233264	0.260454	3.85684	5.61395	CDK2
G Alpha (12 13) Signalling Events	0.235843	0.262128	3.80783	5.50074	ECT2
Late SARS-CoV-2 Infection Events	0.235843	0.262128	3.80783	5.50074	PRMT1
MAPK6 MAPK4 Signaling	0.235843	0.262128	3.80783	5.50074	MYC
Centrosome Maturation	0.238413	0.263376	3.76004	5.39096	PPP2R1A
RNA Polymerase II Pre-transcription Events	0.238413	0.263376	3.76004	5.39096	ERCC3
RNA Polymerase II Transcribes snRNA Genes	0.238413	0.263376	3.76004	5.39096	SP1
Recruitment of Mitotic Centrosome Proteins and Complexes	0.238413	0.263376	3.76004	5.39096	PPP2R1A
RUNX1 Regulates Transcription of Genes Involved in Differentiation of HSCs	0.248609	0.273808	3.58027	4.98328	YAP1
Glucose Metabolism	0.248609	0.273808	3.58027	4.98328	PPP2R1A
Metabolism of RNA	0.250907	0.275343	1.60835	2.22383	ERCC3;PPP2R1A;MYC;PELP1
Peptide Hormone Metabolism	0.251137	0.275343	3.53797	4.88861	CTNNB1
TP53 Regulates Metabolic Genes	0.251137	0.275343	3.53797	4.88861	TP53
CLEC7A (Dectin-1) Signaling	0.253656	0.27727	3.49665	4.79662	RELA
Platelet Homeostasis	0.253656	0.27727	3.49665	4.79662	PPP2R1A
ABC-family Proteins Mediated Transport	0.261165	0.284623	3.37828	4.53569	VCP
Opioid Signalling	0.261165	0.284623	3.37828	4.53569	PPP2R1A
Organelle Biogenesis and Maintenance	0.262349	0.285486	2.04829	2.74078	CREBBP;PPP2R1A
Downstream TCR Signaling	0.263651	0.286048	3.34057	4.45341	RELA
Signaling by FGFR	0.263651	0.286048	3.34057	4.45341	PPP2R1A
Recruitment of NuMA to Mitotic Centrosomes	0.271061	0.293649	3.23232	4.21951	PPP2R1A
Unfolded Protein Response (UPR)	0.273514	0.295867	3.19778	4.1456	LMNA
Anchoring of the Basal Body to the Plasma Membrane	0.278397	0.300256	3.13084	4.00343	PPP2R1A
Mitochondrial Biogenesis	0.278397	0.300256	3.13084	4.00343	CREBBP
MAPK Family Signaling Cascades	0.283491	0.305298	1.93501	2.43922	PPP2R1A;MYC
Nervous System Development	0.295658	0.317931	1.60979	1.96161	YAP1;CSNK2A1;SMARCA4
Synthesis of DNA	0.304679	0.326666	2.80742	3.33661	CDK2
Integration of Energy Metabolism	0.304679	0.326666	2.80742	3.33661	PPP2R1A
RSV-host Interactions	0.307021	0.328693	2.78129	3.28425	CREBBP
PI3K AKT Signaling in Cancer	0.309355	0.330705	2.75563	3.23309	MDM2
PI5P, PP2A and IER3 Regulate PI3K AKT Signaling	0.311681	0.332704	2.73044	3.18308	PPP2R1A
TCR Signaling	0.316311	0.337151	2.68141	3.08638	RELA
Signaling by NTRK1 (TRKA)	0.32091	0.341553	2.6341	2.99391	PPP2R1A
Negative Regulation of the PI3K AKT Network	0.327752	0.347818	2.56617	2.86257	PPP2R1A
DNA Replication Pre-Initiation	0.327752	0.347818	2.56617	2.86257	CDK2
Nonsense Mediated Decay (NMD) Enhanced by the Exon Junction Complex (EJC)	0.332275	0.351083	2.52279	2.77959	PPP2R1A
Nonsense-Mediated Decay (NMD)	0.332275	0.351083	2.52279	2.77959	PPP2R1A
L1CAM Interactions	0.332275	0.351083	2.52279	2.77959	CSNK2A1
Host Interactions of HIV Factors	0.345666	0.364702	2.40097	2.55051	NPM1
Glycerophospholipid Biosynthesis	0.35007	0.368815	2.36292	2.48017	CSNK2A1
Signaling by NTRKs	0.363109	0.381999	2.25564	2.28508	PPP2R1A
Signaling by Hedgehog	0.367398	0.385953	2.222	2.22491	VCP
SARS-CoV-2 Activates Modulates Innate and Adaptive Immune Responses	0.371658	0.389866	2.18934	2.16696	CREBBP
Bacterial Infection Pathways	0.382186	0.399758	2.11172	2.03115	CTNNB1
DNA Replication	0.382186	0.399758	2.11172	2.03115	CDK2
Late Phase of HIV Life Cycle	0.386348	0.403532	2.08218	1.98018	ERCC3
FCERI Mediated NF-kB Activation	0.390483	0.407266	2.05345	1.931	RELA
Influenza Viral RNA Transcription and Replication	0.39459	0.410961	2.02549	1.88352	PARP1
HIV Life Cycle	0.412737	0.429247	1.90851	1.68893	ERCC3
Signaling by the B Cell Receptor (BCR)	0.42063	0.436831	1.86072	1.61139	RELA
Protein Localization	0.424537	0.439634	1.8377	1.57446	EMD
Disorders of Transmembrane Transporters	0.424537	0.439634	1.8377	1.57446	VCP
Influenza Infection	0.434191	0.448993	1.78256	1.48714	PARP1
Major Pathway of rRNA Processing in the Nucleolus and Cytosol	0.471238	0.486611	1.59131	1.19729	PELP1
Fc Epsilon Receptor (FCERI) Signaling	0.485378	0.500503	1.52574	1.10285	RELA
rRNA Processing in the Nucleus and Cytosol	0.488854	0.503375	1.51018	1.08082	PELP1
Cilium Assembly	0.490584	0.504442	1.50251	1.07003	PPP2R1A
Neurotransmitter Receptors and Postsynaptic Signal Transmission	0.497445	0.510775	1.47261	1.02828	MDM2
Phospholipid Metabolism	0.509233	0.522143	1.42302	0.960323	CSNK2A1
Cell Surface Interactions at the Vascular Wall	0.544535	0.557555	1.28664	0.782048	CAV1
rRNA Processing	0.550679	0.563054	1.26457	0.754448	PELP1
Parasitic Infection Pathways	0.562724	0.573758	1.22262	0.702962	RELA
Leishmania Infection	0.562724	0.573758	1.22262	0.702962	RELA
RAF MAP Kinase Cascade	0.591462	0.602216	1.12885	0.592822	PPP2R1A
Transmission Across Chemical Synapses	0.596982	0.606987	1.11177	0.573528	MDM2
MAPK1 MAPK3 Signaling	0.599714	0.608915	1.10342	0.564182	PPP2R1A
Metabolism	0.605956	0.614395	0.953028	0.477418	CREBBP;CSNK2A1;PPP2R1A;SP1;CAV1;SUMO2;PPARG
Metabolism of Carbohydrates	0.624779	0.6326	1.02988	0.484413	PPP2R1A
GPCR Downstream Signalling	0.630694	0.637702	0.941217	0.433839	PPP2R1A;ECT2
Asparagine N-linked Glycosylation	0.644682	0.650941	0.975062	0.42805	VCP
G Alpha (I) Signalling Events	0.656589	0.662046	0.943627	0.39698	PPP2R1A
Signaling by GPCR	0.689825	0.694595	0.840428	0.312066	PPP2R1A;ECT2
Neuronal System	0.751799	0.755952	0.721471	0.205826	MDM2
Adaptive Immune System	0.786198	0.789451	0.689094	0.165759	PPP2R1A;RELA
Neutrophil Degranulation	0.802784	0.804995	0.618004	0.135757	VCP
Axon Guidance	0.841244	0.842401	0.544136	0.0940668	CSNK2A1
Transport of Small Molecules	0.915798	0.915798	0.402573	0.0354103	VCP

## Sheet: DisGeNET
Term	P-value	Adjusted P-value	Odds Ratio	Combined Score	Genes
Malignant neoplasm of breast	1.321e-28	1.87527e-25	25.6405	1645.97	RB1;TOP2A;MDC1;BRCA1;FOXM1;KAT5;PPP2R1A;CHEK2;MYC;SUMO2;NBN;EMD;PELP1;CSNK2A1;PARP1;PRMT1;SIRT6;SIRT1;SENP1;ILF3;FANCD2;PPARG;TP53;DBN1;PRKN;YAP1;VCP;UHRF1;HDAC1;XIAP;RELA;AURKA;FXR1;LIMA1;IFI16;TERT;HSF1;LMNA;BUB3;ECT2;BRD4;SMAD2;SUZ12;NPM1;CREBBP;SMAD3;CAV1;TBX3;SMARCA4;ANLN;BCL6;MYBBP1A;ERCC3;SP1;CDK2;SNAI1;MDM2;CTNNB1;ERCC6;EZH2
Malignant neoplasm of prostate	1.46329e-28	1.87527e-25	18.2155	1167.46	RB1;TOP2A;MDC1;TOP2B;BRCA1;FOXM1;KAT5;CHEK2;MYC;SUMO2;TOPBP1;NBN;PELP1;CSNK2A1;PARP1;SIRT6;SIRT1;SENP1;PPARG;TP53;DBN1;PRKN;YAP1;VCP;UHRF1;HDAC1;XIAP;RELA;AURKA;FXR1;LIMA1;IFI16;TERT;HSF1;LMNA;BRD4;SMAD2;SUZ12;NPM1;CREBBP;SMAD3;CAV1;TBX3;SMARCA4;MYBBP1A;ERCC3;SP1;CDK2;SNAI1;MDM2;CTNNB1;EZH2
Carcinogenesis	1.49663e-28	1.87527e-25	20.2214	1295.57	RB1;TOP2A;MDC1;BRCA1;FOXM1;KAT5;CHEK2;MYC;SUMO2;NBN;PELP1;CSNK2A1;PARP1;PRMT1;DYRK1A;SIRT6;SIRT1;SENP1;MAF;FANCD2;PPARG;TP53;PRKN;YAP1;VCP;UHRF1;HDAC1;XIAP;RELA;AURKA;IFI16;TERT;NACC1;HSF1;LMNA;BUB3;BRD4;SMAD2;SUZ12;NPM1;CREBBP;SMAD3;CAV1;TBX3;SMARCA4;ANLN;BCL6;MYBBP1A;ERCC3;SP1;CDK2;SNAI1;MDM2;CTNNB1;ERCC6;EZH2
Malignant neoplasm of ovary	5.84537e-28	4.5329e-25	17.3265	1086.49	RB1;TOP2A;PRKN;YAP1;MDC1;UHRF1;HDAC1;XIAP;BRCA1;FOXM1;RELA;AURKA;TERT;PPP2R1A;CHEK2;MYC;NACC1;HSF1;LMNA;TOPBP1;NBN;EMD;PELP1;BRD4;SMAD2;CREBBP;SMAD3;PARP1;CAV1;SIRT1;SENP1;SMARCA4;BCL6;ERCC3;FANCD2;SP1;CDK2;SNAI1;MDM2;CTNNB1;PPARG;ERCC6;TP53;EZH2
Prostate carcinoma	6.02939e-28	4.5329e-25	17.3479	1087.29	RB1;TOP2A;MDC1;TOP2B;BRCA1;FOXM1;KAT5;CHEK2;MYC;SUMO2;TOPBP1;NBN;PELP1;CSNK2A1;PARP1;SIRT6;SIRT1;SENP1;PPARG;TP53;DBN1;PRKN;YAP1;VCP;UHRF1;HDAC1;XIAP;RELA;AURKA;FXR1;LIMA1;IFI16;TERT;HSF1;LMNA;BRD4;SMAD2;SUZ12;NPM1;CREBBP;SMAD3;CAV1;SMARCA4;MYBBP1A;ERCC3;SP1;CDK2;SNAI1;MDM2;CTNNB1;EZH2
Mammary Neoplasms	2.32714e-27	1.45795e-24	16.4609	1009.46	RB1;TOP2A;PRKN;YAP1;VCP;HDAC1;XIAP;BRCA1;FOXM1;RELA;AURKA;LIMA1;KAT5;TERT;PPP2R1A;CHEK2;MYC;HSF1;LMNA;TOPBP1;NBN;PELP1;BRD4;SMAD2;SUZ12;NPM1;CREBBP;SMAD3;CSNK2A1;PARP1;PRMT1;CAV1;SIRT1;TBX3;SMARCA4;ILF3;MYBBP1A;FANCD2;SP1;CDK2;SNAI1;MDM2;CTNNB1;PPARG;TP53;EZH2
Malignant neoplasm of lung	7.12184e-27	3.82443e-24	15.9796	962.08	RB1;TOP2A;PRKN;YAP1;MDC1;TOP2B;UHRF1;HDAC1;XIAP;BRCA1;FOXM1;RELA;AURKA;KAT5;TERT;PPP2R1A;CHEK2;MYC;HSF1;LMNA;TOPBP1;NBN;BUB3;PELP1;BRD4;SMAD2;NPM1;SMAD3;PARP1;PRMT1;CAV1;SIRT6;SIRT1;SENP1;SMARCA4;ANLN;ERCC3;SP1;CDK2;SNAI1;MDM2;CTNNB1;PPARG;ERCC6;TP53;EZH2
Ovarian Carcinoma	1.93908e-26	8.64115e-24	15.7492	932.429	RB1;TOP2A;PRKN;YAP1;MDC1;VCP;UHRF1;HDAC1;XIAP;BRCA1;FOXM1;RELA;AURKA;KAT5;TERT;PPP2R1A;CHEK2;MYC;NACC1;HSF1;TOPBP1;NBN;EMD;PELP1;BRD4;SMAD2;SMAD3;PARP1;CAV1;SIRT1;SENP1;SMARCA4;BCL6;ERCC3;FANCD2;SP1;CDK2;SNAI1;MDM2;CTNNB1;PPARG;ERCC6;TP53;EZH2
Breast Carcinoma	2.15149e-26	8.64115e-24	19.7446	1166.92	RB1;TOP2A;MDC1;BRCA1;FOXM1;KAT5;PPP2R1A;CHEK2;MYC;SUMO2;NBN;EMD;PELP1;CSNK2A1;PARP1;PRMT1;SIRT6;SIRT1;SENP1;ILF3;MAF;FANCD2;PPARG;TP53;PRKN;YAP1;VCP;UHRF1;HDAC1;XIAP;RELA;AURKA;LIMA1;IFI16;TERT;HSF1;LMNA;BUB3;BRD4;SMAD2;SUZ12;NPM1;CREBBP;SMAD3;CAV1;TBX3;SMARCA4;ANLN;BCL6;MYBBP1A;ERCC3;SP1;CDK2;SNAI1;MDM2;CTNNB1;ERCC6;EZH2
Malignant Neoplasms	2.29879e-26	8.64115e-24	17.3462	1024.03	TOP2A;PRKN;YAP1;UHRF1;HDAC1;XIAP;BRCA1;FOXM1;AURKA;FXR1;TERT;CHEK2;MYC;NACC1;HSF1;NBN;BRD4;SUZ12;CREBBP;CSNK2A1;PARP1;PRMT1;CAV1;SIRT6;SIRT1;SMARCA4;BCL6;ERCC3;FANCD2;SP1;CDK2;SNAI1;MDM2;CTNNB1;PPARG;ERCC6;TP53;EZH2
Primary malignant neoplasm of lung	6.50268e-26	2.22214e-23	15.233	883.435	RB1;TOP2A;PRKN;YAP1;MDC1;TOP2B;HDAC1;XIAP;BRCA1;FOXM1;RELA;AURKA;KAT5;TERT;PPP2R1A;CHEK2;MYC;HSF1;LMNA;TOPBP1;NBN;PELP1;BRD4;SMAD2;NPM1;SMAD3;PARP1;PRMT1;CAV1;SIRT6;SIRT1;SENP1;SMARCA4;ANLN;ERCC3;SP1;CDK2;SNAI1;MDM2;CTNNB1;PPARG;ERCC6;TP53;EZH2
Colorectal Carcinoma	8.8494e-26	2.77208e-23	14.9406	861.875	RB1;TOP2A;PRKN;YAP1;TOP2B;VCP;UHRF1;HDAC1;XIAP;BRCA1;FOXM1;RELA;AURKA;FXR1;KAT5;TERT;CHEK2;MYC;NACC1;HSF1;LMNA;TOPBP1;NBN;BUB3;ECT2;BRD4;SMAD2;SUZ12;NPM1;CREBBP;SMAD3;CSNK2A1;PARP1;PRMT1;CAV1;SIRT1;SMARCA4;ERCC3;FANCD2;SP1;CDK2;SNAI1;MDM2;CTNNB1;PPARG;ERCC6;TP53;EZH2
Carcinoma of lung	1.73676e-25	5.0219e-23	14.7263	839.583	RB1;TOP2A;PRKN;YAP1;MDC1;TOP2B;UHRF1;HDAC1;XIAP;BRCA1;FOXM1;RELA;AURKA;KAT5;TERT;PPP2R1A;CHEK2;MYC;HSF1;LMNA;TOPBP1;NBN;PELP1;BRD4;SMAD2;NPM1;SMAD3;PARP1;PRMT1;CAV1;SIRT6;SIRT1;SENP1;SMARCA4;ANLN;ERCC3;SP1;CDK2;SNAI1;MDM2;CTNNB1;PPARG;ERCC6;TP53;EZH2
Glioblastoma	3.938e-25	1.05735e-22	15.0016	842.997	RB1;TOP2A;PRKN;YAP1;UHRF1;XIAP;BRCA1;FOXM1;RELA;AURKA;KAT5;TERT;CHEK2;MYC;HSF1;LMNA;NBN;BUB3;ECT2;BRD4;SMAD2;SUZ12;NPM1;CREBBP;SMAD3;CSNK2A1;PARP1;PRMT1;CAV1;DYRK1A;SIRT1;SMARCA4;BCL6;SP1;CDK2;MDM2;CTNNB1;PPARG;TP53;DBN1;EZH2
leukemia	4.26542e-25	1.06891e-22	14.9667	839.84	RB1;TOP2A;PRKN;YAP1;TOP2B;VCP;UHRF1;HDAC1;XIAP;BRCA1;FOXM1;RELA;AURKA;KAT5;TERT;CHEK2;MYC;HSF1;LMNA;NBN;EMD;BRD4;SMAD2;NPM1;CREBBP;SMAD3;PARP1;PRMT1;CAV1;SIRT1;SENP1;SMARCA4;BCL6;FANCD2;SP1;CDK2;MDM2;CTNNB1;PPARG;TP53;EZH2
ovarian neoplasm	4.99966e-25	1.15499e-22	19.201	1074.4	TOP2A;PRKN;YAP1;XIAP;BRCA1;FOXM1;RELA;AURKA;TERT;PPP2R1A;CHEK2;MYC;NACC1;HSF1;LMNA;NBN;PELP1;SMAD2;CAV1;TBX3;SMARCA4;ERCC3;FANCD2;SP1;CDK2;SNAI1;MDM2;CTNNB1;PPARG;ERCC6;TP53;EZH2
Tumor Progression	5.22344e-25	1.15499e-22	14.6713	820.293	RB1;PRKN;YAP1;MDC1;UHRF1;HDAC1;XIAP;BRCA1;FOXM1;RELA;AURKA;FXR1;LIMA1;KAT5;TERT;PPP2R1A;CHEK2;MYC;HSF1;LMNA;TOPBP1;ECT2;PELP1;BRD4;SMAD2;SUZ12;NPM1;CREBBP;SMAD3;PARP1;PRMT1;CAV1;SIRT1;SMARCA4;SP1;CDK2;SNAI1;MDM2;CTNNB1;PPARG;TP53;EZH2
Malignant neoplasm of pancreas	9.31902e-25	1.94612e-22	14.8698	822.783	RB1;TOP2A;PRKN;YAP1;VCP;UHRF1;HDAC1;XIAP;BRCA1;FOXM1;RELA;LMNB1;AURKA;TERT;CHEK2;MYC;HSF1;TOPBP1;PELP1;BRD4;SMAD2;NPM1;CREBBP;SMAD3;CSNK2A1;PARP1;CAV1;SIRT6;SIRT1;SENP1;SMARCA4;FANCD2;SP1;CDK2;SNAI1;MDM2;CTNNB1;PPARG;TP53;EZH2
Colorectal Cancer	1.33604e-24	2.64324e-22	13.9789	768.455	TOP2A;TOP2B;BRCA1;FOXM1;KAT5;CHEK2;MYC;TOPBP1;NBN;CSNK2A1;PARP1;PRMT1;SIRT1;MAF;FANCD2;PPARG;TP53;PRKN;YAP1;VCP;UHRF1;HDAC1;XIAP;RELA;AURKA;FXR1;LIMA1;TERT;HSF1;LMNA;BUB3;ECT2;BRD4;SMAD2;SUZ12;NPM1;CREBBP;SMAD3;CAV1;TBX3;SMARCA4;ERCC3;SP1;CDK2;SNAI1;MDM2;CTNNB1;ERCC6;EZH2
Pancreatic carcinoma	1.48704e-24	2.7949e-22	14.6642	804.553	RB1;TOP2A;PRKN;YAP1;VCP;UHRF1;HDAC1;XIAP;BRCA1;FOXM1;RELA;LMNB1;AURKA;TERT;CHEK2;MYC;HSF1;TOPBP1;PELP1;BRD4;SMAD2;NPM1;CREBBP;SMAD3;PARP1;CAV1;SIRT6;SIRT1;SENP1;SMARCA4;BCL6;FANCD2;SP1;CDK2;SNAI1;MDM2;CTNNB1;PPARG;TP53;EZH2
Neoplasm Metastasis	1.74768e-24	3.12834e-22	14.3981	787.632	RB1;TOP2A;MDC1;TOP2B;BRCA1;FOXM1;KAT5;PPP2R1A;CHEK2;MYC;TOPBP1;NBN;PELP1;PARP1;PRMT1;SIRT6;SIRT1;SENP1;ILF3;FANCD2;PPARG;TP53;PRKN;YAP1;VCP;UHRF1;HDAC1;XIAP;RELA;AURKA;FXR1;LIMA1;TERT;NACC1;HSF1;LMNA;ECT2;BRD4;SMAD2;SUZ12;NPM1;SMAD3;CAV1;TBX3;SMARCA4;BCL6;SP1;CDK2;SNAI1;MDM2;CTNNB1;EZH2
Prostatic Neoplasms	5.88835e-24	1.00611e-21	14.9724	800.857	RB1;TOP2A;YAP1;UHRF1;HDAC1;XIAP;BRCA1;FOXM1;RELA;AURKA;IFI16;TERT;CHEK2;MYC;NBN;PELP1;BRD4;SMAD2;NPM1;CREBBP;SMAD3;CSNK2A1;PARP1;CAV1;SIRT6;SIRT1;TBX3;SENP1;SMARCA4;MYBBP1A;SP1;CDK2;MDM2;CTNNB1;PPARG;TP53;EZH2
Endometrial Carcinoma	6.83589e-24	1.11722e-21	19.1421	1021.04	RB1;PRKN;UHRF1;XIAP;BRCA1;AURKA;TERT;PPP2R1A;CHEK2;MYC;HSF1;NBN;SMAD2;SUZ12;NPM1;CREBBP;PARP1;PRMT1;CAV1;SIRT6;SIRT1;FANCD2;SP1;CDK2;SNAI1;MDM2;CTNNB1;PPARG;TP53;EZH2
Non-Small Cell Lung Carcinoma	8.48082e-24	1.32831e-21	13.5346	719.018	RB1;TOP2A;PRKN;YAP1;TOP2B;VCP;UHRF1;HDAC1;XIAP;BRCA1;FOXM1;RELA;AURKA;FXR1;KAT5;TERT;CHEK2;MYC;HSF1;NBN;ECT2;EMD;BRD4;SMAD2;NPM1;CREBBP;SMAD3;PARP1;PRMT1;CAV1;SIRT1;SMARCA4;ANLN;SP1;CDK2;SNAI1;MDM2;CTNNB1;PPARG;TP53;DBN1;EZH2
Primary malignant neoplasm	9.43941e-24	1.41931e-21	17.3102	917.736	TOP2A;PRKN;YAP1;UHRF1;HDAC1;XIAP;BRCA1;FOXM1;AURKA;FXR1;TERT;CHEK2;MYC;NACC1;HSF1;NBN;BRD4;CREBBP;CSNK2A1;PARP1;CAV1;SIRT6;SIRT1;SMARCA4;FANCD2;SP1;CDK2;SNAI1;MDM2;PPARG;TP53;EZH2
Glioma	6.40417e-23	9.25895e-21	12.9082	659.644	RB1;TOP2A;PRKN;YAP1;UHRF1;HDAC1;XIAP;FOXM1;RELA;AURKA;KAT5;TERT;CHEK2;MYC;HSF1;NBN;ECT2;SMAD2;SUZ12;NPM1;CREBBP;SMAD3;PARP1;PRMT1;CAV1;DYRK1A;SIRT1;SMARCA4;BCL6;ERCC3;FANCD2;SP1;CDK2;SNAI1;MDM2;CTNNB1;PPARG;ERCC6;TP53;DBN1;EZH2
Bladder Neoplasm	9.53519e-23	1.32751e-20	15.3696	779.305	RB1;TOP2A;YAP1;MDC1;UHRF1;XIAP;BRCA1;FOXM1;RELA;AURKA;KAT5;TERT;CHEK2;MYC;NBN;BUB3;SMAD2;SUZ12;NPM1;CREBBP;PARP1;CAV1;TBX3;SP1;CDK2;SNAI1;MDM2;CTNNB1;PPARG;ERCC6;TP53;DBN1;EZH2
Colon Carcinoma	1.00302e-22	1.3329e-20	12.9166	654.273	RB1;TOP2A;PRKN;YAP1;UHRF1;HDAC1;XIAP;BRCA1;FOXM1;LMNB1;AURKA;KAT5;TERT;CHEK2;MYC;HSF1;LMNA;BRD4;SMAD2;SUZ12;NPM1;CREBBP;SMAD3;CSNK2A1;PARP1;PRMT1;CAV1;SIRT6;SIRT1;TBX3;SENP1;SMARCA4;SP1;CDK2;SNAI1;MDM2;CTNNB1;PPARG;TP53;EZH2
Epithelial ovarian cancer	1.02831e-22	1.3329e-20	14.8284	750.747	RB1;TOP2A;YAP1;TOP2B;VCP;HDAC1;XIAP;BRCA1;FOXM1;RELA;AURKA;KAT5;TERT;CHEK2;MYC;NACC1;HSF1;BRD4;SMAD2;SUZ12;PARP1;CAV1;SIRT1;BCL6;ERCC3;SP1;CDK2;SNAI1;MDM2;CTNNB1;PPARG;ERCC6;TP53;EZH2
Malignant tumor of colon	2.54512e-22	3.18903e-20	12.7579	634.358	RB1;TOP2A;PRKN;YAP1;UHRF1;HDAC1;XIAP;BRCA1;FOXM1;RELA;LMNB1;AURKA;KAT5;TERT;CHEK2;MYC;HSF1;LMNA;BRD4;SMAD2;SUZ12;NPM1;CREBBP;SMAD3;CSNK2A1;PARP1;PRMT1;CAV1;SIRT6;SIRT1;SENP1;SP1;CDK2;SNAI1;MDM2;CTNNB1;PPARG;TP53;EZH2
Squamous cell carcinoma	3.22113e-22	3.90589e-20	12.9003	638.397	RB1;TOP2A;YAP1;VCP;HDAC1;BRCA1;FOXM1;RELA;AURKA;FXR1;IFI16;TERT;CHEK2;MYC;NACC1;HSF1;NBN;BRD4;SMAD2;NPM1;CREBBP;SMAD3;CSNK2A1;PARP1;CAV1;SIRT6;SIRT1;SMARCA4;ERCC3;FANCD2;SP1;CDK2;SNAI1;MDM2;CTNNB1;PPARG;TP53;EZH2
Liver carcinoma	8.04112e-22	9.4458e-20	11.6788	567.265	RB1;TOP2A;PRKN;YAP1;VCP;UHRF1;HDAC1;XIAP;BRCA1;FOXM1;RELA;LMNB1;AURKA;KAT5;TERT;PPP2R1A;CHEK2;MYC;SUMO2;HSF1;NBN;BUB3;ECT2;BRD4;SMAD2;NPM1;CREBBP;SMAD3;PARP1;CAV1;SIRT6;SIRT1;TBX3;SENP1;SMARCA4;ANLN;ILF3;ERCC3;FANCD2;SP1;CDK2;SNAI1;MDM2;CTNNB1;PPARG;ERCC6;TP53;EZH2
Osteosarcoma	1.13301e-21	1.29061e-19	15.1506	730.703	RB1;PRKN;YAP1;VCP;HDAC1;FOXM1;RELA;AURKA;LIMA1;TERT;CHEK2;MYC;HSF1;LMNA;BUB3;ECT2;BRD4;SMAD2;NPM1;PARP1;CAV1;SIRT1;BCL6;ERCC3;SP1;SNAI1;MDM2;CTNNB1;PPARG;TP53;EZH2
Squamous cell carcinoma of the head and neck	2.42952e-21	2.68604e-19	16.0457	761.635	PRKN;YAP1;HDAC1;XIAP;BRCA1;FOXM1;RELA;AURKA;IFI16;TERT;PPP2R1A;CHEK2;MYC;NBN;ECT2;SMAD2;CREBBP;SMAD3;PARP1;CAV1;SIRT1;TBX3;MYBBP1A;CDK2;MDM2;CTNNB1;ERCC6;TP53;EZH2
Malignant neoplasm of urinary bladder	3.30756e-21	3.55232e-19	14.5607	686.657	RB1;TOP2A;YAP1;MDC1;UHRF1;XIAP;BRCA1;FOXM1;RELA;AURKA;KAT5;TERT;CHEK2;MYC;NBN;SMAD2;SUZ12;NPM1;CREBBP;PARP1;CAV1;TBX3;CDK2;SNAI1;MDM2;CTNNB1;PPARG;ERCC6;TP53;DBN1;EZH2
Glioblastoma Multiforme	3.495e-21	3.64936e-19	16.6076	782.265	TOP2A;PRKN;YAP1;UHRF1;HDAC1;XIAP;FOXM1;TERT;CHEK2;MYC;ZNF207;BRD4;SMAD2;SUZ12;NPM1;CREBBP;SMAD3;PARP1;SMARCA4;BCL6;SP1;CDK2;SNAI1;MDM2;CTNNB1;PPARG;TP53;EZH2
Adenocarcinoma of lung (disorder)	9.73499e-21	9.89022e-19	13.9871	644.505	TOP2A;PRKN;YAP1;VCP;UHRF1;HDAC1;FOXM1;RELA;LMNB1;TERT;PPP2R1A;MYC;LMNA;NBN;ECT2;BRD4;SMAD2;NPM1;CREBBP;SMAD3;PARP1;CAV1;SIRT1;SMARCA4;SP1;SNAI1;MDM2;CTNNB1;PPARG;TP53;EZH2
Sarcoma	2.48119e-20	2.45442e-18	18.1486	819.284	RB1;TOP2A;YAP1;BRCA1;FOXM1;AURKA;TERT;CHEK2;MYC;LMNA;BUB3;SMAD2;NPM1;PARP1;CAV1;SIRT1;SMARCA4;SP1;CDK2;SNAI1;MDM2;CTNNB1;PPARG;TP53;EZH2
Neoplasms	3.16557e-20	3.05112e-18	13.3833	600.902	RB1;TOP2A;PRKN;YAP1;UHRF1;XIAP;BRCA1;FOXM1;KAT5;TERT;CHEK2;MYC;NACC1;HSF1;ECT2;NPM1;CREBBP;SMAD3;PARP1;CAV1;SIRT6;SIRT1;SMARCA4;BCL6;ERCC3;MDM2;CTNNB1;PPARG;ERCC6;TP53;EZH2
Carcinoma of bladder	7.30415e-20	6.86407e-18	13.4665	593.377	RB1;TOP2A;YAP1;MDC1;UHRF1;XIAP;BRCA1;FOXM1;RELA;AURKA;KAT5;TERT;CHEK2;MYC;NBN;SMAD2;SUZ12;NPM1;PARP1;CAV1;TBX3;CDK2;SNAI1;MDM2;CTNNB1;PPARG;ERCC6;TP53;DBN1;EZH2
Nasopharyngeal carcinoma	9.80928e-20	8.99343e-18	16.086	704.059	TOP2A;PRKN;MDC1;VCP;HDAC1;XIAP;BRCA1;FOXM1;RELA;TERT;CHEK2;MYC;HSF1;LMNA;NBN;NPM1;CREBBP;SMAD3;PARP1;CAV1;ANLN;SP1;CDK2;MDM2;TP53;EZH2
Pancreatic Ductal Adenocarcinoma	1.13631e-19	1.017e-17	16.9564	739.659	RB1;YAP1;HDAC1;XIAP;BRCA1;FOXM1;RELA;AURKA;TERT;MYC;ECT2;BRD4;SMAD2;CREBBP;SMAD3;PARP1;CAV1;SIRT6;SIRT1;SENP1;SMARCA4;MDM2;PPARG;TP53;EZH2
Malignant neoplasm of skin	2.44298e-19	2.13562e-17	27.0005	1157.13	SMAD2;SMAD3;CSNK2A1;SIRT6;BRCA1;FOXM1;SIRT1;RELA;AURKA;SMARCA4;TERT;ERCC3;SP1;CHEK2;LMNA;CDK2;MDM2;TP53;EZH2
Leukemogenesis	2.99838e-19	2.56157e-17	16.2344	692.413	RB1;PRKN;HDAC1;FOXM1;RELA;KAT5;TERT;MYC;BRD4;SUZ12;NPM1;CREBBP;SMAD3;PRMT1;DYRK1A;SIRT1;SMARCA4;ANLN;BCL6;FANCD2;CDK2;MDM2;CTNNB1;TP53;EZH2
melanoma	3.90467e-19	3.2617e-17	10.1035	428.259	RB1;PRKN;YAP1;VCP;HDAC1;XIAP;BRCA1;FOXM1;RELA;AURKA;KAT5;TERT;PPP2R1A;CHEK2;MYC;NACC1;HSF1;NBN;BRD4;SMAD2;SUZ12;CREBBP;SMAD3;CSNK2A1;PARP1;CAV1;SIRT1;TBX3;SMARCA4;BCL6;ERCC3;SP1;CDK2;SNAI1;MDM2;CTNNB1;PPARG;TP53;EZH2
Stomach Carcinoma	1.29742e-18	1.06022e-16	9.85167	405.752	TOP2A;PRKN;YAP1;MDC1;VCP;UHRF1;XIAP;BRCA1;FOXM1;RELA;AURKA;TERT;CHEK2;MYC;HSF1;LMNA;NBN;BUB3;BRD4;SMAD2;SUZ12;NPM1;SMAD3;PARP1;CAV1;SIRT1;TBX3;SMARCA4;BCL6;SP1;CDK2;SNAI1;MDM2;CTNNB1;PPARG;ERCC6;TP53;EZH2
Colorectal Neoplasms	1.48589e-18	1.18839e-16	12.9767	532.699	RB1;TOP2A;VCP;HDAC1;XIAP;BRCA1;FOXM1;RELA;AURKA;TERT;PPP2R1A;CHEK2;MYC;HSF1;NBN;SMAD2;CREBBP;PARP1;CAV1;TBX3;MAF;FANCD2;SP1;SNAI1;MDM2;CTNNB1;PPARG;TP53
Retinoblastoma	1.70549e-18	1.33561e-16	18.3603	751.168	RB1;SMAD2;NPM1;SMAD3;UHRF1;HDAC1;CAV1;BRCA1;FOXM1;SMARCA4;TERT;SP1;CHEK2;MYC;HSF1;LMNA;CDK2;MDM2;CTNNB1;PPARG;TP53;EZH2
Lip and Oral Cavity Carcinoma	2.16713e-18	1.66249e-16	19.6759	800.28	NPM1;SMAD3;PARP1;CAV1;FOXM1;SIRT1;RELA;AURKA;SMARCA4;LIMA1;TERT;SP1;MYC;HSF1;MDM2;CTNNB1;PPARG;ERCC6;ECT2;TP53;EZH2
Leukemia, Myelocytic, Acute	2.98791e-18	2.24631e-16	10.6143	428.307	RB1;TOP2A;PRKN;TOP2B;HDAC1;XIAP;BRCA1;FOXM1;RELA;AURKA;KAT5;TERT;CHEK2;MYC;HSF1;NBN;BRD4;SUZ12;NPM1;CREBBP;SMAD3;PARP1;PRMT1;CAV1;DYRK1A;SIRT1;FANCD2;CDK2;MDM2;CTNNB1;PPARG;TP53;EZH2
Brain Neoplasms	4.89629e-18	3.60885e-16	16.202	645.781	RB1;YAP1;SUZ12;SMAD3;PARP1;CAV1;BRCA1;FOXM1;SIRT1;RELA;AURKA;TERT;BCL6;MYC;LMNA;CDK2;ZNF207;MDM2;CTNNB1;PPARG;EMD;TP53;EZH2
Malignant neoplasm of endometrium	7.22644e-18	5.22388e-16	17.0697	673.721	RB1;SMAD2;SUZ12;NPM1;CREBBP;PARP1;PRMT1;CAV1;SIRT6;BRCA1;SIRT1;TERT;PPP2R1A;FANCD2;SP1;CHEK2;HSF1;MDM2;CTNNB1;NBN;TP53;EZH2
Uterine Corpus Cancer	7.77467e-18	5.51415e-16	17.0067	669.989	RB1;SMAD2;SUZ12;NPM1;CREBBP;PARP1;PRMT1;CAV1;SIRT6;BRCA1;SIRT1;TERT;PPP2R1A;FANCD2;SP1;CHEK2;HSF1;MDM2;CTNNB1;NBN;TP53;EZH2
Malignant neoplasm of stomach	1.64416e-17	1.13677e-15	9.17922	354.747	TOP2A;PRKN;YAP1;MDC1;UHRF1;XIAP;BRCA1;FOXM1;RELA;AURKA;TERT;PPP2R1A;CHEK2;MYC;HSF1;NBN;BUB3;BRD4;SMAD2;SUZ12;NPM1;SMAD3;PARP1;CAV1;SIRT1;TBX3;SMARCA4;BCL6;SP1;CDK2;SNAI1;MDM2;CTNNB1;PPARG;ERCC6;TP53;EZH2
Lung Neoplasms	1.66327e-17	1.13677e-15	11.7371	453.465	RB1;PRKN;YAP1;XIAP;FOXM1;RELA;AURKA;TERT;CHEK2;MYC;LMNA;NBN;SMAD2;NPM1;CREBBP;SMAD3;PARP1;CAV1;SIRT1;SMARCA4;ERCC3;SP1;MDM2;CTNNB1;PPARG;ERCC6;TP53;EZH2
Hepatocarcinogenesis	1.94756e-17	1.3073e-15	17.5274	674.407	PRKN;YAP1;SMAD2;CREBBP;HDAC1;CAV1;SIRT6;FOXM1;SIRT1;AURKA;SMARCA4;TERT;ERCC3;PPP2R1A;MYC;CDK2;MDM2;CTNNB1;PPARG;TP53;EZH2
Liver and Intrahepatic Biliary Tract Carcinoma	2.10482e-17	1.38807e-15	16.1693	620.895	PRKN;YAP1;SUZ12;NPM1;HDAC1;CAV1;SIRT6;FOXM1;SIRT1;RELA;TBX3;LMNB1;AURKA;TERT;MYC;CDK2;MDM2;CTNNB1;PPARG;NBN;TP53;EZH2
Carcinoma breast stage IV	2.36426e-17	1.53229e-15	20.7574	794.664	RB1;TOP2A;YAP1;SMAD2;SMAD3;PARP1;HDAC1;BRCA1;FOXM1;KAT5;BCL6;SP1;CHEK2;MYC;MDM2;NBN;TP53;BRD4;EZH2
Triple Negative Breast Neoplasms	4.91476e-17	3.13129e-15	15.4866	581.547	TOP2A;PRKN;SMAD2;SMAD3;PARP1;HDAC1;CAV1;BRCA1;FOXM1;SIRT1;SMARCA4;TERT;BCL6;FANCD2;CHEK2;MYC;LMNA;MDM2;PPARG;TP53;PELP1;EZH2
Malignant Peripheral Nerve Sheath Tumor	5.06489e-17	3.17315e-15	32.948	1236.26	RB1;TOP2A;SUZ12;PARP1;BRCA1;FOXM1;AURKA;ILF3;TERT;BCL6;HSF1;MDM2;TP53;BRD4;EZH2
Thyroid carcinoma	5.42342e-17	3.34207e-15	14.405	539.512	YAP1;CREBBP;SMAD3;CSNK2A1;PARP1;CAV1;FOXM1;SIRT1;RELA;AURKA;KAT5;TERT;CHEK2;MYC;LMNA;CDK2;SNAI1;MDM2;CTNNB1;PPARG;TP53;BRD4;EZH2
Recurrent tumor	5.65664e-17	3.42957e-15	21.889	818.891	VCP;NPM1;PARP1;HDAC1;CAV1;BRCA1;FOXM1;RELA;TERT;BCL6;FANCD2;MYC;NACC1;HSF1;CDK2;SNAI1;TP53;EZH2
Hematologic Neoplasms	5.95231e-17	3.55155e-15	16.5208	617.22	RB1;TOP2A;PRKN;YAP1;SMAD2;NPM1;CREBBP;XIAP;SIRT6;BRCA1;SIRT1;TERT;FANCD2;MYC;LMNA;CDK2;SNAI1;MDM2;NBN;TP53;EZH2
Osteosarcoma of bone	1.11198e-16	6.53112e-15	11.8072	433.741	RB1;PRKN;YAP1;VCP;HDAC1;FOXM1;AURKA;LIMA1;TERT;CHEK2;MYC;HSF1;ECT2;BRD4;SMAD2;PARP1;CAV1;BCL6;ERCC3;SP1;SNAI1;MDM2;CTNNB1;PPARG;TP53;EZH2
Malignant neoplasm of thyroid	1.47689e-16	8.54099e-15	17.0634	621.985	YAP1;CREBBP;CSNK2A1;PARP1;CAV1;FOXM1;SIRT1;RELA;AURKA;KAT5;TERT;CHEK2;MYC;CDK2;SNAI1;MDM2;CTNNB1;PPARG;TP53;EZH2
Multiple Myeloma	2.74662e-16	1.56432e-14	10.4276	373.631	RB1;PRKN;HDAC1;XIAP;BRCA1;FOXM1;RELA;AURKA;TERT;MYC;NBN;BRD4;SMAD2;NPM1;CREBBP;PARP1;CAV1;SIRT1;MAF;BCL6;FANCD2;SP1;CDK2;MDM2;CTNNB1;PPARG;TP53;EZH2
Myeloid Leukemia, Chronic	2.95659e-16	1.65878e-14	12.4998	446.961	YAP1;SUZ12;NPM1;CREBBP;PARP1;HDAC1;CAV1;XIAP;BRCA1;FOXM1;SIRT1;RELA;AURKA;TERT;BCL6;FANCD2;CHEK2;MYC;CDK2;MDM2;CTNNB1;PPARG;TP53;EZH2
Liver neoplasms	3.27309e-16	1.80934e-14	10.35	369.036	UHRF1;XIAP;FOXM1;RELA;KAT5;TERT;CHEK2;MYC;SUMO2;HSF1;BRD4;SMAD2;SUZ12;NPM1;SMAD3;PARP1;CAV1;SIRT6;SIRT1;TBX3;ANLN;SP1;CDK2;MDM2;CTNNB1;PPARG;TP53;EZH2
Malignant tumor of cervix	3.62526e-16	1.97498e-14	12.3784	440.093	SMAD2;SUZ12;MDC1;VCP;NPM1;PARP1;UHRF1;CAV1;XIAP;BRCA1;FOXM1;SIRT1;RELA;AURKA;TERT;SP1;MYC;NACC1;CDK2;MDM2;CTNNB1;PPARG;TP53;EZH2
Stomach Neoplasms	1.29899e-15	6.97559e-14	12.3092	421.925	RB1;TOP2A;SUZ12;NPM1;SMAD3;HDAC1;CAV1;BRCA1;FOXM1;RELA;TBX3;AURKA;TERT;PPP2R1A;SP1;CHEK2;MYC;SNAI1;MDM2;CTNNB1;PPARG;TP53;EZH2
Malignant lymphoma, lymphocytic, intermediate differentiation, diffuse	1.33556e-15	7.07097e-14	20.0733	687.499	RB1;TOP2A;PRKN;SUZ12;NPM1;SMAD3;PARP1;XIAP;TERT;BCL6;CHEK2;MYC;CDK2;MDM2;CTNNB1;TP53;EZH2
Hepatitis B	1.43938e-15	7.51478e-14	12.2463	418.512	PRKN;SUZ12;NPM1;CREBBP;SMAD3;PARP1;HDAC1;CAV1;FOXM1;SIRT1;RELA;KAT5;TERT;BCL6;SP1;MYC;LMNA;SNAI1;MDM2;CTNNB1;PPARG;TP53;BRD4
Solid Neoplasm	1.47666e-15	7.60381e-14	12.2307	417.665	RB1;SMAD2;NPM1;CSNK2A1;PARP1;XIAP;BRCA1;FOXM1;SIRT1;AURKA;FXR1;TERT;FANCD2;SP1;CHEK2;MYC;CDK2;MDM2;PPARG;NBN;TP53;BRD4;EZH2
Malignant neoplasm of mouth	1.53918e-15	7.8186e-14	16.2852	555.449	NPM1;PARP1;CAV1;FOXM1;SIRT1;RELA;SMARCA4;LIMA1;TERT;SP1;MYC;HSF1;MDM2;CTNNB1;PPARG;ERCC6;ECT2;TP53;EZH2
cervical cancer	2.56416e-15	1.27418e-13	11.2648	378.465	SMAD2;SUZ12;MDC1;VCP;NPM1;PARP1;UHRF1;CAV1;XIAP;BRCA1;FOXM1;SIRT1;RELA;AURKA;TERT;SP1;MYC;NACC1;CDK2;MDM2;CTNNB1;PPARG;TP53;EZH2
Neuroblastoma	2.57615e-15	1.27418e-13	8.87857	298.253	RB1;TOP2A;PRKN;YAP1;TOP2B;HDAC1;XIAP;BRCA1;FOXM1;RELA;AURKA;TERT;CHEK2;MYC;NACC1;HSF1;LMNA;NPM1;CREBBP;PARP1;CAV1;SIRT6;SIRT1;SP1;CDK2;MDM2;CTNNB1;PPARG;TP53;EZH2
Medulloblastoma	2.8843e-15	1.40806e-13	14.4554	483.959	CREBBP;SMAD3;PARP1;UHRF1;HDAC1;FOXM1;SIRT1;RELA;AURKA;TERT;SP1;MYC;SNAI1;MDM2;CTNNB1;PPARG;NBN;TP53;BRD4;EZH2
Cervix carcinoma	4.97031e-15	2.39531e-13	10.3908	342.223	MDC1;VCP;UHRF1;XIAP;BRCA1;FOXM1;RELA;AURKA;TERT;MYC;NACC1;HSF1;SMAD2;SUZ12;NPM1;PARP1;CAV1;SIRT1;SP1;CDK2;MDM2;CTNNB1;PPARG;TP53;EZH2
Malignant neoplasm of liver	7.43043e-15	3.53557e-13	11.9569	388.995	PRKN;YAP1;SUZ12;NPM1;HDAC1;CAV1;SIRT6;FOXM1;SIRT1;RELA;TBX3;LMNB1;AURKA;TERT;MYC;CDK2;MDM2;CTNNB1;PPARG;NBN;TP53;EZH2
Nijmegen Breakage Syndrome	8.26983e-15	3.88578e-13	67.0749	2174.98	PARP1;TERT;FANCD2;MYC;CHEK2;MDM2;BRCA1;NBN;SIRT1;TP53
Adenomatous Polyposis Coli	9.07504e-15	4.21149e-13	17.7326	573.352	PRKN;YAP1;SMAD3;PARP1;CAV1;BRCA1;FOXM1;RELA;TERT;SP1;CHEK2;MYC;HSF1;MDM2;CTNNB1;PPARG;TP53
Malignant neoplasm of brain	9.48669e-15	4.34884e-13	31.1232	1004.93	YAP1;NPM1;DYRK1A;SIRT1;RELA;TERT;MYC;SNAI1;MDM2;CTNNB1;PPARG;TP53;EZH2
Premature aging syndrome	1.09539e-14	4.96093e-13	48.142	1547.53	CREBBP;ERCC3;CAV1;LMNA;MDM2;SIRT6;BRCA1;ERCC6;EMD;SIRT1;TP53
Rhabdomyosarcoma	1.11728e-14	4.99984e-13	17.4948	562.025	RB1;YAP1;PARP1;CAV1;XIAP;BRCA1;FOXM1;SIRT1;SMARCA4;TERT;SP1;CHEK2;MYC;MDM2;NBN;TP53;EZH2
Mammary Neoplasms, Human	1.39529e-14	6.17048e-13	15.6203	498.335	RB1;TOP2A;YAP1;PARP1;CAV1;BRCA1;FOXM1;SIRT1;RELA;TBX3;AURKA;TERT;CHEK2;SNAI1;MDM2;CTNNB1;TP53;EZH2
Mental Retardation	1.4505e-14	6.34004e-13	9.87685	314.719	RB1;PRKN;YAP1;FXR1;TERT;PPP2R1A;NACC1;NBN;BUB3;SUZ12;CREBBP;CSNK2A1;CAV1;DYRK1A;TBX3;SMARCA4;MAF;ERCC3;FANCD2;CTNNB1;PPARG;ERCC6;TP53;DBN1;EZH2
Rheumatoid Arthritis	2.00272e-14	8.65312e-13	8.15308	257.162	RB1;PRKN;MDC1;TOP2B;UHRF1;HDAC1;XIAP;RELA;AURKA;KAT5;TERT;CHEK2;MYC;SUMO2;EMD;BRD4;SMAD3;PARP1;SIRT6;SIRT1;TBX3;SENP1;ILF3;BCL6;SP1;CDK2;MDM2;PPARG;TP53;EZH2
Lymphoma	2.46871e-14	1.05453e-12	9.23349	289.308	RB1;TOP2A;PRKN;XIAP;BRCA1;RELA;AURKA;KAT5;TERT;CHEK2;MYC;HSF1;LMNA;NBN;SMAD2;NPM1;CREBBP;PARP1;SENP1;SMARCA4;BCL6;CDK2;MDM2;PPARG;TP53;EZH2
Noninfiltrating Intraductal Carcinoma	2.76727e-14	1.16878e-12	20.8509	650.93	TOP2A;CREBBP;PARP1;CAV1;SIRT6;BRCA1;AURKA;TERT;BCL6;MYC;LMNA;CTNNB1;TP53;PELP1;EZH2
Promyelocytic leukemia	3.24599e-14	1.35574e-12	23.7784	738.528	PRKN;SUZ12;NPM1;HDAC1;BRCA1;SENP1;KAT5;TERT;BCL6;MYC;SUMO2;PPARG;NBN;TP53
Colonic Neoplasms	4.49479e-14	1.8567e-12	11.5644	355.412	TOP2A;PRKN;SMAD3;PARP1;PRMT1;UHRF1;CAV1;XIAP;RELA;AURKA;SP1;CHEK2;MYC;HSF1;CDK2;SNAI1;MDM2;CTNNB1;PPARG;TP53;BRD4
Meningioma	5.56295e-14	2.27295e-12	15.7579	480.932	RB1;TOP2A;PRKN;YAP1;SMAD2;CAV1;BRCA1;TERT;BCL6;CHEK2;MYC;LMNA;CDK2;MDM2;CTNNB1;NBN;TP53
Childhood Acute Lymphoblastic Leukemia	6.69032e-14	2.70418e-12	15.569	472.293	RB1;TOP2A;CREBBP;PARP1;PRMT1;HDAC1;XIAP;RELA;AURKA;TERT;MYC;LMNA;CDK2;MDM2;NBN;TP53;EZH2
Fibroid Tumor	8.54661e-14	3.41773e-12	19.2027	577.823	SMAD2;SMAD3;PARP1;CAV1;BRCA1;TERT;BCL6;SP1;MYC;CDK2;MDM2;CTNNB1;PPARG;TP53;EZH2
Hyperactive behavior	9.13803e-14	3.61577e-12	11.8852	356.84	YAP1;SMAD2;NPM1;CREBBP;SMAD3;PARP1;CAV1;DYRK1A;BRCA1;RELA;BCL6;CHEK2;MYC;LMNA;CDK2;MDM2;NBN;TP53;BRD4;EZH2
Lymphoma, Non-Hodgkin	1.16988e-13	4.58082e-12	13.687	407.554	RB1;NPM1;CREBBP;PARP1;XIAP;BRCA1;FOXM1;AURKA;TERT;BCL6;CHEK2;MYC;LMNA;CDK2;MDM2;NBN;TP53;EZH2
Skin Neoplasms	1.18743e-13	4.58724e-12	21.4934	639.682	SMAD2;NPM1;CSNK2A1;SIRT1;RELA;AURKA;TERT;FANCD2;SP1;CHEK2;LMNA;MDM2;CTNNB1;TP53
Secondary malignant neoplasm of lymph node	1.19593e-13	4.58724e-12	8.92714	265.624	RB1;PRKN;VCP;UHRF1;XIAP;BRCA1;FOXM1;RELA;AURKA;TERT;MYC;NPM1;SMAD3;PARP1;CAV1;SIRT1;SENP1;SP1;CDK2;SNAI1;MDM2;CTNNB1;PPARG;TP53;EZH2
Bloom Syndrome	1.20861e-13	4.58905e-12	49.782	1480.72	TOP2B;FANCD2;CHEK2;MYC;SUMO2;MDM2;BRCA1;TOPBP1;NBN;TP53
B-Cell Lymphomas	1.57299e-13	5.90594e-12	11.5211	339.65	PRKN;NPM1;CREBBP;CSNK2A1;PARP1;XIAP;FOXM1;SIRT1;RELA;AURKA;TERT;BCL6;MYC;NACC1;LMNA;CDK2;MDM2;PPARG;TP53;EZH2
Alzheimer's Disease	1.58686e-13	5.90594e-12	7.46885	220.121	RB1;PRKN;VCP;HDAC1;XIAP;BRCA1;FOXM1;RELA;LMNB1;KAT5;TERT;CHEK2;MYC;HSF1;LMNA;SMAD2;CREBBP;CSNK2A1;PARP1;CAV1;DYRK1A;SIRT1;FANCD2;SP1;MDM2;CTNNB1;PPARG;TP53;DBN1;EZH2
Sporadic Breast Carcinoma	1.72217e-13	6.34669e-12	29.367	863.096	RB1;PARP1;FANCD2;UHRF1;CHEK2;MYC;CAV1;CDK2;SIRT6;BRCA1;NBN;TP53
Carcinoma, Transitional Cell	2.07433e-13	7.5703e-12	16.0139	467.67	CREBBP;SMAD3;PARP1;HDAC1;CAV1;BRCA1;FOXM1;AURKA;TERT;BCL6;MYC;LMNA;CDK2;MDM2;TP53;EZH2
Precursor T-Cell Lymphoblastic Leukemia-Lymphoma	2.91941e-13	1.0552e-11	15.6391	451.378	SUZ12;CREBBP;SMAD3;PARP1;XIAP;BRCA1;FOXM1;SMARCA4;TERT;BCL6;FANCD2;MYC;CDK2;TP53;BRD4;EZH2
Pancreatic Neoplasm	3.45178e-13	1.23574e-11	11.818	339.115	RB1;SMAD2;PARP1;CAV1;XIAP;BRCA1;FOXM1;RELA;AURKA;TERT;CHEK2;MYC;CDK2;MDM2;CTNNB1;PPARG;ECT2;TP53;EZH2
Congenital chromosomal disease	4.2954e-13	1.52325e-11	13.7792	392.378	RB1;NPM1;PARP1;BRCA1;SIRT1;AURKA;TERT;BCL6;FANCD2;MYC;LMNA;CDK2;MDM2;TOPBP1;NBN;TP53;EZH2
Multiple malignancy	5.81922e-13	2.02829e-11	26.3002	740.941	YAP1;TERT;SP1;CHEK2;MYC;CAV1;NACC1;CDK2;FOXM1;TP53;AURKA;EZH2
Esophageal carcinoma	5.82749e-13	2.02829e-11	11.4512	322.593	RB1;YAP1;MDC1;VCP;CREBBP;CAV1;XIAP;SIRT6;BRCA1;SIRT1;AURKA;TERT;CHEK2;MYC;CDK2;MDM2;CTNNB1;PPARG;TP53
Adenoma	6.00267e-13	2.0701e-11	9.47535	266.65	RB1;PRKN;YAP1;SMAD2;SUZ12;NPM1;PARP1;CAV1;BRCA1;FOXM1;SIRT1;AURKA;SMARCA4;TERT;SP1;MYC;CDK2;MDM2;CTNNB1;PPARG;TP53;EZH2
Acute lymphocytic leukemia	8.73222e-13	2.98404e-11	9.81419	272.506	RB1;TOP2A;VCP;NPM1;CREBBP;UHRF1;HDAC1;FOXM1;SIRT1;AURKA;SMARCA4;TERT;BCL6;MYC;LMNA;CDK2;MDM2;CTNNB1;NBN;TP53;EZH2
Squamous cell carcinoma of esophagus	9.44915e-13	3.19994e-11	9.2464	256.011	RB1;YAP1;SMAD2;VCP;CREBBP;SMAD3;PARP1;PRMT1;CAV1;BRCA1;SIRT1;RELA;AURKA;TERT;SP1;CHEK2;MYC;CDK2;MDM2;CTNNB1;TP53;EZH2
Endometrial Neoplasms	9.92484e-13	3.33103e-11	21.0867	582.807	SUZ12;HDAC1;CAV1;BRCA1;TERT;CHEK2;MYC;MDM2;CTNNB1;PPARG;TP53;PELP1;EZH2
Precursor Cell Lymphoblastic Leukemia Lymphoma	1.17978e-12	3.92458e-11	11.8365	325.099	RB1;TOP2A;VCP;NPM1;CREBBP;UHRF1;SIRT1;AURKA;TERT;BCL6;SP1;MYC;LMNA;CDK2;MDM2;NBN;TP53;EZH2
Intellectual Disability	1.69659e-12	5.59429e-11	6.46105	175.11	RB1;TOP2A;PRKN;YAP1;TOP2B;XIAP;FXR1;KAT5;TERT;PPP2R1A;NACC1;LMNA;NBN;BUB3;SUZ12;CREBBP;SMAD3;CSNK2A1;PARP1;CAV1;DYRK1A;TBX3;SMARCA4;MAF;ERCC3;FANCD2;CTNNB1;PPARG;ERCC6;TP53;DBN1;EZH2
Adenocarcinoma	1.723e-12	5.63197e-11	7.31003	198.006	RB1;TOP2A;PRKN;YAP1;XIAP;BRCA1;FOXM1;RELA;AURKA;FXR1;TERT;CHEK2;MYC;NACC1;LMNA;ECT2;SMAD2;CAV1;SIRT1;SMARCA4;SP1;CDK2;MDM2;CTNNB1;PPARG;TP53;EZH2
Papillary thyroid carcinoma	3.94361e-12	1.27793e-10	11.8932	312.304	PARP1;XIAP;SIRT6;BRCA1;FOXM1;SIRT1;RELA;KAT5;TERT;CHEK2;MYC;SNAI1;MDM2;CTNNB1;PPARG;TP53;EZH2
Small cell carcinoma of lung	4.90052e-12	1.57445e-10	10.8118	281.557	RB1;TOP2A;YAP1;CREBBP;PARP1;CAV1;XIAP;BRCA1;TBX3;AURKA;SMARCA4;TERT;CHEK2;MYC;LMNA;CDK2;TP53;EZH2
Acute leukemia	5.00406e-12	1.58069e-10	12.8239	333.687	RB1;TOP2A;SUZ12;NPM1;CREBBP;SMAD3;PRMT1;XIAP;BRCA1;BCL6;FANCD2;MYC;MDM2;NBN;TP53;EZH2
Infection	5.00406e-12	1.58069e-10	12.8239	333.687	RB1;SMAD3;PARP1;CAV1;XIAP;RELA;ILF3;IFI16;TERT;SP1;MYC;MDM2;CTNNB1;PPARG;EMD;TP53
Central neuroblastoma	5.76861e-12	1.80702e-10	7.12548	184.398	RB1;PRKN;TOP2B;HDAC1;BRCA1;FOXM1;RELA;AURKA;TERT;MYC;NACC1;HSF1;LMNA;NPM1;CREBBP;PARP1;CAV1;SIRT6;SIRT1;SP1;CDK2;MDM2;CTNNB1;PPARG;TP53;EZH2
Aortic Valve Insufficiency	5.9104e-12	1.83613e-10	21.3116	550.997	MDC1;SMAD3;MYBBP1A;HDAC1;CAV1;CDK2;BRCA1;SIRT1;TP53;PELP1;BRD4;EZH2
Adenocarcinoma of prostate	6.59419e-12	2.03177e-10	21.1005	543.23	PRKN;NPM1;PPP2R1A;CHEK2;MYC;HSF1;LMNA;MDM2;CTNNB1;BRCA1;TP53;AURKA
Ewings sarcoma	8.91127e-12	2.72337e-10	15.3137	389.638	RB1;YAP1;SUZ12;CREBBP;PARP1;CAV1;FOXM1;SIRT1;TERT;SP1;MYC;MDM2;TP53;EZH2
polyps	9.70035e-12	2.94062e-10	17.4015	441.282	PRKN;SMAD2;PARP1;HDAC1;SIRT1;RELA;AURKA;SNAI1;MDM2;CTNNB1;PPARG;TP53;EZH2
Fanconi Anemia	1.20667e-11	3.62868e-10	17.083	429.477	RB1;PRKN;NPM1;PARP1;UHRF1;BRCA1;RELA;SMARCA4;KAT5;BCL6;FANCD2;NBN;TP53
Mammary Tumorigenesis	1.50009e-11	4.47526e-10	23.5333	586.519	RB1;PARP1;CHEK2;MYC;CAV1;MDM2;CTNNB1;PPARG;BRCA1;TP53;PELP1
Huntington Disease	1.7265e-11	5.11018e-10	10.7702	266.911	PRKN;CREBBP;HDAC1;CAV1;XIAP;SIRT6;BRCA1;SIRT1;SP1;CHEK2;SUMO2;HSF1;LMNA;PPARG;ERCC6;TP53;BRD4
Uveal melanoma	1.86242e-11	5.46942e-10	19.1971	474.294	YAP1;TERT;FANCD2;MYC;CDK2;MDM2;XIAP;BRCA1;NBN;TP53;BRD4;EZH2
Cutaneous Melanoma	1.92337e-11	5.6046e-10	16.4214	405.187	TOP2A;YAP1;CREBBP;PARP1;BRCA1;TERT;ERCC3;MYC;CDK2;MDM2;CTNNB1;TP53;EZH2
Undifferentiated carcinoma	1.95674e-11	5.65799e-10	19.1108	471.218	RB1;TERT;PPP2R1A;MYC;LMNA;CDK2;CTNNB1;PPARG;BRCA1;EMD;TP53;RELA
Esophageal Neoplasms	2.21293e-11	6.34993e-10	10.591	259.841	RB1;YAP1;MDC1;XIAP;SIRT6;BRCA1;SIRT1;RELA;AURKA;TERT;ERCC3;MYC;CDK2;MDM2;CTNNB1;PPARG;TP53
Skin Carcinogenesis	2.32616e-11	6.62428e-10	28.0263	686.202	PRKN;SMAD2;SMAD3;PARP1;FANCD2;CDK2;SNAI1;PPARG;TP53;AURKA
MIXED LINEAGE LEUKEMIA	2.57718e-11	7.28392e-10	22.3059	543.857	PRKN;SUZ12;TOP2B;NPM1;HDAC1;MYC;MDM2;BRCA1;TP53;BRD4;EZH2
Mesothelioma	2.74581e-11	7.70263e-10	14.005	340.579	YAP1;SMAD3;HDAC1;XIAP;BRCA1;RELA;AURKA;TERT;FANCD2;CDK2;MDM2;CTNNB1;PPARG;TP53
Invasive carcinoma of breast	2.94244e-11	8.19306e-10	13.9281	337.745	TOP2A;PARP1;HDAC1;BRCA1;BCL6;FANCD2;MYC;LMNA;SNAI1;MDM2;TP53;PELP1;BRD4;EZH2
Werner Syndrome	3.13391e-11	8.66202e-10	35.3971	856.121	CREBBP;PARP1;FANCD2;MYC;LMNA;SIRT6;BRCA1;NBN;TP53
FANCONI ANEMIA, COMPLEMENTATION GROUP A (disorder)	3.48034e-11	9.54935e-10	18.1321	436.645	RB1;PRKN;NPM1;KAT5;PARP1;BCL6;UHRF1;BRCA1;NBN;TP53;RELA;SMARCA4
Transient Ischemic Attack	3.64004e-11	9.91516e-10	21.5559	518.126	PARP1;TERT;CAV1;HSF1;LMNA;MDM2;SIRT6;PPARG;ERCC6;TP53;DBN1
Poor school performance	3.72676e-11	1.00783e-09	8.36424	200.85	RB1;YAP1;SUZ12;CREBBP;CSNK2A1;CAV1;DYRK1A;SMARCA4;MAF;TERT;ERCC3;PPP2R1A;FANCD2;NACC1;CTNNB1;PPARG;NBN;BUB3;ERCC6;EZH2
Ataxia Telangiectasia	4.2748e-11	1.14778e-09	13.5194	322.785	TOP2A;HDAC1;CAV1;BRCA1;FOXM1;TERT;FANCD2;CHEK2;CDK2;MDM2;PPARG;NBN;TP53;EZH2
Chronic Lymphocytic Leukemia	4.69739e-11	1.2523e-09	7.82359	186.056	RB1;NPM1;PARP1;CAV1;XIAP;BRCA1;FOXM1;SIRT1;RELA;AURKA;IFI16;TERT;BCL6;CHEK2;MYC;HSF1;CDK2;MDM2;CTNNB1;TOPBP1;TP53
Urothelial Carcinoma	5.02603e-11	1.33048e-09	17.5329	415.772	CREBBP;SMAD3;PARP1;TERT;HDAC1;MYC;LMNA;MDM2;FOXM1;TP53;AURKA;EZH2
Secondary malignant neoplasm of lung	6.57086e-11	1.72726e-09	9.83601	230.613	YAP1;SMAD2;VCP;CAV1;XIAP;BRCA1;FOXM1;SIRT1;TERT;SP1;MYC;SNAI1;MDM2;CTNNB1;TP53;BRD4;EZH2
Leukoencephalopathy, Progressive Multifocal	7.0945e-11	1.85196e-09	32.0641	749.31	PRKN;KAT5;CSNK2A1;TERT;HDAC1;SUMO2;PPARG;TP53;SENP1
Squamous cell carcinoma of skin	7.80153e-11	2.02248e-09	19.9861	465.159	PRKN;YAP1;TERT;ERCC3;MYC;LMNA;XIAP;SIRT6;PPARG;SIRT1;TP53
Renal carcinoma	7.92286e-11	2.02599e-09	11.567	269.033	PRKN;PARP1;UHRF1;CAV1;XIAP;MYC;HSF1;LMNA;CDK2;SNAI1;MDM2;CTNNB1;PPARG;TP53;EZH2
Adult T-Cell Lymphoma/Leukemia	7.92286e-11	2.02599e-09	11.567	269.033	VCP;CREBBP;SMAD3;CSNK2A1;XIAP;SIRT1;RELA;SMARCA4;KAT5;TERT;MYC;CDK2;MDM2;TP53;EZH2
Mental deficiency	8.55688e-11	2.17333e-09	7.95602	184.434	RB1;YAP1;SUZ12;CREBBP;CSNK2A1;PARP1;CAV1;SMARCA4;MAF;TERT;ERCC3;PPP2R1A;FANCD2;NACC1;CTNNB1;PPARG;NBN;BUB3;ERCC6;EZH2
Other specified transient cerebral ischemias	9.90495e-11	2.49884e-09	23.9419	551.512	PARP1;TERT;CAV1;HSF1;LMNA;MDM2;SIRT6;PPARG;ERCC6;DBN1
Invasive Ductal Breast Carcinoma	1.50836e-10	3.77995e-09	18.7186	423.318	RB1;MYC;CAV1;LMNA;MDM2;XIAP;BRCA1;FOXM1;SIRT1;TP53;AURKA
Anaplasia	1.53137e-10	3.81219e-09	15.8299	357.75	SMAD2;TERT;MYC;CAV1;SNAI1;XIAP;PPARG;BRCA1;TP53;BRD4;SMARCA4;EZH2
Dull intelligence	1.58392e-10	3.89149e-09	8.10648	182.93	RB1;YAP1;SUZ12;CREBBP;CSNK2A1;CAV1;SMARCA4;MAF;TERT;ERCC3;PPP2R1A;FANCD2;NACC1;CTNNB1;PPARG;NBN;BUB3;ERCC6;EZH2
Low intelligence	1.58392e-10	3.89149e-09	8.10648	182.93	RB1;YAP1;SUZ12;CREBBP;CSNK2A1;CAV1;SMARCA4;MAF;TERT;ERCC3;PPP2R1A;FANCD2;NACC1;CTNNB1;PPARG;NBN;BUB3;ERCC6;EZH2
Teratoma	1.88951e-10	4.59029e-09	28.4842	637.748	TERT;HDAC1;MYC;SNAI1;BRCA1;SIRT1;TP53;SENP1;EZH2
Tooth Attrition	1.89278e-10	4.59029e-09	103.092	2308.01	TERT;CHEK2;MDM2;SIRT1;TP53;EZH2
invasive cancer	1.9493e-10	4.69707e-09	22.2413	497.28	KAT5;UHRF1;MYC;MDM2;CTNNB1;BRCA1;NBN;TP53;AURKA;SMARCA4
Precancerous Conditions	2.04518e-10	4.89672e-09	11.9241	266.031	RB1;PARP1;HDAC1;CAV1;BRCA1;FOXM1;TERT;MYC;CDK2;SNAI1;MDM2;CTNNB1;TP53;EZH2
Nervous System Neoplasms	2.63604e-10	6.23358e-09	55.2528	1218.69	RB1;TOP2A;TERT;MYC;CHEK2;MDM2;TP53
Degenerative polyarthritis	2.63671e-10	6.23358e-09	7.84883	173.116	SMAD2;SMAD3;PARP1;HDAC1;CAV1;SIRT6;SIRT1;RELA;LMNB1;AURKA;PPP2R1A;MYC;SUMO2;LMNA;MDM2;CTNNB1;PPARG;TP53;EZH2
Li-Fraumeni Syndrome	3.05712e-10	7.1628e-09	53.9651	1182.29	TOP2B;CHEK2;CAV1;CDK2;MDM2;BRCA1;TP53
Gallbladder Carcinoma	3.06787e-10	7.1628e-09	17.4406	382.033	YAP1;BCL6;HDAC1;MYC;CDK2;SNAI1;CTNNB1;FOXM1;TP53;BRD4;EZH2
Prostatic Intraepithelial Neoplasias	3.09647e-10	7.18496e-09	21.1478	463.044	TOP2B;HDAC1;MYC;CAV1;LMNA;SIRT1;TP53;RELA;SENP1;AURKA
Tumor Initiation	3.21088e-10	7.40473e-09	17.3615	379.51	MYC;CAV1;NACC1;HSF1;SNAI1;MDM2;BRCA1;FOXM1;SIRT1;TP53;SMARCA4
Anaplastic thyroid carcinoma	3.46389e-10	7.93948e-09	20.8909	455.077	TERT;MYC;CAV1;CDK2;CTNNB1;PPARG;NBN;FOXM1;TP53;EZH2
Hereditary Nonpolyposis Colorectal Cancer	4.23744e-10	9.65365e-09	25.8369	557.608	SMAD2;CHEK2;MDM2;CTNNB1;BRCA1;NBN;TP53;AURKA;SMARCA4
Malignant neoplasm of esophagus	5.1521e-10	1.16667e-08	9.20452	196.852	RB1;YAP1;SMAD2;MDC1;XIAP;SIRT6;BRCA1;SIRT1;AURKA;TERT;MYC;CDK2;MDM2;CTNNB1;TP53;EZH2
Diffuse Large B-Cell Lymphoma	5.50025e-10	1.23805e-08	9.97922	212.768	NPM1;CREBBP;BRCA1;FOXM1;RELA;LMNB1;SMARCA4;BCL6;CHEK2;MYC;LMNA;CDK2;MDM2;TP53;EZH2
High grade serous carcinoma	6.26367e-10	1.4015e-08	81.5943	1729.07	TOP2A;PARP1;PPP2R1A;NACC1;BRCA1;TP53
Skin carcinoma	6.42689e-10	1.42951e-08	32.8251	694.756	TERT;CHEK2;LMNA;SNAI1;MDM2;CTNNB1;ERCC6;TP53
Parathyroid Neoplasms	6.9872e-10	1.54499e-08	47.3429	998.071	SMAD3;HDAC1;MYC;MDM2;CTNNB1;TP53;EZH2
Herpes Simplex Infections	9.77016e-10	2.14772e-08	10.5034	217.908	PRKN;VCP;SMAD3;LMNB1;SENP1;IFI16;TERT;FANCD2;SP1;LMNA;MDM2;ERCC6;EMD;TP53
Metastatic melanoma	1.06801e-09	2.3341e-08	11.6372	240.395	PARP1;HDAC1;CAV1;XIAP;FOXM1;AURKA;KAT5;SP1;MYC;MDM2;TP53;BRD4;EZH2
Tumor Angiogenesis	1.19767e-09	2.59038e-08	10.3301	212.209	SMAD2;NPM1;CREBBP;SMAD3;PARP1;HDAC1;CAV1;FOXM1;SP1;MYC;MDM2;PPARG;TP53;EZH2
Malignant neoplasm of kidney	1.19906e-09	2.59038e-08	11.5207	236.656	PRKN;UHRF1;CAV1;XIAP;AURKA;MYC;HSF1;CDK2;SNAI1;MDM2;CTNNB1;TP53;EZH2
Melanocytic nevus	1.39358e-09	2.98945e-08	17.9438	365.9	SUZ12;CREBBP;PARP1;TERT;HDAC1;MYC;MDM2;PPARG;TP53;EZH2
Renal Cell Carcinoma	1.39969e-09	2.98945e-08	6.40094	130.496	PRKN;SMAD2;NPM1;PARP1;CAV1;XIAP;BRCA1;FOXM1;RELA;AURKA;TERT;MYC;LMNA;CDK2;SNAI1;MDM2;CTNNB1;PPARG;NBN;TP53;EZH2
Hereditary Malignant Neoplasm	1.45851e-09	3.0866e-08	42.1655	857.892	MYC;CHEK2;MDM2;BRCA1;NBN;TOPBP1;TP53
Papilloma	1.4616e-09	3.0866e-08	17.8504	363.144	RB1;PRKN;TERT;ERCC3;MYC;CAV1;MDM2;PPARG;TP53;AURKA
Arteriosclerosis	1.59532e-09	3.35018e-08	6.99194	141.63	RB1;SMAD2;SMAD3;PARP1;CAV1;BRCA1;SIRT1;RELA;LMNB1;SMARCA4;KAT5;TERT;ERCC3;SP1;MYC;LMNA;MDM2;PPARG;TP53
Xeroderma Pigmentosum	1.62786e-09	3.39951e-08	28.9266	585.358	NPM1;CSNK2A1;ERCC3;MYC;BRCA1;ERCC6;SIRT1;TP53
Pulmonary Fibrosis	1.63829e-09	3.40239e-08	11.212	226.814	PRKN;SMAD2;CREBBP;SMAD3;PARP1;CAV1;FOXM1;KAT5;TERT;LMNA;PPARG;TP53;BRD4
Uterine Fibroids	1.67352e-09	3.45646e-08	12.6869	256.381	SMAD2;SMAD3;TERT;BCL6;SP1;CAV1;CDK2;MDM2;CTNNB1;PPARG;TP53;EZH2
Neoplasm of uncertain or unknown behavior of ovary	1.69002e-09	3.46539e-08	67.5093	1363.59	CHEK2;CTNNB1;BRCA1;ERCC6;TP53;SMARCA4
Diabetes Mellitus	1.69628e-09	3.46539e-08	6.07342	122.652	PRKN;SMAD2;CREBBP;PARP1;CAV1;XIAP;BRCA1;FOXM1;SIRT1;RELA;SMARCA4;MAF;TERT;MYC;HSF1;LMNA;CDK2;MDM2;CTNNB1;PPARG;TP53;EZH2
Myocardial Infarction	1.73858e-09	3.5326e-08	7.35663	148.385	YAP1;SMAD2;SMAD3;CSNK2A1;PARP1;UHRF1;CAV1;BRCA1;SIRT1;TBX3;SENP1;SMARCA4;ILF3;SP1;LMNA;MDM2;PPARG;TP53
Adenoid Cystic Carcinoma	1.76414e-09	3.56526e-08	17.4863	352.446	TOP2A;CREBBP;UHRF1;LMNA;CDK2;SNAI1;MDM2;CTNNB1;BRCA1;TP53
Adult Medulloblastoma	1.83267e-09	3.68396e-08	40.6819	818.417	UHRF1;MYC;MDM2;CTNNB1;TP53;BRD4;EZH2
Breast Cancer, Familial	2.19694e-09	4.36947e-08	21.1762	422.173	PARP1;FANCD2;CHEK2;MYC;CAV1;MDM2;BRCA1;NBN;TP53
Invasive Carcinoma	2.19694e-09	4.36947e-08	21.1762	422.173	TOP2A;MYC;LMNA;MDM2;CTNNB1;BRCA1;TP53;AURKA;EZH2
Neurodegenerative Disorders	2.23167e-09	4.41518e-08	8.26445	164.632	PRKN;VCP;CREBBP;PARP1;DYRK1A;SIRT1;LMNB1;KAT5;BCL6;HSF1;CTNNB1;PPARG;NBN;TP53;DBN1;EZH2
synovial sarcoma	2.65659e-09	5.22833e-08	16.7184	330.125	TERT;BCL6;CAV1;SNAI1;MDM2;XIAP;CTNNB1;SIRT1;TP53;EZH2
Precursor B-cell lymphoblastic leukemia	2.94951e-09	5.77458e-08	12.0326	236.339	SMAD3;PARP1;FANCD2;HDAC1;MYC;LMNA;CDK2;MDM2;BRCA1;FOXM1;TP53;EZH2
Malignant neoplasm of other specified sites of female breast	3.00133e-09	5.8456e-08	123.573	2425.03	CAV1;MYC;BRCA1;TP53;SMARCA4
Amyotrophic Lateral Sclerosis	3.60361e-09	6.98246e-08	8.62612	167.703	PRKN;VCP;CREBBP;PARP1;PRMT1;XIAP;BRCA1;SIRT1;RELA;LMNB1;SUMO2;HSF1;CDK2;PPARG;TP53
Adenocarcinoma of large intestine	3.95366e-09	7.58256e-08	13.4938	261.087	SMAD2;LIMA1;CREBBP;MYC;SNAI1;MDM2;CTNNB1;SIRT1;TP53;TBX3;AURKA
Idiopathic pulmonary arterial hypertension	3.95366e-09	7.58256e-08	13.4938	261.087	SMAD2;SMAD3;PARP1;TERT;HDAC1;CAV1;PPARG;TOPBP1;TP53;BRD4;EZH2
Malignant Head and Neck Neoplasm	4.51634e-09	8.61772e-08	10.2597	197.145	RB1;PRKN;YAP1;CSNK2A1;XIAP;SMARCA4;MYBBP1A;ERCC3;FANCD2;MDM2;NBN;ERCC6;TP53
Lytic lesion	4.60874e-09	8.74963e-08	55.9194	1073.39	RB1;VCP;CHEK2;CAV1;LMNA;TP53
Gastric Adenocarcinoma	4.76003e-09	8.99144e-08	11.5042	220.456	TOP2A;PRKN;YAP1;SMAD2;CREBBP;PPP2R1A;SP1;MYC;CDK2;CTNNB1;PPARG;TP53
Metastasis from malignant tumor of prostate	5.05373e-09	9.49848e-08	15.5769	297.568	SUZ12;TERT;PPP2R1A;HDAC1;MYC;CAV1;CDK2;TP53;SENP1;EZH2
Acute Promyelocytic Leukemia	5.12586e-09	9.58613e-08	10.146	193.677	PRKN;SMAD2;TOP2B;NPM1;HDAC1;SMARCA4;TERT;BCL6;CHEK2;MYC;SUMO2;PPARG;TP53
Kidney Failure, Acute	6.17277e-09	1.14869e-07	12.8986	243.824	RB1;YAP1;NPM1;PARP1;MDM2;PPARG;NBN;FOXM1;SIRT1;TP53;TBX3
Acute respiratory failure	6.2162e-09	1.15107e-07	52.8914	999.442	NPM1;PARP1;MDM2;FOXM1;TP53;TBX3
Early-Stage Breast Carcinoma	6.24935e-09	1.15153e-07	33.5865	634.475	TOP2A;CHEK2;MYC;CDK2;BRCA1;TP53;EZH2
High-Grade Prostatic Intraepithelial Neoplasia	6.85624e-09	1.2572e-07	33.105	622.311	MYC;CAV1;LMNA;SIRT1;TP53;SENP1;AURKA
Well Differentiated Oligodendroglioma	7.10968e-09	1.29734e-07	18.3661	344.581	PARP1;TERT;CAV1;CDK2;MDM2;TP53;AURKA;SMARCA4;EZH2
Metastatic Prostate Carcinoma	7.27679e-09	1.32142e-07	14.9632	280.388	SUZ12;TERT;PPP2R1A;HDAC1;MYC;CAV1;CDK2;TP53;SENP1;EZH2
Carcinoma of larynx	7.47094e-09	1.35016e-07	18.2558	341.608	TOP2B;CHEK2;MDM2;BRCA1;TOPBP1;NBN;ERCC6;TP53;AURKA
Hepatitis	7.78063e-09	1.3994e-07	12.599	235.244	PARP1;TERT;MYC;MDM2;CTNNB1;SIRT6;PPARG;BRCA1;SIRT1;TP53;RELA
Myeloid Leukemia	9.67392e-09	1.73163e-07	9.59263	177.021	PRKN;SMAD2;TOP2B;NPM1;PARP1;HDAC1;IFI16;FANCD2;MYC;MDM2;EMD;TP53;EZH2
T-Cell Lymphoma	9.75307e-09	1.73753e-07	12.3129	227.119	RB1;NPM1;MAF;TERT;BCL6;MYC;CAV1;CTNNB1;PPARG;TP53;EZH2
oligodendroglioma	9.9962e-09	1.77244e-07	17.621	324.597	PARP1;TERT;CAV1;CDK2;MDM2;TP53;AURKA;SMARCA4;EZH2
Malignant Glioma	1.03847e-08	1.83268e-07	9.53255	175.236	TOP2A;SUZ12;PARP1;CAV1;XIAP;FOXM1;ILF3;TERT;SP1;CDK2;MDM2;TP53;EZH2
Malignant neoplasm of larynx	1.14063e-08	2.00357e-07	22.2014	406.044	CHEK2;MDM2;BRCA1;TOPBP1;NBN;ERCC6;TP53;AURKA
Neoplasms, Second Primary	1.1636e-08	2.0344e-07	89.2249	1630.06	RB1;CHEK2;BRCA1;NBN;TP53
Malignant neoplasm of large intestine	1.37255e-08	2.38862e-07	9.29939	168.356	YAP1;CREBBP;PRMT1;CAV1;SIRT1;SMARCA4;TERT;MYC;SNAI1;ERCC6;ECT2;TP53;EZH2
Nevus	1.62276e-08	2.81104e-07	28.9523	519.304	PARP1;TERT;MYC;MDM2;PPARG;TP53;EZH2
Malignant neoplasm of gastrointestinal tract	1.67246e-08	2.88384e-07	13.6468	244.364	YAP1;SMAD2;TERT;SP1;CHEK2;HSF1;PPARG;TP53;AURKA;EZH2
Tumors of Adrenal Cortex	1.7983e-08	3.08668e-07	43.471	775.255	TOP2A;CHEK2;CDK2;MDM2;PPARG;TP53
Carcinoma, Papillary	1.81601e-08	3.10289e-07	16.3852	292.051	TERT;HDAC1;LMNA;SNAI1;MDM2;PPARG;BRCA1;EMD;TP53
Diabetes	1.97295e-08	3.35579e-07	5.92134	105.051	PRKN;SMAD2;CREBBP;PARP1;CAV1;XIAP;BRCA1;FOXM1;SIRT1;RELA;MYC;HSF1;LMNA;CDK2;MDM2;CTNNB1;PPARG;TP53;EZH2
Differentiated Thyroid Gland Carcinoma	2.05198e-08	3.4745e-07	20.4963	362.823	PARP1;TERT;CAV1;MDM2;PPARG;BRCA1;TP53;RELA
Virus Diseases	2.17194e-08	3.66114e-07	6.96624	122.92	PRKN;CREBBP;SMAD3;HDAC1;RELA;ILF3;IFI16;TERT;MYC;CDK2;MDM2;CTNNB1;PPARG;NBN;EMD;TP53
Stage III Breast Cancer AJCC v6	2.3785e-08	3.97368e-07	210.868	3701.62	CHEK2;MDM2;BRCA1;TP53
Stage III Breast Cancer AJCC v7	2.3785e-08	3.97368e-07	210.868	3701.62	CHEK2;MDM2;BRCA1;TP53
Adenocarcinoma of pancreas	2.42533e-08	4.03398e-07	11.2188	196.718	TERT;HDAC1;SP1;MDM2;CTNNB1;BRCA1;SIRT1;TP53;RELA;SMARCA4;EZH2
Metastatic Neoplasm	2.56e-08	4.23922e-07	8.79633	153.766	PRKN;CAV1;BRCA1;FOXM1;SIRT1;AURKA;ILF3;MYC;SNAI1;MDM2;TP53;BRD4;EZH2
Childhood Medulloblastoma	2.58975e-08	4.26969e-07	26.9242	470.342	UHRF1;MYC;CTNNB1;TP53;BRD4;SMARCA4;EZH2
Monosomy	3.17974e-08	5.21949e-07	19.3089	333.346	RB1;TOP2A;NPM1;TERT;BCL6;MYC;CTNNB1;TP53
Treatment related acute myeloid leukaemia	3.19996e-08	5.22874e-07	39.1141	675.013	TOP2A;CREBBP;NPM1;MDM2;BRCA1;TP53
Cholangiocarcinoma	3.21319e-08	5.22874e-07	9.59901	165.616	PRKN;YAP1;TERT;MYC;HSF1;LMNA;MDM2;XIAP;PPARG;FOXM1;TP53;EZH2
Germ cell tumor	3.29845e-08	5.34435e-07	15.2331	262.425	PARP1;TERT;CHEK2;MYC;CDK2;MDM2;TP53;SENP1;AURKA
Anoxia	3.94438e-08	6.36349e-07	12.4038	211.464	SMAD3;CSNK2A1;TERT;HDAC1;SP1;MYC;BRCA1;NBN;TP53;AURKA
Squamous cell carcinoma of tongue	4.34398e-08	6.97821e-07	18.5043	313.682	TOP2B;CREBBP;MYC;CAV1;BRCA1;FOXM1;TP53;EZH2
Progeria	4.40599e-08	7.047e-07	36.8945	624.909	LMNA;SIRT6;FOXM1;SIRT1;TP53;LMNB1
Small head	4.42429e-08	7.047e-07	8.37449	141.81	RB1;CREBBP;CSNK2A1;DYRK1A;SMARCA4;TERT;ERCC3;FANCD2;NACC1;CTNNB1;NBN;BUB3;ERCC6
MYELODYSPLASTIC SYNDROME	4.71227e-08	7.47401e-07	7.60628	128.322	RB1;SUZ12;NPM1;CREBBP;XIAP;FOXM1;RELA;TERT;FANCD2;CHEK2;MYC;MDM2;TP53;EZH2
Inflammatory Breast Carcinoma	4.93019e-08	7.7868e-07	24.3625	409.906	MYC;CAV1;XIAP;BRCA1;TP53;SMARCA4;EZH2
HIV Infections	5.15611e-08	8.10955e-07	6.9807	117.14	PRKN;PARP1;DYRK1A;SIRT1;ILF3;IFI16;BCL6;MYC;CDK2;MDM2;PPARG;NBN;TP53;BRD4;EZH2
Epithelioma	5.43503e-08	8.51261e-07	11.967	200.182	TERT;SP1;MYC;HSF1;SNAI1;CTNNB1;PPARG;BRCA1;TP53;EZH2
Drug-Induced Stevens Johnson Syndrome	5.75545e-08	8.93998e-07	61.7463	1029.34	RB1;VCP;PARP1;CAV1;CTNNB1
Mycoplasma-Induced Stevens-Johnson Syndrome	5.75545e-08	8.93998e-07	61.7463	1029.34	RB1;VCP;PARP1;CAV1;CTNNB1
Hereditary Diffuse Gastric Cancer	5.78668e-08	8.95149e-07	11.8832	198.036	NPM1;PPP2R1A;CHEK2;MYC;CAV1;SNAI1;CTNNB1;PPARG;TP53;TBX3
Heart failure	5.96303e-08	9.15992e-07	6.89892	114.764	TOP2B;PARP1;XIAP;BRCA1;FOXM1;SIRT1;RELA;ILF3;PPP2R1A;CHEK2;SUMO2;HSF1;LMNA;PPARG;TP53
Gastrointestinal Carcinoid Tumor	5.97015e-08	9.15992e-07	14.1645	235.611	RB1;VCP;SMAD3;CDK2;MDM2;CTNNB1;PPARG;BRCA1;TP53
Rheumatic Fever	6.57497e-08	1.00469e-06	34.2985	567.209	NPM1;PARP1;MDM2;FOXM1;TP53;TBX3
Hodgkin Disease	6.87779e-08	1.04671e-06	8.04714	132.717	TOP2A;NPM1;HDAC1;XIAP;BRCA1;BCL6;CHEK2;MYC;CDK2;MDM2;NBN;TP53;EZH2
Stevens-Johnson Syndrome Toxic Epidermal Necrolysis Spectrum	7.99795e-08	1.21227e-06	57.3301	936.859	RB1;VCP;PARP1;CAV1;CTNNB1
Anaplastic astrocytoma	8.18084e-08	1.23501e-06	16.9706	276.941	RB1;TOP2A;TERT;CAV1;CDK2;MDM2;FOXM1;TP53
Merkel cell carcinoma	9.42095e-08	1.41653e-06	22.0311	356.414	RB1;TERT;MYC;MDM2;TP53;BRD4;EZH2
neurofibroma	9.55657e-08	1.4312e-06	32.043	517.925	TOP2A;SUZ12;MDM2;TP53;AURKA;EZH2
Genetic Diseases, Inborn	1.04526e-07	1.55918e-06	8.56771	137.716	SMAD2;CREBBP;CSNK2A1;HDAC1;CHEK2;CAV1;NACC1;LMNA;DYRK1A;CTNNB1;ERCC6;SMARCA4
Meningioma, benign, no ICD-O subtype	1.07396e-07	1.59566e-06	13.1769	211.447	RB1;YAP1;TERT;BCL6;CHEK2;MYC;MDM2;NBN;TP53
Leiomyosarcoma of uterus	1.08834e-07	1.61065e-06	53.5027	857.832	MDM2;CTNNB1;BRCA1;TP53;AURKA
hemangiopericytoma	1.1224e-07	1.65454e-06	126.495	2024.26	CDK2;MDM2;CTNNB1;TP53
Kaposi Sarcoma	1.15313e-07	1.69321e-06	10.9971	175.686	YAP1;NPM1;TERT;BCL6;MYC;MDM2;CTNNB1;NBN;TP53;EZH2
Oestrogen deficiency	1.26061e-07	1.84383e-06	51.7742	822.511	RB1;TERT;MYC;DYRK1A;BRCA1
Carcinoma, Small Cell	1.27285e-07	1.85452e-06	21.0244	333.801	RB1;CREBBP;TERT;PPARG;TP53;AURKA;SMARCA4
Atherosclerosis	1.30541e-07	1.89461e-06	5.72734	90.7874	RB1;SMAD3;PARP1;CAV1;BRCA1;SIRT1;LMNB1;SMARCA4;MAF;KAT5;TERT;SP1;MYC;LMNA;MDM2;PPARG;TP53
Refractory cancer	1.34228e-07	1.94062e-06	15.8572	250.92	PARP1;ERCC3;SIRT6;FOXM1;SIRT1;TP53;AURKA;EZH2
Splenic Marginal Zone B-Cell Lymphoma	1.35721e-07	1.9547e-06	30.0651	475.409	RB1;CREBBP;TERT;BCL6;ERCC3;TP53
Metabolic Diseases	1.40673e-07	2.01828e-06	9.35335	147.566	PRKN;KAT5;PARP1;FANCD2;LMNA;CTNNB1;SIRT6;PPARG;NBN;SIRT1;TP53
Aggressive Non-Hodgkin Lymphoma	1.45383e-07	2.07005e-06	50.1537	789.615	BCL6;MYC;TP53;AURKA;EZH2
Hematopoetic Myelodysplasia	1.45383e-07	2.07005e-06	50.1537	789.615	CREBBP;NPM1;MYC;TP53;EZH2
Scleroderma	1.46347e-07	2.07592e-06	15.6701	246.605	SMAD2;SMAD3;SP1;MYC;CAV1;LMNA;TP53;RELA
Cockayne Syndrome	1.47673e-07	2.08685e-06	29.608	465.683	ERCC3;LMNA;ERCC6;SIRT1;TP53;SMARCA4
Short stature	1.49127e-07	2.09951e-06	6.88982	108.297	RB1;VCP;CREBBP;CAV1;TBX3;SMARCA4;MAF;TERT;ERCC3;FANCD2;LMNA;NBN;BUB3;ERCC6
Hepatitis, Alcoholic	1.60477e-07	2.25087e-06	29.1647	456.285	PRMT1;CAV1;BRCA1;SIRT1;TP53;RELA
Congestive heart failure	1.71342e-07	2.39433e-06	6.32823	98.5913	TOP2B;PARP1;XIAP;BRCA1;FOXM1;SIRT1;RELA;ILF3;PPP2R1A;CHEK2;SUMO2;HSF1;LMNA;PPARG;TP53
Acoustic Neuroma	1.74181e-07	2.42498e-06	28.7343	447.197	RB1;PARP1;CHEK2;CAV1;MDM2;TP53
Uterine Cervical Neoplasm	1.89672e-07	2.63091e-06	19.7595	305.838	TOP2A;PRKN;SMAD2;TERT;MYC;CTNNB1;TP53
Low Grade Lymphoma (neoplasm)	1.9104e-07	2.64015e-06	47.1988	730.202	BCL6;MYC;CHEK2;MDM2;TP53
Abnormality of the fallopian tube	2.03047e-07	2.7856e-06	105.402	1624.23	CHEK2;BRCA1;NBN;TP53
Ovarian Granulosa Cell Tumor	2.03047e-07	2.7856e-06	105.402	1624.23	VCP;SMAD3;CTNNB1;TP53
Lymphoma, T-Cell, Cutaneous	2.04544e-07	2.79593e-06	12.1677	187.413	RB1;PRKN;HDAC1;MYC;CDK2;MDM2;SIRT1;TP53;AURKA
Neoplastic Syndromes, Hereditary	2.21183e-07	3.01242e-06	27.516	421.663	RB1;CHEK2;BRCA1;NBN;TP53;SMARCA4
Giant Cell Glioblastoma	2.3899e-07	3.24318e-06	27.1325	413.685	PRKN;SUZ12;MYC;PPARG;TP53;BRD4
Laryngeal neoplasm	2.47374e-07	3.34489e-06	44.5721	678.047	RB1;TERT;BRCA1;NBN;TP53
liposarcoma	2.48555e-07	3.34881e-06	18.9449	288.107	RB1;TOP2A;MYC;CAV1;MDM2;PPARG;TP53
Memory impairment	2.5601e-07	3.43693e-06	11.8334	179.608	PRKN;VCP;CREBBP;KAT5;HDAC1;DYRK1A;PPARG;BRCA1;SIRT1
Familial partial lipodystrophy	2.64855e-07	3.54303e-06	97.2894	1473.36	CAV1;LMNA;PPARG;EMD
Neoplastic Cell Transformation	2.76075e-07	3.68002e-06	18.6375	281.475	SP1;MYC;SNAI1;MDM2;BRCA1;TP53;RELA
Luminal B Breast Carcinoma	2.78144e-07	3.6945e-06	26.3965	398.459	RB1;TOP2A;CHEK2;MYC;BRCA1;TP53
Cytomegalovirus Infections	2.81302e-07	3.71973e-06	11.6956	176.415	IFI16;SP1;SUMO2;LMNA;CTNNB1;SIRT1;TP53;RELA;BRD4
Disseminated Malignant Neoplasm	2.82022e-07	3.71973e-06	14.3178	215.93	SMAD2;SMAD3;PPP2R1A;MYC;CAV1;SNAI1;TP53;EZH2
Mouth Neoplasms	2.9077e-07	3.80838e-06	18.4875	278.25	MYC;CAV1;LMNA;SNAI1;CTNNB1;ERCC6;TP53
precancerous lesions	2.9077e-07	3.80838e-06	18.4875	278.25	PARP1;TERT;CHEK2;CTNNB1;BRCA1;FOXM1;TP53
Aplasia Cutis Congenita	3.29266e-07	4.2976e-06	14.0151	209.195	TOP2A;CREBBP;TERT;CDK2;CTNNB1;PPARG;BRCA1;TP53
Hormone refractory prostate cancer	3.38868e-07	4.38772e-06	18.0514	268.924	CREBBP;PARP1;XIAP;FOXM1;SIRT1;TP53;EZH2
Reduced subcutaneous adipose tissue	3.39672e-07	4.38772e-06	90.3356	1345.57	CAV1;LMNA;PPARG;ERCC6
Choroid Plexus Carcinoma	3.39672e-07	4.38772e-06	90.3356	1345.57	SMAD2;SMAD3;CAV1;TP53
Neoplasm of uncertain or unknown behavior of breast	3.55722e-07	4.57931e-06	41.1373	610.853	RB1;CHEK2;BRCA1;TP53;TBX3
Pheochromocytoma	3.81969e-07	4.90041e-06	11.2583	166.374	RB1;SMAD2;CREBBP;TERT;MYC;SNAI1;MDM2;FOXM1;TP53
Liposarcoma, Dedifferentiated	3.99155e-07	5.06899e-06	40.1069	590.931	RB1;HDAC1;CHEK2;MDM2;TP53
Atypical Teratoid Rhabdoid Tumor	3.99155e-07	5.06899e-06	40.1069	590.931	MYC;TP53;AURKA;SMARCA4;EZH2
gallbladder neoplasm	3.99155e-07	5.06899e-06	40.1069	590.931	TOP2A;YAP1;MYC;CTNNB1;TP53
Nephroblastoma	4.03949e-07	5.09767e-06	9.5385	140.426	TOP2A;NPM1;IFI16;TERT;PPP2R1A;CTNNB1;BRCA1;EMD;TP53;EZH2
Septicemia	4.04125e-07	5.09767e-06	8.37121	123.237	TOP2A;PRKN;CREBBP;KAT5;PARP1;CAV1;SIRT6;PPARG;BRCA1;SIRT1;RELA
Experimental Organism Basal Cell Carcinoma	4.05481e-07	5.09767e-06	11.1747	164.471	PRKN;CREBBP;PARP1;TERT;MDM2;ERCC6;FOXM1;TP53;SMARCA4
Squamous cell carcinoma of lung	4.17701e-07	5.23379e-06	11.1333	163.532	YAP1;FXR1;CREBBP;CSNK2A1;TERT;MYC;MDM2;SIRT1;TP53
Cystadenocarcinoma, Serous	4.28403e-07	5.35005e-06	24.4094	357.92	PPP2R1A;CHEK2;MYC;CDK2;BRCA1;TP53
Adult Diffuse Large B-Cell Lymphoma	4.46677e-07	5.50511e-06	39.1267	572.088	CREBBP;MYC;CDK2;TP53;EZH2
Basal Cell Nevus Syndrome	4.46677e-07	5.50511e-06	39.1267	572.088	TERT;MYC;LMNA;SUMO2;TP53
Childhood Diffuse Large B-Cell Lymphoma	4.46677e-07	5.50511e-06	39.1267	572.088	CREBBP;MYC;CDK2;TP53;EZH2
Malignant neoplasm of male breast	4.46677e-07	5.50511e-06	39.1267	572.088	MYC;CHEK2;LMNA;BRCA1;TP53
Adrenal Gland Neoplasms	4.58935e-07	5.60109e-06	24.1069	351.824	RB1;SMAD2;TERT;MYC;CTNNB1;TP53
Hemangiosarcoma	4.58935e-07	5.60109e-06	24.1069	351.824	SMAD2;TERT;MYC;MDM2;CTNNB1;TP53
Lipoma	4.58935e-07	5.60109e-06	24.1069	351.824	RB1;CAV1;LMNA;MDM2;PPARG;TP53
Trisomy	4.78037e-07	5.81534e-06	13.3111	193.724	TERT;BCL6;MYC;DYRK1A;MDM2;CTNNB1;TP53;AURKA
Neurofibromatosis 1	4.95663e-07	6.01031e-06	13.2445	192.275	SUZ12;ILF3;VCP;FANCD2;HSF1;BRCA1;TP53;AURKA
Colonic Polyps	4.98564e-07	6.02605e-06	38.1932	554.241	TERT;CTNNB1;PPARG;BRCA1;TP53
Global developmental delay	5.08204e-07	6.12289e-06	5.44455	78.9045	RB1;SUZ12;TOP2B;CSNK2A1;DYRK1A;SMARCA4;TERT;ERCC3;PPP2R1A;FANCD2;NACC1;LMNA;CTNNB1;NBN;BUB3;EZH2
Amyloidosis	5.31243e-07	6.38001e-06	6.16481	89.0695	PRKN;VCP;PARP1;CAV1;DYRK1A;BRCA1;SIRT1;LMNB1;FANCD2;SP1;HSF1;PPARG;TP53;DBN1
Solitary fibrous tumor	5.35112e-07	6.40601e-06	79.0357	1141.34	BCL6;TERT;CTNNB1;TP53
Nerve Degeneration	5.50378e-07	6.56784e-06	16.7349	241.194	PRKN;VCP;DYRK1A;CTNNB1;PPARG;NBN;SIRT1
Cystic Fibrosis	5.69294e-07	6.77208e-06	7.25436	104.309	VCP;CREBBP;SMAD3;PPP2R1A;PRMT1;SP1;CHEK2;CAV1;LMNA;PPARG;BRCA1;NBN
Blast Phase	5.71846e-07	6.78097e-06	12.9847	186.647	SUZ12;NPM1;CREBBP;MYC;CDK2;MDM2;TP53;AURKA
Female Breast Carcinoma	6.16586e-07	7.28852e-06	36.4534	521.25	MYC;CHEK2;LMNA;BRCA1;TP53
Anaplastic large cell lymphoma, ALK negative	6.59358e-07	7.76968e-06	74.3828	1058.62	NPM1;MYC;MDM2;TP53
Liver Cirrhosis, Alcoholic	6.81956e-07	7.9859e-06	22.4375	318.575	SMAD3;CAV1;LMNA;MDM2;PPARG;RELA
Mucinous Adenocarcinoma	6.81956e-07	7.9859e-06	22.4375	318.575	SMAD3;TERT;PPP2R1A;MYC;MDM2;TP53
Retinal Neoplasms	7.13452e-07	8.32878e-06	311.406	4407.38	RB1;CHEK2;TP53
Pulmonary Hypertension	7.23848e-07	8.40362e-06	16.0328	226.682	TERT;HDAC1;MYC;CAV1;PPARG;RELA;BRD4
Pneumonia	7.31086e-07	8.40362e-06	7.85997	111.051	VCP;CREBBP;PARP1;TERT;PRMT1;CAV1;PPARG;BRCA1;FOXM1;SIRT1;TP53
Retrusion of lower jaw	7.33276e-07	8.40362e-06	8.90772	125.828	RB1;SUZ12;CREBBP;CSNK2A1;LMNA;DYRK1A;NBN;BUB3;ERCC6;EZH2
Decreased projection of lower jaw	7.33276e-07	8.40362e-06	8.90772	125.828	RB1;SUZ12;CREBBP;CSNK2A1;LMNA;DYRK1A;NBN;BUB3;ERCC6;EZH2
Decreased projection of mandible	7.33276e-07	8.40362e-06	8.90772	125.828	RB1;SUZ12;CREBBP;CSNK2A1;LMNA;DYRK1A;NBN;BUB3;ERCC6;EZH2
Hypoplastic mandible condyle	7.33276e-07	8.40362e-06	8.90772	125.828	RB1;SUZ12;CREBBP;CSNK2A1;LMNA;DYRK1A;NBN;BUB3;ERCC6;EZH2
Microphthalmos	7.54648e-07	8.58154e-06	12.4942	176.131	RB1;YAP1;ERCC3;FANCD2;CDK2;BUB3;ERCC6;TP53
Cystadenoma	7.5565e-07	8.58154e-06	34.865	491.446	PARP1;CHEK2;BRCA1;TP53;EZH2
Malignant neoplasm of female breast	7.5565e-07	8.58154e-06	34.865	491.446	MYC;CHEK2;LMNA;BRCA1;TP53
Aplasia/Hypoplasia of the mandible	7.67682e-07	8.69192e-06	8.86078	124.759	RB1;SUZ12;CREBBP;CSNK2A1;LMNA;DYRK1A;NBN;BUB3;ERCC6;EZH2
Primary Effusion Lymphoma	7.91003e-07	8.92907e-06	15.8115	222.151	NPM1;BCL6;MYC;MDM2;CTNNB1;TP53;BRD4
Abnormal lactate dehydrogenase activity	8.03855e-07	8.99313e-06	70.2469	985.834	RB1;MYC;CHEK2;TP53
Adrenal Cancer	8.03855e-07	8.99313e-06	70.2469	985.834	RB1;TERT;CTNNB1;TP53
Familial generalized lipodystrophy	8.03855e-07	8.99313e-06	70.2469	985.834	CAV1;LMNA;PPARG;EMD
Micrognathism	8.21942e-07	9.15193e-06	8.79127	123.18	RB1;SUZ12;CREBBP;CSNK2A1;LMNA;DYRK1A;NBN;BUB3;ERCC6;EZH2
Steroid Sulfatase Deficiency Disease	8.22919e-07	9.15193e-06	21.6863	303.834	TOP2A;PARP1;MYC;MDM2;BRCA1;TP53
Hereditary Breast and Ovarian Cancer Syndrome	8.33883e-07	9.23192e-06	34.1215	477.604	CHEK2;CDK2;BRCA1;NBN;TP53
Pulmonary Emphysema	8.35023e-07	9.23192e-06	12.3196	172.423	VCP;SMAD3;TERT;CAV1;LMNA;PPARG;SIRT1;TP53
Vascular Diseases	8.40759e-07	9.26808e-06	8.76834	122.66	PRKN;SMAD2;SMAD3;CAV1;LMNA;PPARG;BRCA1;FOXM1;SIRT1;TP53
Neoplasms, Intracranial	8.74887e-07	9.58805e-06	21.4469	299.167	YAP1;MYC;FOXM1;SIRT1;TP53;RELA
Adult Hepatocellular Carcinoma	8.74887e-07	9.58805e-06	21.4469	299.167	SMAD2;TERT;MYC;CTNNB1;FOXM1;TP53
Astrocytoma	8.92405e-07	9.7516e-06	6.35086	88.4633	TOP2A;YAP1;TOP2B;NPM1;CAV1;SMARCA4;TERT;MYC;CDK2;MDM2;NBN;TP53;EZH2
Obesity	9.05629e-07	9.84371e-06	4.23412	58.9163	PRKN;SMAD2;CREBBP;SMAD3;PARP1;CAV1;SIRT6;BRCA1;FOXM1;SIRT1;TBX3;MAF;KAT5;MYC;HSF1;LMNA;SNAI1;CTNNB1;PPARG;ECT2;TP53
Secondary malignant neoplasm of liver	9.06072e-07	9.84371e-06	7.68166	106.884	YAP1;MYC;MDM2;CTNNB1;PPARG;FOXM1;SIRT1;TP53;AURKA;BRD4;EZH2
Stevens-Johnson Syndrome	9.18371e-07	9.94858e-06	33.4089	464.406	RB1;VCP;PARP1;CAV1;CTNNB1
Burkitt Lymphoma	9.6179e-07	1.0389e-05	8.63317	119.608	PARP1;BCL6;MYC;CDK2;MDM2;BRCA1;TP53;BRD4;SMARCA4;EZH2
Sporadic Burkitt's lymphoma	9.70641e-07	1.04545e-05	66.5464	921.355	BCL6;MYC;MDM2;TP53
Ductal Carcinoma	9.85251e-07	1.05816e-05	12.0391	166.505	CREBBP;MYC;CAV1;LMNA;SNAI1;BRCA1;TP53;PELP1
Hypertensive disease	9.96315e-07	1.06699e-05	4.90147	67.7344	RB1;YAP1;SMAD3;PARP1;CAV1;BRCA1;RELA;TBX3;SMARCA4;TERT;SP1;CHEK2;LMNA;SNAI1;PPARG;ERCC6;TP53
Malignant neoplasm of nasopharynx	1.00947e-06	1.07801e-05	32.7255	451.811	MDC1;SMAD3;TERT;TP53;RELA
Conventional (Clear Cell) Renal Cell Carcinoma	1.07529e-06	1.14192e-05	6.8077	93.5576	PRKN;YAP1;TERT;MYC;CAV1;MDM2;PPARG;FOXM1;ECT2;TP53;RELA;EZH2
Agenesis of corpus callosum	1.0754e-06	1.14192e-05	9.8872	135.878	TOP2A;CREBBP;TERT;CDK2;CTNNB1;PPARG;BRCA1;ERCC6;TP53
Hamman-Rich syndrome	1.08602e-06	1.14996e-05	11.8768	163.103	SMAD2;PARP1;TERT;CAV1;SNAI1;TP53;BRD4;EZH2
Lymphoma, Diffuse	1.10756e-06	1.16947e-05	32.0694	439.778	BCL6;MYC;CHEK2;TP53;SMARCA4
Hepatoblastoma	1.15798e-06	1.21928e-05	11.7709	160.895	YAP1;TERT;MYC;MDM2;CTNNB1;PPARG;TP53;TBX3
bilateral breast cancer	1.16184e-06	1.21993e-05	63.2159	863.877	CHEK2;BRCA1;NBN;TP53
Adult Acute Myeloblastic Leukemia	1.17669e-06	1.23209e-05	20.3248	277.49	NPM1;TERT;DYRK1A;MDM2;TP53;AURKA
Ichthyosis, X-Linked	1.24622e-06	1.30126e-05	20.1142	273.461	TOP2A;PARP1;MYC;MDM2;BRCA1;TP53
Barrett Esophagus	1.25586e-06	1.3077e-05	9.69531	131.737	PARP1;TERT;MYC;CAV1;CDK2;MDM2;PPARG;TP53;RELA
Immunologic Deficiency Syndromes	1.26747e-06	1.31614e-05	6.696	90.9215	NPM1;PARP1;TERT;PPP2R1A;MYC;SNAI1;XIAP;PPARG;BRCA1;NBN;SIRT1;TP53
Medullary carcinoma of thyroid	1.31418e-06	1.36088e-05	11.5648	156.613	YAP1;IFI16;TERT;MYC;LMNA;MDM2;TP53;EZH2
Peutz-Jeghers Syndrome	1.32621e-06	1.36957e-05	30.8328	417.266	SMAD2;CTNNB1;BRCA1;TP53;SMARCA4
Sepsis	1.34525e-06	1.38543e-05	7.36228	99.5301	TOP2A;PRKN;CREBBP;KAT5;PARP1;CAV1;SIRT6;PPARG;BRCA1;SIRT1;RELA
Nerve Sheath Tumors	1.44758e-06	1.48674e-05	30.2495	406.724	TOP2A;SUZ12;MDM2;TP53;AURKA
Atrial Premature Complexes	1.47521e-06	1.51099e-05	19.5079	261.926	MYC;CAV1;MDM2;CTNNB1;BRCA1;TP53
Breast adenocarcinoma	1.48199e-06	1.51381e-05	14.3275	192.306	RB1;CHEK2;CAV1;MDM2;BRCA1;TP53;TBX3
Fibromatosis, Aggressive	1.57754e-06	1.6027e-05	29.6879	396.619	TOP2A;SMAD2;BCL6;CTNNB1;TP53
Squamous cell carcinoma of mouth	1.57754e-06	1.6027e-05	29.6879	396.619	TERT;MYC;NBN;FOXM1;TP53
Congenital ocular coloboma (disorder)	1.64615e-06	1.66789e-05	19.1234	254.668	YAP1;CREBBP;MAF;BCL6;HDAC1;TP53
Malignant mesothelioma	1.69664e-06	1.71443e-05	9.33272	124.002	YAP1;SMAD2;PARP1;CDK2;MDM2;CTNNB1;BRCA1;FOXM1;TP53
Autoimmune Diseases	1.70634e-06	1.7196e-05	5.21384	69.2458	PRKN;CREBBP;SMAD3;PARP1;CAV1;SIRT1;KAT5;IFI16;TERT;BCL6;LMNA;MDM2;PPARG;TP53;EZH2
Fibrosis, Liver	1.79632e-06	1.80545e-05	7.1358	94.405	PRKN;SMAD2;SMAD3;TERT;HDAC1;CTNNB1;PPARG;FOXM1;SIRT1;TP53;EZH2
Luminal A Breast Carcinoma	1.83294e-06	1.83734e-05	18.7538	247.73	PARP1;CHEK2;MYC;BRCA1;TP53;RELA
MYELOPROLIFERATIVE SYNDROME, TRANSIENT	1.86495e-06	1.86446e-05	28.6247	377.625	CREBBP;MYC;CDK2;CTNNB1;EZH2
Chronic Obstructive Airway Disease	1.9776e-06	1.96667e-05	6.40133	84.0727	SMAD2;VCP;CREBBP;SMAD3;PARP1;CAV1;SNAI1;SIRT6;PPARG;SIRT1;TP53;BRD4
Secondary malignant neoplasm of ovary	1.98812e-06	1.96667e-05	186.825	2452.7	BRCA1;TP53;PELP1
Polycystic Kidney, Type 1 Autosomal Dominant Disease	1.98812e-06	1.96667e-05	186.825	2452.7	MYC;PPARG;BRD4
Progressive brain disease	1.98812e-06	1.96667e-05	186.825	2452.7	CHEK2;MDM2;TP53
Cancer of Nasopharynx	2.02332e-06	1.99623e-05	28.1211	368.689	MDC1;SMAD3;TERT;TP53;RELA
Adenocarcinoma, Clear Cell	2.14527e-06	2.11101e-05	18.2252	237.88	TERT;PPP2R1A;SP1;MDM2;CTNNB1;TP53
Lymphoma, Small Noncleaved-Cell	2.21628e-06	2.16954e-05	52.6693	685.737	BCL6;MYC;CHEK2;TP53
Childhood Burkitt Lymphoma	2.21628e-06	2.16954e-05	52.6693	685.737	PARP1;BCL6;MYC;TP53
leiomyosarcoma	2.25854e-06	2.20515e-05	18.0556	234.737	RB1;BCL6;MYC;MDM2;BRCA1;TP53
High-Grade Squamous Intraepithelial Lesions	2.37171e-06	2.30369e-05	27.1651	351.84	TERT;UHRF1;SP1;TP53;BRD4
Hirsutism	2.37171e-06	2.30369e-05	27.1651	351.84	CREBBP;CAV1;LMNA;PPARG;ERCC6
Liver Cirrhosis	2.45017e-06	2.37376e-05	6.26322	80.9167	RB1;PRKN;NPM1;SMAD3;TERT;MYC;CAV1;MDM2;CTNNB1;PPARG;TP53;RELA
Malignant Pleural Mesothelioma	2.46287e-06	2.37993e-05	10.5897	136.758	PARP1;TERT;SP1;MYC;LMNA;MDM2;XIAP;TP53
Primary microcephaly	2.49973e-06	2.40936e-05	17.7255	228.647	CREBBP;FANCD2;DYRK1A;CTNNB1;NBN;ERCC6
Adult Liver Carcinoma	2.56273e-06	2.44662e-05	26.711	343.889	YAP1;MYC;CAV1;FOXM1;SIRT1
Melanocytic nevus of skin	2.56273e-06	2.44662e-05	26.711	343.889	CREBBP;HDAC1;MYC;TP53;EZH2
Cardiac Lymphoma	2.56443e-06	2.44662e-05	50.56	650.898	RB1;MYC;MDM2;TP53
Primary peritoneal carcinoma	2.56443e-06	2.44662e-05	50.56	650.898	CHEK2;BRCA1;NBN;TP53
Steatohepatitis	2.72237e-06	2.59074e-05	6.82044	87.3971	SP1;MYC;CAV1;HSF1;LMNA;SIRT6;PPARG;SIRT1;TP53;RELA;EZH2
Myeloproliferative disease	2.75826e-06	2.61825e-05	10.4221	133.413	SUZ12;NPM1;CREBBP;TERT;MDM2;CTNNB1;TP53;EZH2
Diffuse Astrocytoma	2.76564e-06	2.61865e-05	26.2718	336.233	RB1;BCL6;CHEK2;CAV1;TP53
Adrenocortical carcinoma	2.81571e-06	2.65936e-05	12.948	165.48	RB1;TOP2A;TERT;CTNNB1;PPARG;TP53;SMARCA4
Hepatoma, Novikoff	2.90057e-06	2.73264e-05	17.2523	219.977	RB1;NPM1;MYC;CTNNB1;FOXM1;TP53
Refractory anemias	2.9169e-06	2.73973e-05	10.3403	131.787	RB1;TOP2B;PARP1;TERT;SP1;CDK2;TP53;TBX3
African Burkitt's lymphoma	2.95151e-06	2.73973e-05	48.6129	618.998	BCL6;MYC;TP53;SMARCA4
Bone necrosis	2.95151e-06	2.73973e-05	48.6129	618.998	CREBBP;CTNNB1;PPARG;TP53
Broad foot	2.95151e-06	2.73973e-05	48.6129	618.998	SUZ12;CAV1;PPARG;EZH2
Poorly differentiated carcinoma	2.95151e-06	2.73973e-05	48.6129	618.998	CREBBP;LMNA;PPARG;TP53
Burkitt-like lymphoma	2.97504e-06	2.73973e-05	155.68	1981.06	BCL6;MYC;TP53
Precursor B-lymphoblastic lymphoma/leukemia	2.97504e-06	2.73973e-05	155.68	1981.06	PARP1;MYC;TP53
Progressive encephalopathy	2.97504e-06	2.73973e-05	155.68	1981.06	CHEK2;MDM2;TP53
Tongue Carcinoma	2.98098e-06	2.73973e-05	25.8468	328.855	SP1;CAV1;BRCA1;TP53;EZH2
Toxic Epidermal Necrolysis	2.98098e-06	2.73973e-05	25.8468	328.855	RB1;VCP;PARP1;CAV1;CTNNB1
Lymphoma, Follicular	2.99093e-06	2.74217e-05	8.68212	110.436	RB1;SUZ12;CREBBP;BCL6;MYC;MDM2;BRCA1;TP53;EZH2
Lupus Erythematosus, Systemic	3.11562e-06	2.84954e-05	4.94825	62.7392	CREBBP;SMAD3;PARP1;HDAC1;SIRT1;RELA;IFI16;TERT;SP1;LMNA;PPARG;NBN;TP53;BRD4;EZH2
Undifferentiated leukemia	3.20927e-06	2.92098e-05	25.4352	321.742	BCL6;FOXM1;TP53;RELA;EZH2
Alveolar rhabdomyosarcoma	3.20927e-06	2.92098e-05	25.4352	321.742	RB1;MYC;CAV1;MDM2;TP53
Large hand	3.38025e-06	3.06917e-05	46.8101	589.693	SUZ12;CAV1;PPARG;EZH2
Hyperplasia	3.51501e-06	3.18384e-05	16.6591	209.213	TERT;CAV1;XIAP;TP53;BRD4;EZH2
Cerebral Ischemia	3.73047e-06	3.37087e-05	9.98718	124.829	RB1;KAT5;PARP1;SP1;PPARG;SIRT1;TP53;RELA
Rectal Carcinoma	3.83172e-06	3.44804e-05	9.94941	124.091	YAP1;SMAD2;SMAD3;TERT;MYC;CTNNB1;PPARG;TP53
Down Syndrome	3.83421e-06	3.44804e-05	7.34503	91.6039	NPM1;PARP1;BCL6;ERCC3;DYRK1A;SIRT1;TP53;DBN1;RELA;EZH2
Thyroid Neoplasm	3.90624e-06	3.50443e-05	7.32889	91.2662	YAP1;TERT;SP1;LMNA;MDM2;XIAP;CTNNB1;PPARG;TP53;BRD4
Congenital Heart Defects	3.9353e-06	3.5221e-05	9.91191	123.359	RB1;SMAD2;CREBBP;FANCD2;LMNA;DYRK1A;EMD;SMARCA4
Rhabdoid Tumor	3.97751e-06	3.543e-05	24.2754	301.861	MYC;MDM2;TP53;SMARCA4;EZH2
Neurofibromatoses	3.97751e-06	3.543e-05	24.2754	301.861	TOP2A;SUZ12;TP53;AURKA;EZH2
Cardiomyopathies	4.20624e-06	3.73788e-05	7.26502	89.9333	VCP;PARP1;SUMO2;LMNA;PPARG;EMD;SIRT1;TP53;SENP1;SMARCA4
Post-transplant lymphoproliferative disorder, polymorphic	4.23988e-06	3.75005e-05	133.433	1650.7	BCL6;MYC;TP53
Loss of subcutaneous adipose tissue in limbs	4.23988e-06	3.75005e-05	133.433	1650.7	CAV1;LMNA;PPARG
Benign melanocytic nevus	4.26332e-06	3.76193e-05	23.9119	295.682	PARP1;MYC;MDM2;PPARG;TP53
Atrioventricular Block	4.37391e-06	3.84148e-05	43.5774	537.739	CAV1;LMNA;EMD;TBX3
Epithelial hyperplasia	4.37391e-06	3.84148e-05	43.5774	537.739	FANCD2;FOXM1;TP53;EZH2
Idiopathic Pulmonary Fibrosis	4.6473e-06	4.07207e-05	8.20443	100.744	SMAD2;CREBBP;TERT;CAV1;SNAI1;XIAP;TP53;BRD4;EZH2
Tauopathies	4.84337e-06	4.234e-05	15.7131	192.296	PRKN;SP1;LMNA;DYRK1A;SIRT1;TP53
Cancer of Urinary Tract	4.94464e-06	4.3125e-05	42.1228	514.622	CTNNB1;NBN;TP53;EZH2
Asthma	5.01819e-06	4.36652e-05	4.50778	55.0059	SMAD2;CREBBP;SMAD3;PARP1;PRMT1;HDAC1;CAV1;XIAP;SIRT1;RELA;SMARCA4;KAT5;SP1;CDK2;PPARG;TP53
Muscular Dystrophy	5.19729e-06	4.51192e-05	11.7482	142.945	PRKN;SMAD3;PARP1;LMNA;BUB3;EMD;LMNB1
Embryonal Carcinoma	5.54302e-06	4.7926e-05	11.6284	140.738	VCP;HDAC1;CHEK2;SNAI1;MDM2;FOXM1;TP53
Abnormal pigmentation	5.56862e-06	4.7926e-05	40.7619	493.152	FANCD2;CAV1;PPARG;ERCC6
Hepatitis B Virus-Related Hepatocellular Carcinoma	5.56862e-06	4.7926e-05	40.7619	493.152	CAV1;MDM2;FOXM1;TP53
Acute Undifferentiated Leukemia	5.5716e-06	4.7926e-05	22.5602	272.929	BCL6;FOXM1;TP53;RELA;EZH2
Familial Partial Lipodystrophy, Type 1	5.81587e-06	4.9686e-05	116.748	1407.39	CAV1;LMNA;PPARG
Familial Partial Lipodystrophy, Type 3	5.81587e-06	4.9686e-05	116.748	1407.39	CAV1;LMNA;PPARG
Thin nails	5.81587e-06	4.9686e-05	116.748	1407.39	SUZ12;LMNA;EZH2
Non-small cell lung cancer stage I	5.94316e-06	5.05437e-05	22.2457	267.689	TERT;MDM2;BRCA1;TP53;EZH2
Parathyroid Adenoma	5.94316e-06	5.05437e-05	22.2457	267.689	SMAD3;CAV1;CTNNB1;TP53;EZH2
Ataxia	6.09737e-06	5.16217e-05	11.4531	137.524	TOP2A;SMAD2;BCL6;CHEK2;NBN;TP53;LMNB1
Colorectal cancer metastatic	6.09737e-06	5.16217e-05	11.4531	137.524	TOP2A;YAP1;LMNA;TP53;AURKA;BRD4;EZH2
Benign neoplasm of brain, unspecified	6.24894e-06	5.2786e-05	39.4861	473.166	YAP1;SIRT1;TP53;RELA
Amyotrophic Lateral Sclerosis, Sporadic	6.28324e-06	5.28383e-05	14.9834	179.465	VCP;CREBBP;HSF1;SNAI1;XIAP;TP53
Follicular adenoma	6.28324e-06	5.28383e-05	14.9834	179.465	SUZ12;TERT;CHEK2;CTNNB1;PPARG;TP53
Endometriosis	6.29896e-06	5.28522e-05	5.68279	68.0522	RB1;YAP1;SMAD2;SMAD3;TERT;PPP2R1A;HDAC1;CTNNB1;PPARG;BRCA1;TP53;RELA
Glioblastoma, IDH-Wildtype	6.7444e-06	5.63382e-05	21.6423	257.691	TERT;SP1;CDK2;TP53;EZH2
Malignancy	6.7444e-06	5.63382e-05	21.6423	257.691	YAP1;TERT;FOXM1;TP53;EZH2
Adenocarcinoma Of Esophagus	6.89662e-06	5.7482e-05	9.15231	108.77	PARP1;UHRF1;MYC;MDM2;PPARG;FOXM1;TP53;AURKA
Carcinoma testes	6.98878e-06	5.81213e-05	38.2876	454.52	TERT;MDM2;XIAP;TP53
Lymphoid leukemia	7.12359e-06	5.91116e-05	11.1722	132.415	TERT;BCL6;UHRF1;MYC;CDK2;SIRT1;TP53
increased risk of pancreatic cancer	7.73592e-06	6.39106e-05	103.771	1221.34	CHEK2;MDM2;TP53
Progeroid facial appearance	7.73592e-06	6.39106e-05	103.771	1221.34	ERCC3;LMNA;ERCC6
Comedone	7.79135e-06	6.40868e-05	37.1597	437.09	PARP1;MYC;BRCA1;TP53
Milroy Disease	7.79135e-06	6.40868e-05	37.1597	437.09	RB1;MYC;MDM2;TP53
Salivary Gland Neoplasms	8.10223e-06	6.63209e-05	20.796	243.799	TOP2A;MDM2;CTNNB1;PPARG;TP53
Malignant neoplasm of tongue	8.10223e-06	6.63209e-05	20.796	243.799	SP1;CAV1;BRCA1;TP53;EZH2
Cerebrovascular accident	8.11588e-06	6.63209e-05	5.53449	64.8735	SMAD3;PARP1;HDAC1;CAV1;LMNA;PPARG;SIRT1;TP53;RELA;TBX3;SMARCA4;EZH2
Infection caused by Helicobacter pylori	8.56223e-06	6.98165e-05	8.87367	103.539	PARP1;ERCC3;CAV1;MDM2;PPARG;FOXM1;TP53;RELA
Lymphoma, Large-Cell, Follicular	8.59939e-06	6.99678e-05	20.5283	239.439	CREBBP;BCL6;MYC;TP53;EZH2
Recurrent Brain Neoplasm	8.65996e-06	7.01569e-05	36.0961	420.766	YAP1;SIRT1;TP53;RELA
Primary malignant neoplasm of brain	8.65996e-06	7.01569e-05	36.0961	420.766	YAP1;SIRT1;TP53;RELA
Disease Exacerbation	8.72526e-06	7.05339e-05	14.1091	164.36	TOP2A;TERT;PPP2R1A;CHEK2;MYC;CTNNB1
Thrombocythemia, Essential	9.07814e-06	7.29161e-05	14.0068	162.614	TERT;CHEK2;MYC;MDM2;CTNNB1;TP53
Abnormally small eyeball	9.07814e-06	7.29161e-05	14.0068	162.614	RB1;YAP1;ERCC3;FANCD2;BUB3;ERCC6
Decreased size of eyeball	9.07814e-06	7.29161e-05	14.0068	162.614	RB1;YAP1;ERCC3;FANCD2;BUB3;ERCC6
Soft Tissue Neoplasms	9.1201e-06	7.30969e-05	20.2675	235.204	RB1;TERT;MDM2;CTNNB1;TP53
stage, ovarian epithelial cancer	9.598e-06	7.66006e-05	35.0917	405.448	SP1;MDM2;BRCA1;TP53
Hereditary Nonpolyposis Colorectal Neoplasms	9.598e-06	7.66006e-05	35.0917	405.448	CHEK2;TP53;AURKA;SMARCA4
Breast Cancer, Familial Male	1.00326e-05	7.97306e-05	93.3891	1074.88	CHEK2;BRCA1;NBN
Polycystic kidney disease, type 2	1.00326e-05	7.97306e-05	93.3891	1074.88	MYC;PPARG;BRD4
Graft-vs-Host Disease	1.04826e-05	8.31313e-05	10.5021	120.415	NPM1;KAT5;FANCD2;CAV1;TP53;RELA;AURKA
Genitourinary Cancer	1.06089e-05	8.39554e-05	34.1416	391.051	TERT;UHRF1;XIAP;TP53
Malignant Childhood Neoplasm	1.08314e-05	8.53572e-05	19.523	223.208	RB1;MDM2;BRCA1;TP53;AURKA
Multiple tumors	1.08314e-05	8.53572e-05	19.523	223.208	MYC;MDM2;CTNNB1;BRCA1;TP53
Brain Tumor, Primary	1.14543e-05	8.98891e-05	19.2868	219.429	YAP1;MDM2;SIRT1;TP53;RELA
Retroviridae Infections	1.14543e-05	8.98891e-05	19.2868	219.429	PARP1;TERT;MYC;TP53;AURKA
Ewings sarcoma-primitive neuroectodermal tumor (PNET)	1.16961e-05	9.15954e-05	33.2414	377.498	CDK2;MDM2;TP53;EZH2
Gastrointestinal Stromal Tumors	1.20922e-05	9.45003e-05	8.44466	95.6184	RB1;TERT;BCL6;CHEK2;CDK2;MDM2;TP53;AURKA
Sezary Syndrome	1.23386e-05	9.60268e-05	13.2392	149.64	RB1;CREBBP;MYC;MDM2;TP53;SMARCA4
Cervical Squamous Cell Carcinoma	1.23386e-05	9.60268e-05	13.2392	149.64	UHRF1;SP1;MYC;SNAI1;FOXM1;TP53
Familial Partial Lipodystrophy, Type 2	1.27382e-05	9.84729e-05	84.8949	956.842	CAV1;LMNA;PPARG
Fibromatosis	1.27382e-05	9.84729e-05	84.8949	956.842	TOP2A;CAV1;CTNNB1
Radiation Damage	1.27382e-05	9.84729e-05	84.8949	956.842	FANCD2;SIRT1;TP53
Chronic myeloproliferative disorder	1.27775e-05	9.84729e-05	10.1732	114.63	SUZ12;NPM1;CREBBP;TERT;MDM2;TP53;EZH2
Adenovirus Infections	1.27839e-05	9.84729e-05	18.8311	212.176	CREBBP;TERT;MDM2;XIAP;TP53
Carcinoma of urinary bladder, superficial	1.28633e-05	9.84792e-05	32.3875	364.719	TERT;CDK2;TP53;EZH2
High Grade Lymphoma (neoplasm)	1.28633e-05	9.84792e-05	32.3875	364.719	BCL6;MYC;CHEK2;TP53
Non-small cell lung cancer metastatic	1.28633e-05	9.84792e-05	32.3875	364.719	CDK2;BRCA1;FOXM1;TP53
Hypertrophic Cardiomyopathy	1.35126e-05	0.00010324	8.31059	93.1774	PRKN;MYC;CAV1;LMNA;PPARG;BRCA1;TP53;SMARCA4
Alkaline phosphatase raised	1.41141e-05	0.000107399	31.5762	352.654	RB1;VCP;CHEK2;TP53
Chromosome Breakage	1.41141e-05	0.000107399	31.5762	352.654	FANCD2;MYC;BRCA1;NBN
Intestinal Neoplasms	1.48173e-05	0.000112521	12.8005	142.338	TERT;MYC;CDK2;CTNNB1;PPARG;TP53
Non-alcoholic Fatty Liver Disease	1.54004e-05	0.000116402	8.15514	90.3681	YAP1;TERT;PRMT1;CAV1;PPARG;SIRT1;TP53;EZH2
Leukemia, Plasma Cell	1.54522e-05	0.000116402	30.8045	341.245	RB1;MYC;MDM2;TP53
Bronchogenic Carcinoma	1.54522e-05	0.000116402	30.8045	341.245	VCP;FANCD2;MDM2;TP53
Endometrial Stromal Sarcoma	1.54522e-05	0.000116402	30.8045	341.245	SUZ12;HDAC1;CAV1;TP53
FANCONI ANEMIA, COMPLEMENTATION GROUP D2	1.58846e-05	0.000119024	77.8164	859.884	PRKN;FANCD2;BRCA1
Hypoplastic anemia	1.58846e-05	0.000119024	77.8164	859.884	TERT;NBN;TP53
Chondrosarcoma	1.58951e-05	0.000119024	9.82144	108.522	RB1;TERT;MYC;CDK2;XIAP;PPARG;TP53
Telangiectasia of the skin	1.68813e-05	0.000126156	30.0695	330.443	TERT;ERCC3;CAV1;LMNA
Pneumonitis	1.71389e-05	0.000127828	8.0299	88.1214	CREBBP;PARP1;PRMT1;CAV1;PPARG;FOXM1;SIRT1;TP53
Cerebellar Ataxia	1.74302e-05	0.000129743	6.12549	67.1189	TOP2A;SMAD2;TERT;ERCC3;CHEK2;DYRK1A;NBN;ERCC6;TP53;LMNB1
Kidney Neoplasm	1.81454e-05	0.000134799	9.61353	104.952	SMAD3;TERT;LMNA;CTNNB1;PPARG;TP53;AURKA
Ovarian Serous Adenocarcinoma	1.84106e-05	0.0001365	17.3922	189.62	TERT;NACC1;BRCA1;TP53;AURKA
Central Serous Chorioretinopathy	1.93504e-05	0.000143186	17.2043	186.715	SMAD2;SMAD3;HSF1;CDK2;FOXM1
Focal nodular hyperplasia of liver	1.95035e-05	0.000143752	71.8269	778.957	MDM2;CTNNB1;TP53
Pineal Gland Neoplasm	1.95035e-05	0.000143752	71.8269	778.957	RB1;CDK2;TP53
Transitional cell carcinoma of bladder	2.02855e-05	0.000148932	12.0794	130.525	RB1;CREBBP;CAV1;CTNNB1;TP53;EZH2
Follicular thyroid carcinoma	2.02855e-05	0.000148932	12.0794	130.525	TERT;CHEK2;CAV1;PPARG;TP53;EZH2
Childhood Neuroblastoma	2.1342e-05	0.000155776	16.8404	181.116	PARP1;TERT;MYC;LMNA;SIRT6
Oral Cavity Carcinoma	2.1342e-05	0.000155776	16.8404	181.116	SMAD3;HSF1;MDM2;TP53;AURKA
Rash and Dermatitis Adverse Event Associated with Chemoradiation	2.1342e-05	0.000155776	16.8404	181.116	PARP1;FANCD2;MDM2;TP53;AURKA
Medullary carcinoma	2.17535e-05	0.000158472	28.0607	301.252	LMNA;MDM2;BRCA1;TP53
Childhood Acute Myeloid Leukemia	2.34895e-05	0.000168841	16.4915	175.782	NPM1;CREBBP;HDAC1;MDM2;TP53
Intervertebral Disc Degeneration	2.34895e-05	0.000168841	16.4915	175.782	SMAD3;LMNA;CTNNB1;SIRT6;SIRT1
Advanced bone age	2.35857e-05	0.000168841	27.4493	292.468	SUZ12;CAV1;PPARG;EZH2
Carcinosarcoma	2.35857e-05	0.000168841	27.4493	292.468	PPP2R1A;MDM2;BRCA1;TP53
Liposarcoma, Pleomorphic	2.36261e-05	0.000168841	66.6931	710.492	MYC;MDM2;TP53
UV-Sensitive Syndrome	2.36261e-05	0.000168841	66.6931	710.492	ERCC3;ERCC6;TP53
Childhood Myelodysplastic Syndrome	2.36261e-05	0.000168841	66.6931	710.492	PPARG;TP53;EZH2
Hypopharyngeal Carcinoma	2.36261e-05	0.000168841	66.6931	710.492	CAV1;NBN;TP53
Malignant Female Reproductive System Neoplasm	2.36261e-05	0.000168841	66.6931	710.492	HSF1;BRCA1;TP53
Pseudopelade	2.36261e-05	0.000168841	66.6931	710.492	PARP1;PPARG;BRD4
Adenoma of large intestine	2.46384e-05	0.000175741	9.14834	97.0749	PARP1;CHEK2;MYC;SNAI1;PPARG;TP53;AURKA
Adult Lymphoma	2.55287e-05	0.000181747	26.8639	284.105	BCL6;MYC;SMARCA4;EZH2
Hepatitis A	2.65306e-05	0.000188523	9.03891	95.2449	PARP1;TERT;MYC;MDM2;BRCA1;SIRT1;TP53
M5b Acute differentiated monocytic leukemia	2.70217e-05	0.00019165	15.9944	168.243	NPM1;CREBBP;PPARG;TP53;RELA
Intrahepatic Cholangiocarcinoma	2.81601e-05	0.000198745	11.3673	119.102	YAP1;TERT;HDAC1;MDM2;NBN;TP53
Acquired partial lipodystrophy	2.82834e-05	0.000198745	62.2437	651.893	LMNA;PPARG;LMNB1
Adult Burkitt Lymphoma	2.82834e-05	0.000198745	62.2437	651.893	PARP1;BCL6;MYC
Pancreatic carcinoma resectable	2.82834e-05	0.000198745	62.2437	651.893	CHEK2;MDM2;TP53
Malignant Testicular Germ Cell Tumor	2.82864e-05	0.000198745	15.8352	165.844	VCP;TERT;HDAC1;MDM2;TP53
Mental and motor retardation	2.87724e-05	0.000201782	4.51986	47.2601	SUZ12;CREBBP;CSNK2A1;SMARCA4;TERT;ERCC3;PPP2R1A;FANCD2;NACC1;LMNA;CTNNB1;BUB3;EZH2
Basal cell carcinoma	2.95966e-05	0.000206805	15.6792	163.5	RB1;TERT;ERCC3;LMNA;TP53
Leukemia, Lymphocytic, Acute, L2	2.97636e-05	0.000206805	25.7648	268.527	RB1;MYC;NBN;TP53
Prostate cancer, familial	2.97636e-05	0.000206805	25.7648	268.527	MYC;CHEK2;BRCA1;NBN
Childhood Lymphoma	2.97636e-05	0.000206805	25.7648	268.527	BCL6;MYC;SMARCA4;EZH2
granulosa cell tumor	2.97636e-05	0.000206805	25.7648	268.527	SMAD3;CTNNB1;TP53;SMARCA4
Orbital separation excessive	3.08217e-05	0.000213761	7.37213	76.5765	RB1;SUZ12;MAF;SMAD3;CSNK2A1;PPP2R1A;LMNA;EZH2
Xeroderma Pigmentosum, Complementation Group D	3.2064e-05	0.000221968	25.2483	261.263	ERCC3;ERCC6;SIRT1;TP53
Skeletal muscle hypertrophy	3.35061e-05	0.000230677	58.3506	601.232	CAV1;LMNA;PPARG
Back Pain	3.35061e-05	0.000230677	58.3506	601.232	VCP;BRCA1;TP53
Enchondroma	3.35061e-05	0.000230677	58.3506	601.232	MYC;MDM2;TP53
Hepatitis, Chronic	3.39569e-05	0.000233353	10.9786	112.974	SMAD2;SMAD3;MYC;MDM2;SIRT6;TP53
Skin Erosion	3.68705e-05	0.000252913	14.9427	152.537	TERT;LMNA;BRCA1;SIRT1;TP53
Infant, Small for Gestational Age	3.70184e-05	0.000253233	8.56063	87.3535	RB1;TERT;LMNA;DYRK1A;NBN;ERCC6;SMARCA4
HER2 gene amplification	3.70519e-05	0.000253233	24.2747	247.68	TOP2A;CTNNB1;BRCA1;TP53
Craniofacial Abnormalities	3.83275e-05	0.000261082	10.7338	109.156	SMAD2;SMAD3;LMNA;CTNNB1;ERCC6;TP53
Diabetes Mellitus, Experimental	3.84781e-05	0.000261082	14.8036	150.485	CAV1;PPARG;SIRT1;TP53;RELA
Streptozotocin Diabetes	3.84781e-05	0.000261082	14.8036	150.485	CAV1;PPARG;SIRT1;TP53;RELA
Alloxan Diabetes	3.84781e-05	0.000261082	14.8036	150.485	CAV1;PPARG;SIRT1;TP53;RELA
Adenosis of Breast	3.93246e-05	0.000264913	54.9154	557.044	MYC;BRCA1;TP53
Perineurioma	3.93246e-05	0.000264913	54.9154	557.044	SUZ12;BCL6;TP53
Peyronie Disease	3.93246e-05	0.000264913	54.9154	557.044	SMAD2;SMAD3;PARP1
Poikiloderma	3.93246e-05	0.000264913	54.9154	557.044	CREBBP;ERCC3;ERCC6
Intrauterine retardation	3.9659e-05	0.000266687	8.46458	85.7901	RB1;TERT;LMNA;DYRK1A;NBN;ERCC6;SMARCA4
Malignant neoplasm of colon stage IV	3.97482e-05	0.00026681	23.8155	241.321	NPM1;CAV1;TP53;EZH2
Carcinoma, Endometrioid	4.01396e-05	0.000268957	14.6671	148.477	TERT;PPP2R1A;CTNNB1;TP53;AURKA
Carcinoma of Male Breast	4.25853e-05	0.000284331	23.3733	235.229	CHEK2;LMNA;BRCA1;TP53
Intestinal Cancer	4.25853e-05	0.000284331	23.3733	235.229	MYC;CTNNB1;FOXM1;TP53
Liver Neoplasms, Experimental	4.36289e-05	0.000289755	14.4013	144.586	RB1;MYC;CTNNB1;FOXM1;TP53
Experimental Hepatoma	4.36289e-05	0.000289755	14.4013	144.586	RB1;MYC;CTNNB1;FOXM1;TP53
Pancytopenia	4.36289e-05	0.000289755	14.4013	144.586	TERT;FANCD2;XIAP;BRCA1;TP53
Parkinson Disease	4.41365e-05	0.000292609	4.32509	43.3729	RB1;PRKN;VCP;PARP1;HDAC1;DYRK1A;SIRT1;NACC1;HSF1;LMNA;PPARG;TP53;DBN1
Hematopoietic Neoplasms	4.44143e-05	0.000293932	10.4426	104.655	CREBBP;TERT;BCL6;MYC;PPARG;TP53
Anaplastic Oligodendroglioma	4.55677e-05	0.000300507	22.9472	229.387	TERT;CDK2;MDM2;TP53
Leukocyte adhesion deficiency type 1	4.55677e-05	0.000300507	22.9472	229.387	SUZ12;HDAC1;SP1;TP53
ALPHA-THALASSEMIA/MENTAL RETARDATION SYNDROME, NONDELETION TYPE, X-LINKED	4.57689e-05	0.000300778	51.862	518.2	TERT;TP53;SMARCA4
Neoplasms, Neuroepithelial	4.57689e-05	0.000300778	51.862	518.2	TOP2A;TOP2B;MDM2
Retrognathia	4.92981e-05	0.000323406	14.0202	139.047	SUZ12;CREBBP;LMNA;NBN;EZH2
Kidney Diseases	4.95937e-05	0.000324281	5.38421	53.3664	CREBBP;SMAD3;PARP1;TERT;CHEK2;PPARG;SIRT1;TP53;TBX3;BRD4
Atrial Fibrillation	4.96041e-05	0.000324281	8.15919	80.8693	SMAD2;SMAD3;TERT;CAV1;LMNA;EMD;TP53
Cockayne Syndrome, Type II	5.28687e-05	0.000343236	49.1299	483.817	PARP1;ERCC6;TP53
Pancreatic carcinoma, familial	5.28687e-05	0.000343236	49.1299	483.817	CDK2;BRCA1;TP53
Hypoplastic iliac wing	5.28687e-05	0.000343236	49.1299	483.817	CREBBP;ERCC6;EZH2
myeloblastosis	5.28687e-05	0.000343236	49.1299	483.817	TOP2A;FOXM1;TP53
Hepatoma, Morris	5.3383e-05	0.000345977	13.7771	135.539	RB1;MYC;CTNNB1;FOXM1;TP53
Hepatitis C	5.3538e-05	0.000346384	4.87535	47.9496	RB1;TOP2A;SMAD2;ILF3;SMAD3;BCL6;MYC;CTNNB1;PPARG;TP53;BRD4
Low grade glioma	5.54324e-05	0.000357411	21.757	213.226	BCL6;MYC;ECT2;TP53
Precursor cell lymphoblastic lymphoma	5.54324e-05	0.000357411	21.757	213.226	BCL6;MYC;CDK2;TP53
Pituitary Adenoma	5.64948e-05	0.000363637	7.98618	78.1157	RB1;SMAD3;MYC;CTNNB1;PPARG;TP53;EZH2
Fibroadenoma	5.9042e-05	0.000378735	21.3871	208.252	RB1;TERT;MYC;TP53
gliosarcoma	5.9042e-05	0.000378735	21.3871	208.252	RB1;MDM2;PPARG;TP53
Malignant neoplasm of gallbladder	6.05469e-05	0.000387091	9.85404	95.7033	YAP1;MYC;CDK2;SNAI1;TP53;BRD4
Activated B-cell type diffuse large B-cell lymphoma	6.06535e-05	0.000387091	46.6711	453.192	BCL6;MYC;TP53
Leukemia secondary	6.06535e-05	0.000387091	46.6711	453.192	TOP2A;NPM1;EZH2
Fibrosarcoma	6.15103e-05	0.000391893	7.8748	76.3565	SMAD2;SP1;CAV1;SNAI1;MDM2;TP53;RELA
Anaplastic carcinoma	6.2219e-05	0.000395738	9.80378	94.9481	RB1;TERT;MYC;PPARG;BRCA1;TP53
Uterine Cancer	6.282e-05	0.000398886	21.0296	203.467	SMAD3;PPP2R1A;BRCA1;AURKA
Laryngeal Squamous Cell Carcinoma	6.47432e-05	0.000410404	13.2045	127.358	MDM2;FOXM1;TP53;RELA;AURKA
Multiple Sclerosis	6.56487e-05	0.000414905	4.14964	39.966	PARP1;UHRF1;CAV1;XIAP;SIRT1;RELA;LMNB1;IFI16;SP1;LMNA;PPARG;TP53;EZH2
Cytopenia	6.5674e-05	0.000414905	9.70475	93.4646	NPM1;FANCD2;BRCA1;NBN;TP53;EZH2
Interstitial lung fibrosis	6.72232e-05	0.00042398	13.0956	125.816	YAP1;SNAI1;PPARG;SIRT1;TP53
Polycythemia Vera	6.74581e-05	0.000424749	9.65598	92.7361	TERT;SP1;MYC;MDM2;CTNNB1;TP53
Lymphoma, Undifferentiated	6.91523e-05	0.000433963	44.4464	425.761	BCL6;MYC;CHEK2
Uterine Neoplasms	6.91523e-05	0.000433963	44.4464	425.761	SMAD3;XIAP;AURKA
Congenital anemia	6.92807e-05	0.000434043	9.60769	92.0162	NPM1;FANCD2;BRCA1;NBN;TP53;EZH2
Fetal Growth Retardation	6.97129e-05	0.000435693	7.71336	73.8255	RB1;TERT;LMNA;DYRK1A;NBN;ERCC6;SMARCA4
Ependymoma	6.97759e-05	0.000435693	12.9885	124.302	YAP1;CAV1;MDM2;TP53;RELA
Cryptorchidism	7.0657e-05	0.000440464	6.5215	62.3304	CREBBP;ERCC3;FANCD2;HSF1;ERCC6;TBX3;SMARCA4;EZH2
stage, non-small cell lung cancer	7.09008e-05	0.000441252	20.3492	194.421	MYC;CDK2;MDM2;TP53
Chronic liver disease	7.24026e-05	0.000449854	12.8831	122.818	TOP2A;TERT;CTNNB1;SIRT6;TP53
Impaired cognition	7.45701e-05	0.000462556	5.11506	48.6123	VCP;CREBBP;ERCC3;LMNA;DYRK1A;PPARG;BRCA1;SIRT1;DBN1;LMNB1
Joint swelling	7.52132e-05	0.000465777	20.0252	190.143	RB1;HDAC1;CHEK2;TP53
Cardiomyopathy, Dilated	7.6824e-05	0.00047497	6.44051	61.0174	YAP1;LMNA;SNAI1;PPARG;BRCA1;EMD;SIRT1;TP53
Cognitive delay	7.73355e-05	0.000477347	4.34054	41.0934	SUZ12;CSNK2A1;TERT;ERCC3;PPP2R1A;FANCD2;NACC1;LMNA;CTNNB1;BUB3;SMARCA4;EZH2
Benign Prostatic Hyperplasia	7.81097e-05	0.000481335	6.42455	60.7595	TOP2A;KAT5;MYC;CAV1;SNAI1;PPARG;TP53;EZH2
Uterine Carcinosarcoma	7.83942e-05	0.000481509	42.424	401.066	SMAD2;PPP2R1A;TP53
Non-infiltrating lobular carcinoma	7.83942e-05	0.000481509	42.424	401.066	LMNA;BRCA1;TP53
Human papilloma virus infection	7.97135e-05	0.000488814	19.7113	186.017	TERT;CAV1;MDM2;TP53
Hepatolenticular Degeneration	8.44066e-05	0.00051675	19.4071	182.036	RB1;XIAP;PPARG;TP53
Thyroid Gland Follicular Adenoma	8.67006e-05	0.000527359	12.3806	115.796	TERT;CHEK2;PPARG;TP53;BRD4
Large auricle	8.67006e-05	0.000527359	12.3806	115.796	SUZ12;LMNA;DYRK1A;NBN;EZH2
Large pinnae	8.67006e-05	0.000527359	12.3806	115.796	SUZ12;LMNA;DYRK1A;NBN;EZH2
Macrotia	8.67006e-05	0.000527359	12.3806	115.796	SUZ12;LMNA;DYRK1A;NBN;EZH2
Trichothiodystrophy Syndromes	8.84074e-05	0.000536006	40.5774	378.732	ERCC3;SIRT1;TP53
Malignant Uterine Corpus Neoplasm	8.84074e-05	0.000536006	40.5774	378.732	PPP2R1A;CTNNB1;TP53
Stromal Neoplasm	8.92975e-05	0.000538795	19.1121	178.192	SMAD2;CAV1;CTNNB1;TP53
Benign Neoplasm	8.92975e-05	0.000538795	19.1121	178.192	TERT;MYC;HSF1;BRCA1
Neurofibromatosis 2	8.92975e-05	0.000538795	19.1121	178.192	YAP1;MDM2;BRCA1;TP53
Leukemia, Myeloid, Chronic-Phase	9.43913e-05	0.000568617	18.8259	174.479	MYC;BRCA1;SIRT1;TP53
Extraskeletal Myxoid Chondrosarcoma	9.92204e-05	0.0005939	38.8848	358.446	MYC;PPARG;TP53
Gastric lymphoma	9.92204e-05	0.0005939	38.8848	358.446	BCL6;MYC;TP53
Lobular carcinoma in situ of breast	9.92204e-05	0.0005939	38.8848	358.446	LMNA;BRCA1;TP53
Premenopausal breast cancer	9.92204e-05	0.0005939	38.8848	358.446	MDM2;BRCA1;TP53
Ureteral obstruction	9.96278e-05	0.000595391	12.0058	110.622	SMAD2;SMAD3;SIRT1;TP53;BRD4
Diabetic Nephropathy	0.000101281	0.000604309	5.44818	50.1103	PRMT1;CAV1;LMNA;SNAI1;CTNNB1;PPARG;SIRT1;RELA;EZH2
Systemic Scleroderma	0.000102658	0.000611557	5.43805	49.9436	SMAD2;SMAD3;SP1;MYC;CAV1;PPARG;SIRT1;TP53;RELA
Acute Erythroblastic Leukemia	0.000104198	0.000619746	8.89532	81.5632	ILF3;HSF1;PPARG;TP53;RELA;EZH2
ECTRODACTYLY, ECTODERMAL DYSPLASIA, AND CLEFT LIP/PALATE SYNDROME 1	0.000105208	0.000622796	18.2784	167.422	MYC;CTNNB1;EMD;TP53
hypopigmented skin patch	0.000105208	0.000622796	18.2784	167.422	TERT;ERCC3;FANCD2;CAV1
mixed gliomas	0.000105208	0.000622796	18.2784	167.422	TOP2A;SUZ12;TERT;TP53
Contracture of joint	0.000106622	0.000630178	11.8268	108.17	CREBBP;CAV1;NACC1;LMNA;EMD
Impaired glucose tolerance	0.000107812	0.000636206	7.17335	65.5295	CAV1;LMNA;PPARG;SIRT1;TP53;RELA;SENP1
Lymphoma, AIDS-Related	0.000110861	0.000649572	37.3275	339.95	BCL6;MYC;TP53
Depressed philtrum	0.000110861	0.000649572	37.3275	339.95	SUZ12;NBN;EZH2
Ovarian epithelial cancer recurrent	0.000110861	0.000649572	37.3275	339.95	PARP1;BRCA1;TP53
Hereditary gingival fibromatosis	0.000110941	0.000649572	18.0163	164.066	CAV1;CDK2;TP53;EZH2
Marginal Zone B-Cell Lymphoma	0.000110941	0.000649572	18.0163	164.066	BCL6;MYC;MDM2;TP53
Ki-1+ Anaplastic Large Cell Lymphoma	0.000114806	0.00067116	8.73327	79.2306	RB1;NPM1;BCL6;MYC;TP53;EZH2
Broad flat nasal bridge	0.000116284	0.000678742	7.08308	64.169	RB1;CREBBP;MAF;CSNK2A1;LMNA;ERCC6;SMARCA4
Breast Fibrocystic Disease	0.000116897	0.000679157	17.7617	160.818	MYC;MDM2;BRCA1;TP53
Central Nervous System Neoplasms	0.000116897	0.000679157	17.7617	160.818	YAP1;PARP1;MYC;TP53
Ewing Sarcoma/Peripheral Primitive Neuroectodermal Tumor	0.000116897	0.000679157	17.7617	160.818	PARP1;MYC;CAV1;TP53
Seminoma	0.000117588	0.000681067	8.69367	78.6632	RB1;CDK2;MDM2;XIAP;TP53;AURKA
Endometrioma	0.000117588	0.000681067	8.69367	78.6632	HDAC1;MYC;XIAP;CTNNB1;TP53;RELA
Nasal bridge wide	0.000122987	0.000706857	7.01682	63.1755	RB1;CREBBP;MAF;CSNK2A1;LMNA;ERCC6;SMARCA4
Acromegaly	0.000123082	0.000706857	17.5141	157.674	MYC;CAV1;PPARG;TP53
T-Cell Prolymphocytic Leukemia	0.000123357	0.000706857	35.89	323.026	MYC;TP53;EZH2
Treatment related leukaemia	0.000123357	0.000706857	35.89	323.026	TOP2B;CREBBP;TP53
Deep philtrum	0.000123357	0.000706857	35.89	323.026	SUZ12;NBN;EZH2
Dysgerminoma	0.000123357	0.000706857	35.89	323.026	PRKN;CTNNB1;BRCA1
Pigmented Basal Cell Carcinoma	0.000123357	0.000706857	35.89	323.026	RB1;TERT;TP53
Epstein-Barr Virus Infections	0.000132311	0.000757012	8.50086	75.9157	BCL6;MYC;MDM2;XIAP;TP53;RELA
Microcephaly	0.000135424	0.000773645	8.46331	75.3836	NACC1;DYRK1A;CTNNB1;BRCA1;NBN;ERCC6
Stereotyped Behavior	0.000136158	0.000774078	17.039	151.676	VCP;CREBBP;NACC1;TP53
Acute monocytic leukemia	0.000136158	0.000774078	17.039	151.676	NPM1;CREBBP;TP53;RELA
POLYARTERITIS NODOSA, CHILDHOOD-ONSET	0.000136735	0.000774078	34.559	307.488	TERT;MYC;TP53
Tongue Neoplasms	0.000136735	0.000774078	34.559	307.488	PARP1;BRCA1;TP53
X-Linked Emery-Dreifuss Muscular Dystrophy	0.000136735	0.000774078	34.559	307.488	VCP;LMNA;EMD
Childhood Rhabdomyosarcoma	0.000136735	0.000774078	34.559	307.488	RB1;MDM2;TP53
Lens Opacities	0.000137338	0.000776322	6.8879	61.2546	RB1;CREBBP;MAF;ERCC3;NACC1;BUB3;ERCC6
Periodontitis	0.000141824	0.000800474	8.38918	74.3359	IFI16;TERT;SP1;CAV1;PPARG;TP53
Abnormality of the fingernails	0.000150212	0.000844022	16.589	146.04	SUZ12;TERT;TBX3;EZH2
Desmoplastic	0.000150212	0.000844022	16.589	146.04	CAV1;PPARG;TP53;SMARCA4
Schizophrenia	0.000150213	0.000844022	3.21573	28.3095	PRKN;CREBBP;SMAD3;CSNK2A1;HDAC1;CAV1;BRCA1;SIRT1;RELA;KAT5;TERT;SP1;MDM2;CTNNB1;PPARG;TP53;DBN1
Sebaceous Adenocarcinoma	0.000151023	0.000846046	33.3231	293.179	CTNNB1;BRCA1;TP53
Lipomatosis, Multiple	0.000151023	0.000846046	33.3231	293.179	RB1;MDM2;TP53
Malignant Squamous Cell Neoplasm	0.00015209	0.000850756	10.9296	96.0828	FANCD2;CHEK2;CDK2;MDM2;TP53
Common Variable Immunodeficiency	0.000156859	0.000876128	10.8547	95.0892	SMAD3;TERT;BCL6;XIAP;TP53
Vascular lesions	0.000157619	0.000876463	16.3727	143.348	MYC;PPARG;TOPBP1;TP53
Acute myelomonocytic leukemia	0.000157619	0.000876463	16.3727	143.348	NPM1;CREBBP;MDM2;TP53
Insulin Resistance	0.000157619	0.000876463	16.3727	143.348	CAV1;LMNA;PPARG;SIRT1
Familial lichen amyloidosis	0.000161742	0.0008943	10.7808	94.1115	PRKN;VCP;UHRF1;TP53;AURKA
Sarcoma, metastatic	0.000164395	0.0008943	153.3	1335.74	LMNA;TP53
Abnormal hair whorl	0.000164395	0.0008943	153.3	1335.74	PPP2R1A;LMNA
Ventricular Remodeling	0.000164395	0.0008943	153.3	1335.74	SMAD2;SMAD3
Acinar cell carcinoma of pancreas	0.000164395	0.0008943	153.3	1335.74	BRCA1;TP53
Aristolochic Acid Nephropathy	0.000164395	0.0008943	153.3	1335.74	SMAD3;TP53
Autosomal Recessive Emery-Dreifuss Muscular Dystrophy	0.000164395	0.0008943	153.3	1335.74	LMNA;EMD
Cecal Neoplasms	0.000164395	0.0008943	153.3	1335.74	CTNNB1;TP53
Deep-set nails	0.000164395	0.0008943	153.3	1335.74	SUZ12;EZH2
Erythroleukemia	0.000164395	0.0008943	153.3	1335.74	ILF3;EZH2
Hereditary Ovarian Carcinoma	0.000164395	0.0008943	153.3	1335.74	BRCA1;TP53
Left Ventricle Remodeling	0.000164395	0.0008943	153.3	1335.74	SMAD2;SMAD3
Malignant neoplasm of cecum	0.000164395	0.0008943	153.3	1335.74	CTNNB1;TP53
Ovarian papillary adenocarcinoma	0.000164395	0.0008943	153.3	1335.74	PRKN;CTNNB1
Prominent superficial veins	0.000164395	0.0008943	153.3	1335.74	LMNA;PPARG
Abnormality of metabolism/homeostasis	0.000171855	0.000932182	10.636	92.2022	RB1;PRKN;CHEK2;CTNNB1;TP53
Aplastic Anemia	0.000171855	0.000932182	10.636	92.2022	TERT;FANCD2;NBN;TP53;EZH2
Leukopenia	0.000173658	0.000940603	8.0709	69.8813	PARP1;ERCC3;FANCD2;MDM2;CTNNB1;TP53
Muscle Spasticity	0.000176166	0.000952815	6.60448	57.0897	SUZ12;VCP;ERCC3;NACC1;ERCC6;LMNB1;EZH2
Trigeminal Neuralgia	0.000182436	0.000982486	31.0984	267.73	PARP1;CTNNB1;BRCA1
Childhood T Acute Lymphoblastic Leukemia	0.000182436	0.000982486	31.0984	267.73	PRKN;SMAD3;TP53
Polyarteritis Nodosa	0.000182436	0.000982486	31.0984	267.73	TERT;MYC;TP53
Demyelinating Diseases	0.000189907	0.00102126	15.561	133.342	PPARG;SIRT1;TP53;LMNB1
Cardiomegaly	0.000193525	0.00103837	10.3577	88.5591	SMAD3;PARP1;CAV1;SIRT6;TP53
Patent ductus arteriosus	0.000193641	0.00103837	7.90418	67.5769	CREBBP;PARP1;LMNA;FOXM1;TP53;SMARCA4
Acquired Hypogammaglobulinemia	0.000198671	0.00106281	15.3705	131.016	TERT;BCL6;XIAP;TP53
Mammary Neoplasms, Experimental	0.000199254	0.00106281	10.2903	87.6831	RB1;XIAP;BRCA1;TP53;AURKA
Richter's syndrome	0.000199612	0.00106281	30.0938	256.373	BCL6;MYC;TP53
Sarcoma, Spindle Cell	0.000199612	0.00106281	30.0938	256.373	MDM2;TP53;SMARCA4
Parathyroid Gland Adenocarcinoma	0.000199612	0.00106281	30.0938	256.373	TERT;TP53;EZH2
Familial multiple trichoepitheliomata	0.000205112	0.00109055	10.2238	86.8204	TERT;MYC;MDM2;PPARG;TP53
Coronary Arteriosclerosis	0.000206615	0.00109698	4.48725	38.0728	MAF;PARP1;TERT;CAV1;LMNA;PPARG;SIRT1;TP53;SENP1;SMARCA4
Coronary heart disease	0.00020829	0.00110432	4.14438	35.1302	YAP1;MAF;SMAD3;CAV1;LMNA;PPARG;SIRT1;TP53;TBX3;SENP1;SMARCA4
Leukemia, T-Cell	0.000212543	0.00112528	6.39739	54.0986	TERT;MYC;MDM2;SIRT1;TP53;RELA;EZH2
Metastatic malignant neoplasm to brain	0.000217222	0.00114347	10.0934	85.1338	CAV1;BRCA1;TOPBP1;TP53;EZH2
Prostate Cancer, Hereditary, 7	0.000217804	0.00114347	29.1519	245.806	CAV1;TP53;SENP1
Acanthosis Nigricans	0.000217804	0.00114347	29.1519	245.806	CAV1;LMNA;PPARG
Complete trisomy 18 syndrome	0.000217804	0.00114347	29.1519	245.806	BCL6;MYC;TP53
Follicular neoplasm	0.000217804	0.00114347	29.1519	245.806	TERT;PPARG;TP53
Low Grade Squamous Intraepithelial Neoplasia	0.000217804	0.00114347	29.1519	245.806	TERT;SP1;TP53
Hyperglycemia	0.000218935	0.0011478	5.4952	46.3066	PARP1;SP1;LMNA;CDK2;XIAP;PPARG;SIRT1;RELA
Neuroendocrine Tumors	0.000219974	0.00115165	7.71289	64.9579	YAP1;TERT;MYC;CTNNB1;FOXM1;TP53
Bronchioloalveolar Adenocarcinoma	0.000226716	0.00118529	14.8258	124.415	PRKN;TERT;CAV1;TP53
Unilateral Breast Carcinoma	0.000229655	0.00118692	122.634	1027.54	BRCA1;TP53
Unilateral Breast Neoplasms	0.000229655	0.00118692	122.634	1027.54	BRCA1;TP53
Weaver syndrome	0.000229655	0.00118692	122.634	1027.54	SUZ12;EZH2
Carcinoma of Endocrine Gland	0.000229655	0.00118692	122.634	1027.54	TP53;PELP1
Composite Lymphoma	0.000229655	0.00118692	122.634	1027.54	BCL6;MDM2
Intratubular malignant germ cells	0.000229655	0.00118692	122.634	1027.54	MDM2;TP53
Malignant neoplasm of appendix	0.000229655	0.00118692	122.634	1027.54	MDM2;BRCA1
Primary malignant neoplasm of appendix	0.000229655	0.00118692	122.634	1027.54	MDM2;BRCA1
TARSAL-CARPAL COALITION SYNDROME	0.000229868	0.00118692	9.96623	83.4971	RB1;TERT;CDK2;TP53;EZH2
VITILIGO-ASSOCIATED MULTIPLE AUTOIMMUNE DISEASE SUSCEPTIBILITY 1 (finding)	0.000236398	0.00121724	9.90383	82.6969	PARP1;SP1;LMNA;MDM2;TP53
Contracture	0.000236398	0.00121724	9.90383	82.6969	CREBBP;CAV1;NACC1;LMNA;EMD
Exocrine pancreatic insufficiency	0.000237036	0.00121724	28.267	235.953	CDK2;BRCA1;TP53
Inflammatory Myofibroblastic Tumor	0.000237036	0.00121724	28.267	235.953	NPM1;MDM2;TP53
Progressive Neoplastic Disease	0.000243068	0.00124651	9.84219	81.9084	MYC;MDM2;XIAP;BRCA1;TP53
Endothelial dysfunction	0.00024401	0.00124964	7.56032	62.889	CAV1;LMNA;PPARG;BRCA1;SIRT1;RELA
Embryonal Rhabdomyosarcoma	0.000246927	0.00126286	14.4835	120.306	YAP1;TERT;MDM2;TP53
Childhood Leukemia	0.000249881	0.00127598	9.78132	81.1314	PARP1;CAV1;MDM2;NBN;SMARCA4
Generalized hypotonia	0.000250172	0.00127598	4.80164	39.8217	CREBBP;CSNK2A1;PPP2R1A;NACC1;DYRK1A;CTNNB1;ERCC6;SMARCA4;EZH2
Progressive cGVHD	0.000256838	0.00129927	9.72118	80.3657	MYC;MDM2;XIAP;BRCA1;TP53
Adenoma, Basal Cell	0.000257335	0.00129927	27.4343	226.748	SUZ12;CTNNB1;TP53
Adenoma, Monomorphic	0.000257335	0.00129927	27.4343	226.748	SUZ12;CTNNB1;TP53
Tubular Aggregate Myopathy	0.000257335	0.00129927	27.4343	226.748	CREBBP;MYC;CDK2
Atypical Lipoma	0.000257335	0.00129927	27.4343	226.748	TERT;MDM2;TP53
Immunoblastic Large-Cell Lymphoma	0.000257335	0.00129927	27.4343	226.748	BCL6;MYC;TP53
Mitochondrial abnormalities	0.000257335	0.00129927	27.4343	226.748	VCP;CREBBP;TP53
Stereotypic Movement Disorder	0.000257504	0.00129927	14.3182	118.332	VCP;CREBBP;NACC1;TP53
Intraepithelial Neoplasia	0.000268403	0.00135245	14.1566	116.41	BRCA1;TP53;RELA;EZH2
Keloid	0.000271193	0.00136468	9.60309	78.8671	SMAD2;CREBBP;SMAD3;PPARG;TP53
Adenoma, Trabecular	0.000278724	0.00139883	26.6491	218.131	SUZ12;CTNNB1;TP53
Papillary adenoma	0.000278724	0.00139883	26.6491	218.131	SUZ12;CTNNB1;TP53
Traditional Serrated Adenoma	0.00027963	0.00139964	13.9986	114.537	CREBBP;UHRF1;CDK2;TP53
AMYOTROPHIC LATERAL SCLEROSIS 1	0.00027963	0.00139964	13.9986	114.537	CREBBP;HSF1;SNAI1;XIAP
Increase in blood pressure	0.000293859	0.0014689	9.43119	76.6983	SMAD3;LMNA;PPARG;ERCC6;TP53
Retinal Detachment	0.00030309	0.00148775	13.6929	110.933	MDM2;XIAP;CTNNB1;TP53
Sparse hair	0.00030309	0.00148775	13.6929	110.933	TERT;LMNA;ERCC6;EZH2
PARKINSON DISEASE 2, AUTOSOMAL RECESSIVE JUVENILE	0.00030309	0.00148775	13.6929	110.933	PRKN;PARP1;TP53;RELA
Thin, sparse hair	0.00030309	0.00148775	13.6929	110.933	TERT;LMNA;ERCC6;EZH2
Hepatitis C, Chronic	0.000303525	0.00148775	6.01926	48.7563	SMAD2;SMAD3;BCL6;CDK2;MDM2;FOXM1;TP53
Endometrial stromal sarcoma, high grade	0.000305545	0.00148775	102.19	827.064	SUZ12;CTNNB1
Fetal Membranes, Premature Rupture	0.000305545	0.00148775	102.19	827.064	LMNA;RELA
Pulmonary Hypertension, Primary, 1, With Hereditary Hemorrhagic Telangiectasia	0.000305545	0.00148775	102.19	827.064	HDAC1;CAV1
PULMONARY HYPERTENSION, PRIMARY, DEXFENFLURAMINE-ASSOCIATED	0.000305545	0.00148775	102.19	827.064	HDAC1;CAV1
Pulmonary Hypertension, Primary, Fenfluramine-Associated	0.000305545	0.00148775	102.19	827.064	HDAC1;CAV1
Uterine carcinoma	0.000305545	0.00148775	102.19	827.064	CAV1;TP53
Brenner Tumor	0.000305545	0.00148775	102.19	827.064	MYC;TP53
Common wart	0.000305545	0.00148775	102.19	827.064	MDM2;TP53
Diffuse Large B-Cell Lymphoma Germinal Center B-Cell Type	0.000305545	0.00148775	102.19	827.064	MYC;EZH2
Disorder of lymph node	0.000305545	0.00148775	102.19	827.064	MDM2;TP53
Endometrial Stromal Tumors	0.000305545	0.00148775	102.19	827.064	SUZ12;CTNNB1
Gastrointestinal lymphoma	0.000305545	0.00148775	102.19	827.064	MYC;NBN
Grade III Chondrosarcoma	0.000305545	0.00148775	102.19	827.064	MYC;MDM2
Krukenberg Tumor	0.000305545	0.00148775	102.19	827.064	BRCA1;PELP1
Non-small cell lung cancer stage II	0.000305545	0.00148775	102.19	827.064	CDK2;TP53
Mucosa-Associated Lymphoid Tissue Lymphoma	0.00030975	0.00150627	9.31994	75.3027	BCL6;MYC;MDM2;TP53;RELA
Sweating	0.000315334	0.0015275	13.545	109.198	TERT;CAV1;PPARG;TP53
Hyperhidrosis disorder	0.000315334	0.0015275	13.545	109.198	TERT;CAV1;PPARG;TP53
Increased sweating	0.000315334	0.0015275	13.545	109.198	TERT;CAV1;PPARG;TP53
Bacterial Infections	0.000322463	0.00156002	7.16321	57.5888	KAT5;TERT;XIAP;SIRT1;RELA;EZH2
Xeroderma pigmentosum, group A	0.000324876	0.00156968	25.2061	202.457	ERCC3;XIAP;TP53
Cataract	0.000331368	0.00159899	5.1536	41.2921	RB1;CREBBP;MAF;ERCC3;NACC1;BUB3;ERCC6;SIRT1
Freckles	0.000349687	0.00168091	24.5415	195.313	TERT;ERCC3;ERCC6
Malignant Meningioma	0.000349687	0.00168091	24.5415	195.313	TERT;CHEK2;TP53
Prolymphocytic Leukemia	0.000349687	0.00168091	24.5415	195.313	MYC;SIRT1;TP53
Gastritis	0.000352331	0.0016893	9.05288	71.9789	RB1;TERT;CAV1;PPARG;TP53
insulinoma	0.000352331	0.0016893	9.05288	71.9789	SMAD3;CTNNB1;BRCA1;FOXM1;TP53
Cerebral Infarction	0.000368477	0.00176446	6.9797	55.1824	KAT5;PARP1;SP1;PPARG;SIRT1;TP53
Arrhythmogenic Right Ventricular Dysplasia	0.000375686	0.00179214	23.9111	188.581	LMNA;CTNNB1;PPARG
Clear Cell Sarcoma of Soft Tissue	0.000375686	0.00179214	23.9111	188.581	CREBBP;MYC;PPARG
Isochromosomes	0.000375686	0.00179214	23.9111	188.581	TERT;MYC;TP53
Hypertrophy of lower jaw	0.000381934	0.00181503	12.8507	101.138	CAV1;PPARG;ERCC6;EZH2
mandibular excess (physical finding)	0.000381934	0.00181503	12.8507	101.138	CAV1;PPARG;ERCC6;EZH2
Mandibular hyperplasia	0.000381934	0.00181503	12.8507	101.138	CAV1;PPARG;ERCC6;EZH2
Coronary Artery Disease	0.000385498	0.00181915	3.84008	30.1868	RB1;MAF;SMAD3;TERT;CAV1;LMNA;PPARG;SIRT1;TP53;SENP1;SMARCA4
Clinically Isolated Syndrome, CNS Demyelinating	0.000391995	0.00181915	87.5868	687.054	TP53;SIRT1
Epithelioid hemangioendothelioma, malignant	0.000391995	0.00181915	87.5868	687.054	YAP1;MYC
Tendinitis	0.000391995	0.00181915	87.5868	687.054	TP53;SIRT1
X-Linked Dyskeratosis Congenita	0.000391995	0.00181915	87.5868	687.054	TERT;TP53
Adult Soft Tissue Sarcoma	0.000391995	0.00181915	87.5868	687.054	MDM2;TP53
Autosomal Dominant Emery-Dreifuss Muscular Dystrophy (disorder)	0.000391995	0.00181915	87.5868	687.054	LMNA;EMD
Bronchial carcinoid	0.000391995	0.00181915	87.5868	687.054	CDK2;TP53
Carcinoid tumor of lung	0.000391995	0.00181915	87.5868	687.054	LMNA;TP53
Carcinoma in situ of fallopian tube	0.000391995	0.00181915	87.5868	687.054	BRCA1;TP53
Cerebrooculofacioskeletal Syndrome 1	0.000391995	0.00181915	87.5868	687.054	ERCC3;ERCC6
Chronic fatigue	0.000391995	0.00181915	87.5868	687.054	BRCA1;TP53
Demyelination	0.000391995	0.00181915	87.5868	687.054	TP53;SIRT1
Functional intestinal obstruction	0.000391995	0.00181915	87.5868	687.054	BRCA1;TP53
Lung cancer stage I	0.000391995	0.00181915	87.5868	687.054	HDAC1;SP1
Medullary carcinoma of breast	0.000391995	0.00181915	87.5868	687.054	BRCA1;TP53
Metaplastic breast carcinoma	0.000391995	0.00181915	87.5868	687.054	BRCA1;TP53
Progression of prostate cancer	0.000391995	0.00181915	87.5868	687.054	FOXM1;EZH2
Prominent fingertip pads	0.000391995	0.00181915	87.5868	687.054	CREBBP;EZH2
Secondary physiologic amenorrhea	0.000402898	0.00186285	23.3121	182.227	LMNA;PPARG;ERCC6
Sarcoma, Epithelioid	0.000402898	0.00186285	23.3121	182.227	TP53;SMARCA4;EZH2
Broad thumbs	0.000402898	0.00186285	23.3121	182.227	SUZ12;CREBBP;EZH2
Increased size of the mandible	0.000411194	0.00189887	12.5924	98.1758	CAV1;PPARG;ERCC6;EZH2
Carcinoma, Spindle-Cell	0.000419219	0.00192882	8.70351	67.6882	RB1;MYC;SNAI1;BRCA1;TP53
Acquired Immunodeficiency Syndrome	0.000419219	0.00192882	8.70351	67.6882	SMAD3;BCL6;SP1;MYC;TP53
Bronchopulmonary Dysplasia	0.000419219	0.00192882	8.70351	67.6882	HDAC1;PPARG;FOXM1;SIRT1;SMARCA4
Mixed Salivary Gland Tumor	0.000426409	0.0019595	12.4671	96.7459	TERT;MDM2;CTNNB1;TP53
Acquired aplastic anemia	0.000431346	0.00197014	22.7424	176.222	TERT;TP53;EZH2
Birthmark	0.000431346	0.00197014	22.7424	176.222	CREBBP;FANCD2;NBN
Medullomyoblastoma	0.000431346	0.00197014	22.7424	176.222	MYC;CTNNB1;BRD4
Melanotic medulloblastoma	0.000431346	0.00197014	22.7424	176.222	MYC;CTNNB1;BRD4
Monoclonal Gammapathies	0.000431346	0.00197014	22.7424	176.222	RB1;MYC;TP53
Muscular Dystrophy, Duchenne	0.000439981	0.00200471	8.60854	66.5335	PARP1;TERT;EMD;RELA;EZH2
Long philtrum	0.000439981	0.00200471	8.60854	66.5335	SUZ12;MAF;CTNNB1;ERCC6;EZH2
Adenoma, Microcystic	0.000461053	0.00208807	22.1998	170.539	SUZ12;CTNNB1;TP53
Age-related cataract	0.000461053	0.00208807	22.1998	170.539	LMNA;SIRT1;TP53
Cafe-au-Lait Spots	0.000461053	0.00208807	22.1998	170.539	CREBBP;FANCD2;NBN
Lipoatrophy	0.000461053	0.00208807	22.1998	170.539	CAV1;LMNA;PPARG
Myxoid/Round Cell Liposarcoma	0.000461053	0.00208807	22.1998	170.539	MDM2;PPARG;TP53
Pituitary Neoplasms	0.000467467	0.00211457	6.66241	51.0886	RB1;TOP2A;PPARG;FOXM1;TP53;EZH2
Seizures	0.00047145	0.00213002	3.52452	26.9967	PRKN;CREBBP;MAF;PPP2R1A;NACC1;DYRK1A;MDM2;CTNNB1;ERCC6;TP53;SMARCA4;EZH2
Secondary Neoplasm	0.000474465	0.00213339	12.1056	92.6482	PRKN;FOXM1;TP53;AURKA
Leukemia, Myelomonocytic, Chronic	0.000474465	0.00213339	12.1056	92.6482	NPM1;CREBBP;TP53;EZH2
Tumor Promotion	0.000474465	0.00213339	12.1056	92.6482	SMAD3;KAT5;MDM2;TP53
Class III malocclusion	0.000474465	0.00213339	12.1056	92.6482	CAV1;PPARG;ERCC6;EZH2
Metabolic Syndrome X	0.00047563	0.00213457	4.86955	37.2563	CHEK2;CAV1;LMNA;SNAI1;PPARG;BRCA1;SIRT1;RELA
Kidney Failure	0.000475864	0.00213457	6.63918	50.7922	PRKN;PARP1;CAV1;PPARG;ERCC6;TP53
Epilepsy	0.000482369	0.00216117	3.51488	26.8425	VCP;CREBBP;MAF;PPP2R1A;SP1;NACC1;DYRK1A;ERCC6;SIRT1;TP53;SMARCA4;EZH2
Leukemia, Megakaryoblastic, of Down Syndrome	0.000488934	0.0021699	76.6346	584.207	TP53;EZH2
Subacute progressive viral hepatitis	0.000488934	0.0021699	76.6346	584.207	CTNNB1;TP53
stage, endometrial cancer	0.000488934	0.0021699	76.6346	584.207	CTNNB1;TP53
Childhood Soft Tissue Sarcoma	0.000488934	0.0021699	76.6346	584.207	TP53;SIRT1
Entropion	0.000488934	0.0021699	76.6346	584.207	LMNA;ERCC6
Malignant tumor of eye	0.000488934	0.0021699	76.6346	584.207	MDM2;TP53
NUT midline carcinoma	0.000488934	0.0021699	76.6346	584.207	MYC;BRD4
Papilledema	0.000488934	0.0021699	76.6346	584.207	CTNNB1;TP53
Decreased fertility	0.000492042	0.00218111	21.6824	165.154	ERCC3;LMNA;TBX3
Gait abnormality	0.000495285	0.0021929	8.37988	63.7741	PRKN;VCP;LMNA;DYRK1A;LMNB1
Reperfusion Injury	0.000508571	0.00224908	11.876	90.0665	TERT;CAV1;PPARG;RELA
Serum triglycerides raised	0.000524335	0.00231335	21.1886	160.045	CAV1;LMNA;PPARG
ATRICHIA WITH PAPULAR LESIONS	0.000524335	0.00231335	21.1886	160.045	TOP2B;NPM1;PPARG
Muscular Dystrophy, Facioscapulohumeral	0.000544389	0.00239901	11.6549	87.5965	FXR1;LMNA;EMD;TP53
Barrett Epithelium	0.000557956	0.00244447	20.7167	155.193	PPARG;TP53;RELA
contracture of elbow	0.000557956	0.00244447	20.7167	155.193	LMNA;ERCC6;EMD
Delayed myelination	0.000557956	0.00244447	20.7167	155.193	PPP2R1A;NACC1;ERCC6
Embryonal Neoplasm	0.000557956	0.00244447	20.7167	155.193	MYC;TP53;EZH2
keratoacanthoma	0.000557956	0.00244447	20.7167	155.193	TERT;CTNNB1;TP53
Lipodystrophy	0.000562954	0.0024635	11.5474	86.4013	CAV1;LMNA;PPARG;EMD
Arthritis, Psoriatic	0.000568385	0.00248437	8.12089	60.685	KAT5;PRMT1;PPARG;TP53;RELA
Inflammation	0.000570996	0.00249289	5.39404	40.2834	SMAD3;PARP1;CTNNB1;PPARG;SIRT1;TP53;RELA
Renal fibrosis	0.000581316	0.00253196	8.07925	60.1922	SMAD2;SMAD3;SNAI1;SIRT1;TP53
Neuroectodermal Tumor, Primitive	0.000581966	0.00253196	11.4418	85.2315	MYC;CDK2;CTNNB1;TP53
Head and Neck Carcinoma	0.000581966	0.00253196	11.4418	85.2315	CSNK2A1;MDM2;BRCA1;TP53
Peripheral Neuropathy	0.000586109	0.00254703	6.37234	47.423	PRKN;SMAD3;ERCC3;LMNA;ERCC6;AURKA
Shawl scrotum	0.000596294	0.00255293	68.1162	505.748	CREBBP;TBX3
Arterial aneurysm	0.000596294	0.00255293	68.1162	505.748	SMAD2;SMAD3
Chromosome Breaks	0.000596294	0.00255293	68.1162	505.748	MYC;BRCA1
Digestive System Disorders	0.000596294	0.00255293	68.1162	505.748	PPARG;TP53
High Grade Ovarian Serous Adenocarcinoma	0.000596294	0.00255293	68.1162	505.748	BRCA1;TP53
HIV-Associated Lipodystrophy Syndrome	0.000596294	0.00255293	68.1162	505.748	LMNA;PPARG
HODGKIN'S AND NON-HODGKIN'S LYMPHOMA	0.000596294	0.00255293	68.1162	505.748	NBN;TP53
Immunoproliferative Small Intestinal Disease	0.000596294	0.00255293	68.1162	505.748	BCL6;TP53
Lipoatrophic Diabetes Mellitus	0.000596294	0.00255293	68.1162	505.748	CAV1;PPARG
Malignant neoplasm of fallopian tube	0.000596294	0.00255293	68.1162	505.748	BRCA1;TP53
Marek Disease	0.000596294	0.00255293	68.1162	505.748	TERT;TP53
Peripheral Nerve Sheath Neoplasm	0.000596294	0.00255293	68.1162	505.748	SUZ12;TP53
Pulmonary Blastoma	0.000596294	0.00255293	68.1162	505.748	CTNNB1;TP53
Carcinoma, Cribriform	0.000601429	0.00256906	11.3382	84.0863	MYC;CTNNB1;PPARG;TP53
Carcinoma, Granular Cell	0.000601429	0.00256906	11.3382	84.0863	MYC;CTNNB1;PPARG;TP53
Cirrhosis	0.000603232	0.00257384	5.34229	39.6035	RB1;TERT;CAV1;MDM2;CTNNB1;SIRT1;TP53
Condition, Preneoplastic	0.000621351	0.00264252	11.2364	82.9652	MYC;MDM2;FOXM1;TP53
Familial (FPAH)	0.000621351	0.00264252	11.2364	82.9652	PRKN;SMAD3;BRCA1;TP53
Cervical Intraepithelial Neoplasia	0.000621438	0.00264252	7.95685	58.7492	VCP;TERT;MYC;FOXM1;TP53
nervous system disorder	0.000628348	0.00266676	5.30412	39.1042	VCP;CREBBP;KAT5;PARP1;PPARG;TP53;LMNB1
stage, prostate cancer	0.000629267	0.00266676	19.8331	146.189	MYC;TP53;EZH2
Cervical Squamous Intraepithelial Neoplasia	0.000629267	0.00266676	19.8331	146.189	TERT;MYC;TP53
Adenocarcinoma, Basal Cell	0.000641736	0.00271044	11.1364	81.8674	MYC;CTNNB1;PPARG;TP53
Leukemia, B-Cell	0.000641736	0.00271044	11.1364	81.8674	BCL6;MYC;XIAP;TP53
Joint stiffness	0.000641736	0.00271044	11.1364	81.8674	SUZ12;LMNA;ERCC6;EZH2
Addictive Behavior	0.000663604	0.00279965	7.83807	57.3577	CREBBP;BCL6;MYC;HSF1;EZH2
Convex nasal ridge	0.000667001	0.00280768	19.4189	142.005	CREBBP;LMNA;NBN
Metaplasia	0.000667001	0.00280768	19.4189	142.005	BCL6;CTNNB1;TP53
Giant Cell Arteritis	0.000683924	0.0028757	10.9416	79.7388	PRKN;LMNA;MDM2;TP53
Fatty Liver	0.000690197	0.00289883	5.21709	37.9727	SP1;MYC;HSF1;SIRT6;PPARG;SIRT1;RELA
Carcinomatosis of peritoneal cavity	0.000706149	0.00294935	19.0217	138.015	TERT;BRCA1;TP53
Desmoplastic Medulloblastoma	0.000706149	0.00294935	19.0217	138.015	MYC;CTNNB1;BRD4
Flexion contracture - elbow	0.000706149	0.00294935	19.0217	138.015	LMNA;ERCC6;EMD
Generalized hirsutism	0.000706149	0.00294935	19.0217	138.015	CAV1;PPARG;SMARCA4
Invasive Lobular Breast Carcinoma	0.000706149	0.00294935	19.0217	138.015	LMNA;BRCA1;TP53
CRANIOSYNOSTOSIS, TYPE 2	0.000714007	0.00296242	61.3015	444.106	ERCC6;TP53
Breast cancer stage II	0.000714007	0.00296242	61.3015	444.106	BRCA1;TP53
Carcinoma of anal margin	0.000714007	0.00296242	61.3015	444.106	MDM2;TP53
Decreased circulating high-density lipoprotein levels	0.000714007	0.00296242	61.3015	444.106	LMNA;PPARG
Mandibuloacral dysostosis	0.000714007	0.00296242	61.3015	444.106	LMNA;SIRT1
Pelvic girdle weakness	0.000714007	0.00296242	61.3015	444.106	VCP;LMNA
Adult Acute Lymphocytic Leukemia	0.000728042	0.00301732	10.7535	77.6956	MYC;MDM2;TP53;EZH2
Rous Sarcoma	0.000746732	0.00309137	18.6403	134.207	CAV1;BRCA1;BRD4
Adenocarcinoma, Oxyphilic	0.000750839	0.00309814	10.6618	76.7046	MYC;CTNNB1;PPARG;TP53
Congenital heart disease	0.000750839	0.00309814	10.6618	76.7046	SMAD2;SMAD3;FANCD2;SMARCA4
Gastrointestinal Neoplasms	0.000750839	0.00309814	10.6618	76.7046	CHEK2;CTNNB1;BRCA1;TP53
Parkinsonian Disorders	0.000754335	0.00310915	7.61074	54.7188	PRKN;VCP;SMAD3;PARP1;TP53
Lymphoproliferative Disorders	0.000770316	0.00317154	7.57412	54.2966	NPM1;BCL6;MYC;XIAP;TP53
Peripheral T-Cell Lymphoma	0.000774137	0.00318379	10.5717	75.7331	TERT;BCL6;CAV1;TP53
Respiratory syncytial virus (RSV) infection in conditions classified elsewhere and of unspecified site	0.000786548	0.00322776	7.53784	53.8794	CDK2;PPARG;TP53;RELA;AURKA
Carcinoma	0.000786548	0.00322776	7.53784	53.8794	RB1;TERT;MYC;BRCA1;TP53
Hepatocellular Adenoma	0.000788772	0.00323336	18.2739	130.568	TERT;CTNNB1;TP53
Hernia, Inguinal	0.000797942	0.00326739	10.4831	74.7807	SUZ12;SMAD3;TBX3;EZH2
Severe Combined Immunodeficiency	0.000803034	0.00328466	7.5019	53.4669	CDK2;PPARG;NBN;FOXM1;TP53
Adenocarcinoma, Tubular	0.00082226	0.00335965	10.3959	73.8469	MYC;CTNNB1;PPARG;TP53
Atherogenesis	0.000832288	0.0033743	17.9216	127.088	PARP1;PPARG;SIRT1
Adenocarcinoma, intestinal type	0.000842003	0.0033743	55.7259	394.524	MDM2;TP53
Breast Neoplasms, Male	0.000842003	0.0033743	55.7259	394.524	CHEK2;BRCA1
Ceroid lipofuscinosis, neuronal 1, infantile	0.000842003	0.0033743	55.7259	394.524	PARP1;SIRT1
Reticuloendotheliosis, X-linked	0.000842003	0.0033743	55.7259	394.524	TP53;RELA
Abnormally low-pitched voice	0.000842003	0.0033743	55.7259	394.524	SUZ12;EZH2
Behavioral tic	0.000842003	0.0033743	55.7259	394.524	BRCA1;ECT2
Epithelioid hemangioendothelioma	0.000842003	0.0033743	55.7259	394.524	YAP1;MYC
Familial Retinoblastoma	0.000842003	0.0033743	55.7259	394.524	RB1;MDM2
Hamartomatous polyp	0.000842003	0.0033743	55.7259	394.524	CTNNB1;TP53
Hypoplasia of teeth	0.000842003	0.0033743	55.7259	394.524	LMNA;ERCC6
IMMUNODEFICIENCY 13	0.000842003	0.0033743	55.7259	394.524	UHRF1;FANCD2
Malignant Mixed Mesodermal (Mullerian) Tumor	0.000842003	0.0033743	55.7259	394.524	MYC;TP53
Micropapillary carcinoma	0.000842003	0.0033743	55.7259	394.524	MYC;TP53
Morphea	0.000842003	0.0033743	55.7259	394.524	LMNA;TP53
Nicolaides Baraitser syndrome	0.000842003	0.0033743	55.7259	394.524	TERT;NBN
Peritoneal Neoplasms	0.000842003	0.0033743	55.7259	394.524	CTNNB1;BRCA1
Primary Cutaneous Follicle Center Lymphoma	0.000842003	0.0033743	55.7259	394.524	BCL6;MYC
Left-Sided Heart Failure	0.000847096	0.00339109	10.3102	72.931	SMAD3;PPARG;SIRT1;TP53
Hyperkeratosis	0.000872458	0.0034889	10.2258	72.0328	ERCC3;CAV1;LMNA;TP53
Adult Cholangiocarcinoma	0.000877301	0.00349341	17.5825	123.758	PRKN;PPARG;EZH2
Glucocorticoid Receptor Deficiency	0.000877301	0.00349341	17.5825	123.758	TOP2A;MYBBP1A;PELP1
Laryngeal Diseases	0.000877301	0.00349341	17.5825	123.758	TERT;BRCA1;TP53
Pituitary-dependent Cushing's disease	0.000877301	0.00349341	17.5825	123.758	SP1;PPARG;SMARCA4
Biliary Tract Cancer	0.000898351	0.00357344	10.1429	71.1516	FANCD2;CDK2;CTNNB1;TP53
Ameloblastoma	0.000923832	0.00367092	17.2561	120.568	TERT;CTNNB1;TP53
Colitis	0.000937075	0.0037196	4.36904	30.4642	SMAD3;PARP1;PPARG;BRCA1;SIRT1;TP53;RELA;EZH2
Ventricular Septal Defects	0.000963283	0.00381431	7.19311	49.9573	YAP1;SMAD2;CREBBP;SMAD3;TBX3
Carcinoma, Lobular	0.000971901	0.00381431	16.9415	117.51	CHEK2;LMNA;BRCA1
Congenital aneurysm of ascending aorta	0.000971901	0.00381431	16.9415	117.51	SMAD2;SMAD3;PPARG
Inclusion Body Myositis (disorder)	0.000971901	0.00381431	16.9415	117.51	VCP;LMNA;EMD
Shoulder weakness	0.000980215	0.00381431	51.0795	353.865	VCP;LMNA
Thyroid Lymphoma	0.000980215	0.00381431	51.0795	353.865	MYC;TP53
Trisomy 11	0.000980215	0.00381431	51.0795	353.865	MYC;TP53
Anal squamous cell carcinoma	0.000980215	0.00381431	51.0795	353.865	MDM2;TP53
Benign tumor of pancreas	0.000980215	0.00381431	51.0795	353.865	BRCA1;TP53
Contralateral breast cancer	0.000980215	0.00381431	51.0795	353.865	CHEK2;BRCA1
Desmoplastic melanoma	0.000980215	0.00381431	51.0795	353.865	MDM2;TP53
Disorder of face	0.000980215	0.00381431	51.0795	353.865	CAV1;PPARG
dowling-degos disease	0.000980215	0.00381431	51.0795	353.865	SIRT1;TP53
Female pattern alopecia (disorder)	0.000980215	0.00381431	51.0795	353.865	PARP1;BRD4
Inversion of nipple (disorder)	0.000980215	0.00381431	51.0795	353.865	TBX3;EZH2
Lymphoid interstitial pneumonia	0.000980215	0.00381431	51.0795	353.865	BCL6;TP53
Micronodular cirrhosis	0.000980215	0.00381431	51.0795	353.865	CTNNB1;TP53
Mucopolysaccharidosis I	0.000980215	0.00381431	51.0795	353.865	NBN;TP53
Poikiloderma with Neutropenia	0.000980215	0.00381431	51.0795	353.865	CREBBP;TP53
SVEINSSON CHORIORETINAL ATROPHY	0.00102153	0.00396686	16.6381	114.578	TERT;CHEK2;BRCA1
Radial club hand	0.00102153	0.00396686	16.6381	114.578	CREBBP;FANCD2;TBX3
PACHYONYCHIA CONGENITA 3	0.001036	0.00401891	9.74726	66.987	CDK2;MDM2;PPARG;TP53
Fatty Liver, Alcoholic	0.00107273	0.00415281	16.3454	111.762	PPARG;SIRT1;RELA
Angelman Syndrome	0.00107273	0.00415281	16.3454	111.762	PRKN;DYRK1A;TP53
Flexion contractures of joints	0.00109499	0.0042303	9.59748	65.4261	CREBBP;CAV1;NACC1;LMNA
Neurilemmoma	0.00109499	0.0042303	9.59748	65.4261	PRKN;SUZ12;MDM2;TP53
Feeding difficulties in infancy	0.00110351	0.00425883	6.96979	47.4591	SUZ12;CREBBP;ERCC6;SMARCA4;EZH2
Flexion contracture	0.00112536	0.00429819	9.52429	64.6666	CREBBP;CAV1;NACC1;LMNA
Cholestasis, Extrahepatic	0.00112552	0.00429819	16.0628	109.058	BRCA1;TP53;RELA
Leukoplakia	0.00112552	0.00429819	16.0628	109.058	MDM2;BRCA1;TP53
Breast Fibrocystic Change, Proliferative Type	0.00112857	0.00429819	47.1479	319.984	PPP2R1A;TP53
Salivary gland carcinoma	0.00112857	0.00429819	47.1479	319.984	MDM2;BRCA1
Shoulder girdle weakness	0.00112857	0.00429819	47.1479	319.984	VCP;LMNA
Leukemia, Prolymphocytic, B-Cell	0.00112857	0.00429819	47.1479	319.984	RB1;TP53
Stage 0 Breast Carcinoma	0.00112857	0.00429819	47.1479	319.984	BRCA1;TP53
Abnormality of the face	0.00112857	0.00429819	47.1479	319.984	CAV1;PPARG
Uterine Corpus Carcinosarcoma	0.00112857	0.00429819	47.1479	319.984	SMAD2;TP53
Low grade B-cell lymphoma	0.00112857	0.00429819	47.1479	319.984	BCL6;TP53
Malignant tumor of peritoneum	0.00112857	0.00429819	47.1479	319.984	PARP1;BRCA1
Nodular melanoma	0.00112857	0.00429819	47.1479	319.984	MYC;MDM2
Arthritis	0.00117704	0.00447115	4.20971	28.3935	HDAC1;CAV1;SIRT6;PPARG;FOXM1;SIRT1;TP53;RELA
Reticulosarcoma	0.00117994	0.00447115	15.7897	106.459	BCL6;CHEK2;LMNB1
Abnormality of the pinna	0.00117994	0.00447115	15.7897	106.459	CREBBP;LMNA;ERCC6
Coloboma of iris	0.00117994	0.00447115	15.7897	106.459	RB1;YAP1;MAF
Phyllodes Tumor	0.00117994	0.00447115	15.7897	106.459	TERT;MYC;TP53
Hamartoma Syndrome, Multiple	0.00118785	0.00449625	9.38119	63.188	ERCC3;CAV1;BRCA1;TP53
Cognition Disorders	0.00119015	0.00449625	6.84823	46.1138	VCP;CREBBP;DYRK1A;BRCA1;DBN1
IGA Glomerulonephritis	0.00119015	0.00449625	6.84823	46.1138	SMAD2;PPARG;FOXM1;TP53;RELA
Overweight	0.00121258	0.00457638	6.8185	45.7863	PRKN;PPARG;SIRT1;TP53;AURKA
Feeding difficulties	0.00123531	0.00464069	6.78901	45.4622	CSNK2A1;NACC1;LMNA;DYRK1A;SMARCA4
Bulbo-Spinal Atrophy, X-Linked	0.00123598	0.00464069	15.5258	103.959	CREBBP;HSF1;PPARG
Simple ear	0.00123598	0.00464069	15.5258	103.959	CREBBP;LMNA;ERCC6
Lichen Planus, Oral	0.00123598	0.00464069	15.5258	103.959	TOP2A;MYC;TP53
Monocytic leukemia	0.00123598	0.00464069	15.5258	103.959	NPM1;PPARG;TP53
Diabetes Mellitus, Insulin-Dependent	0.00123702	0.00464069	3.5212	23.5746	CREBBP;SMAD3;PARP1;MYC;PPARG;FOXM1;SIRT1;TP53;SENP1;EZH2
Anemia	0.00124147	0.00465274	4.69807	31.4369	PARP1;TERT;BCL6;FANCD2;CAV1;XIAP;TP53
Serous cystadenocarcinoma ovary	0.00128701	0.00478052	43.778	291.362	PPP2R1A;TP53
Benign neurologic neoplasms	0.00128701	0.00478052	43.778	291.362	MDM2;TP53
Blastoma	0.00128701	0.00478052	43.778	291.362	CTNNB1;TP53
BREAST CANCER 3	0.00128701	0.00478052	43.778	291.362	BRCA1;TP53
Contracture of tendo achilles	0.00128701	0.00478052	43.778	291.362	LMNA;EMD
Disorder of skeletal muscle	0.00128701	0.00478052	43.778	291.362	LMNA;EMD
Focal Nodular Hyperplasia	0.00128701	0.00478052	43.778	291.362	NPM1;CTNNB1
Growth hormone excess	0.00128701	0.00478052	43.778	291.362	CAV1;PPARG
Osteoblastoma	0.00128701	0.00478052	43.778	291.362	SMAD2;CTNNB1
Congenital Camptodactyly	0.00129368	0.00480053	15.2705	101.553	SMAD3;ERCC6;EZH2
Vitiligo	0.00132943	0.00492355	6.67356	44.199	PARP1;SP1;LMNA;MDM2;TP53
Presenile dementia	0.00132945	0.00492355	5.40901	35.8238	PRKN;VCP;FANCD2;DYRK1A;PPARG;TP53
FRIEDREICH ATAXIA 1	0.00135305	0.005006	15.0234	99.2358	PPARG;BRCA1;TP53
Encephalitis	0.00138989	0.00513728	8.97642	59.0516	XIAP;PPARG;TP53;RELA
Gastroesophageal reflux disease	0.00140343	0.00518222	6.58948	43.2852	TOP2B;TERT;CAV1;MDM2;TP53
Round face	0.0014141	0.00520118	14.7842	97.0032	SUZ12;LMNA;EZH2
Shigella Infections	0.0014141	0.00520118	14.7842	97.0032	PRKN;SUMO2;RELA
Round, full face	0.0014141	0.00520118	14.7842	97.0032	SUZ12;LMNA;EZH2
Beckwith-Wiedemann Syndrome	0.0014141	0.00520118	14.7842	97.0032	SMAD3;TERT;TP53
Atypical Endometrial Hyperplasia	0.00145547	0.00530659	40.8574	266.898	CTNNB1;TP53
Biliary stricture	0.00145547	0.00530659	40.8574	266.898	FOXM1;TP53
Bone Cysts	0.00145547	0.00530659	40.8574	266.898	CAV1;PPARG
Carcinoma in situ of bladder	0.00145547	0.00530659	40.8574	266.898	RB1;TP53
Coronary Restenosis	0.00145547	0.00530659	40.8574	266.898	MYC;TP53
de novo myelodysplastic syndromes	0.00145547	0.00530659	40.8574	266.898	NBN;TP53
Mouth Diseases	0.00145547	0.00530659	40.8574	266.898	BRCA1;TP53
Neurofibrosarcoma	0.00145547	0.00530659	40.8574	266.898	ILF3;TP53
Occlusive vascular disease	0.00145547	0.00530659	40.8574	266.898	MYC;LMNA
Abnormality of cardiovascular system morphology	0.00147686	0.00537938	14.5525	94.8508	RB1;SMARCA4;EZH2
Carcinoma, Large Cell	0.00154134	0.00558181	14.3279	92.7745	PPARG;BRCA1;TP53
Thin skin	0.00154134	0.00558181	14.3279	92.7745	ERCC3;LMNA;PPARG
Adenomatous polyp of colon	0.00154134	0.00558181	14.3279	92.7745	NPM1;PARP1;TP53
Angle class 2 malocclusion	0.00154134	0.00558181	14.3279	92.7745	CREBBP;SMAD3;ERCC6
Angle class 3 malocclusion	0.00154134	0.00558181	14.3279	92.7745	CREBBP;SMAD3;ERCC6
Precocious Puberty	0.00154134	0.00558181	14.3279	92.7745	CAV1;LMNA;PPARG
Hepatomegaly	0.00154804	0.00560064	5.24394	33.9323	CAV1;LMNA;XIAP;CTNNB1;PPARG;ERCC6
Monoclonal Gammopathy of Undetermined Significance	0.00161481	0.0058366	8.60491	55.317	MYC;NBN;TP53;AURKA
Recurrent Carcinoma	0.00163387	0.005866	38.3019	245.776	BRCA1;TP53
Smoldering myeloma	0.00163387	0.005866	38.3019	245.776	MYC;TP53
Xanthomatosis	0.00163387	0.005866	38.3019	245.776	LMNA;PPARG
Aneurysmal disease	0.00163387	0.005866	38.3019	245.776	SMAD2;SMAD3
Degeneration of lumbar intervertebral disc	0.00163387	0.005866	38.3019	245.776	PRKN;SIRT1
Disease due to Papilloma virus	0.00163387	0.005866	38.3019	245.776	TERT;TP53
Myoma	0.00163387	0.005866	38.3019	245.776	TERT;CAV1
Congenital Epicanthus	0.00164372	0.00589576	6.34935	40.7044	RB1;CREBBP;CSNK2A1;BUB3;EZH2
Leukoplakia, Oral	0.00167555	0.00598139	13.8988	88.8357	TERT;TP53;EZH2
Squamous cell carcinoma of oropharynx	0.00167555	0.00598139	13.8988	88.8357	VCP;MYBBP1A;TP53
alpha-Thalassemia	0.00167555	0.00598139	13.8988	88.8357	LMNA;TP53;SMARCA4
Ovarian adenocarcinoma	0.00167555	0.00598139	13.8988	88.8357	NPM1;BRCA1;TP53
Philadelphia chromosome-positive acute lymphoblastic leukemia	0.00167555	0.00598139	13.8988	88.8357	BCL6;CDK2;TP53
Aneurysm	0.00169509	0.00603967	8.48777	54.1522	SMAD2;SMAD3;TP53;RELA
Decreased platelet count	0.00169509	0.00603967	8.48777	54.1522	TERT;FANCD2;XIAP;NBN
Chronic Kidney Diseases	0.00170078	0.00605419	5.14395	32.8012	SMAD3;LMNA;PPARG;SIRT1;TP53;RELA
Cachexia	0.00173626	0.00617463	8.43038	53.5837	PRKN;VCP;ERCC3;NBN
Malocclusion	0.00174531	0.00619511	13.6937	86.9663	CREBBP;SMAD3;ERCC6
Pterygium	0.00174531	0.00619511	13.6937	86.9663	TERT;MYC;TP53
Premature Menopause	0.00177811	0.00630558	8.37376	53.0243	LMNA;PPARG;BRCA1;NBN
secondary acute myeloid leukemia	0.00181686	0.00639537	13.4946	85.1594	NPM1;TP53;EZH2
alpha^+^ Thalassemia	0.00181686	0.00639537	13.4946	85.1594	LMNA;TP53;SMARCA4
Familial primary gastric lymphoma	0.00181686	0.00639537	13.4946	85.1594	BCL6;MYC;TP53
Adenocarcinoma of lung, stage IV	0.00182214	0.00639537	36.0471	227.376	SP1;TP53
Anaplastic Large Cell Lymphoma, ALK-Positive	0.00182214	0.00639537	36.0471	227.376	NPM1;MYC
Abnormality of the musculature	0.00182214	0.00639537	36.0471	227.376	CTNNB1;PPARG
absence of radius and ulna	0.00182214	0.00639537	36.0471	227.376	FANCD2;TBX3
Borderline ovarian tumour	0.00182214	0.00639537	36.0471	227.376	BRCA1;TP53
Fallopian Tube Carcinoma	0.00182214	0.00639537	36.0471	227.376	BRCA1;TP53
Gastric Cardia Carcinoma	0.00182214	0.00639537	36.0471	227.376	MDM2;TP53
Mandibulofacial Dysostosis	0.00182214	0.00639537	36.0471	227.376	CSNK2A1;TP53
Polycystic Ovary Syndrome	0.00186094	0.00652545	4.3641	27.4357	TOP2A;YAP1;ANLN;CAV1;LMNA;CDK2;PPARG
Cardiomyopathy, Familial Idiopathic	0.00188912	0.00660346	5.03416	31.5725	MYC;LMNA;MDM2;BRCA1;EMD;TP53
Bone neoplasms	0.00189022	0.00660346	13.3011	83.4122	CAV1;MDM2;RELA
Dysplastic Nevus	0.00189022	0.00660346	13.3011	83.4122	KAT5;CDK2;TP53
Marfan Syndrome	0.00189022	0.00660346	13.3011	83.4122	SMAD2;SMAD3;PPARG
Brain Ischemia	0.00191302	0.00667693	6.12592	38.3426	RB1;PARP1;CAV1;TP53;RELA
Trichohepatoenteric Syndrome	0.00200958	0.00694156	6.05485	37.5996	PRKN;CREBBP;PPARG;ERCC6;TP53
Adenocarcinoma of colon	0.00200958	0.00694156	6.05485	37.5996	PARP1;MYC;CAV1;PPARG;TP53
Adenocarcinoma of lung, stage I	0.00202024	0.00694156	34.0427	211.22	MYC;AURKA
Squamous cell carcinoma of penis	0.00202024	0.00694156	34.0427	211.22	MYC;TP53
Thymoma, type C	0.00202024	0.00694156	34.0427	211.22	CDK2;TP53
Undifferentiated (Embryonal) Sarcoma	0.00202024	0.00694156	34.0427	211.22	MDM2;TP53
Absent radius	0.00202024	0.00694156	34.0427	211.22	FANCD2;TBX3
Adult Myelodysplastic Syndrome	0.00202024	0.00694156	34.0427	211.22	TP53;EZH2
Carcinoma ex pleomorphic adenoma	0.00202024	0.00694156	34.0427	211.22	MDM2;TP53
Chronic ulcerative colitis	0.00202024	0.00694156	34.0427	211.22	CTNNB1;TP53
Clear cell sarcoma of kidney	0.00202024	0.00694156	34.0427	211.22	TERT;TP53
Eczema Herpeticum	0.00202024	0.00694156	34.0427	211.22	SP1;CAV1
Enteropathy-Associated T-Cell Lymphoma	0.00202024	0.00694156	34.0427	211.22	MYC;TP53
High Grade Intraepithelial Neoplasia	0.00202024	0.00694156	34.0427	211.22	MYC;TP53
malignant neoplasm of breast staging	0.00202024	0.00694156	34.0427	211.22	BRCA1;TP53
Piebaldism	0.00202024	0.00694156	34.0427	211.22	TERT;SNAI1
Radial aplasia	0.00202024	0.00694156	34.0427	211.22	FANCD2;TBX3
Endometrial Hyperplasia	0.00204242	0.00699858	12.9303	80.0856	CREBBP;CDK2;TP53
Malignant Fibrous Histiocytoma	0.00204242	0.00699858	12.9303	80.0856	RB1;MDM2;TP53
Proliferative diabetic retinopathy	0.00204242	0.00699858	12.9303	80.0856	SP1;PPARG;RELA
Pancreatitis	0.00207591	0.00710688	6.00837	37.1158	CAV1;HSF1;MDM2;PPARG;TP53
Polycystic Kidney, Autosomal Dominant	0.00209091	0.00715172	7.99757	49.3463	SMAD2;MYC;PPARG;BRD4
Chest Pain	0.00212129	0.00724904	12.7526	78.5014	SMAD3;PPARG;TP53
androgen independent prostate cancer	0.00218684	0.00746465	7.89618	48.3664	XIAP;PPARG;TP53;EZH2
aggressive cancer	0.00220204	0.00746465	12.5796	76.9667	YAP1;MYC;TP53
Sinus Node Dysfunction (disorder)	0.00222808	0.00746465	32.2494	196.935	EMD;TBX3
Lymphoma, Follicular, Grade 2	0.00222808	0.00746465	32.2494	196.935	CREBBP;EZH2
Lymphoma, Mixed-Cell, Follicular	0.00222808	0.00746465	32.2494	196.935	CREBBP;EZH2
Lymphoma, Small Cleaved-Cell, Follicular	0.00222808	0.00746465	32.2494	196.935	CREBBP;EZH2
Neoplasms, Radiation-Induced	0.00222808	0.00746465	32.2494	196.935	MYC;TP53
Stricture of anus	0.00222808	0.00746465	32.2494	196.935	NBN;TBX3
Basal ganglia calcification	0.00222808	0.00746465	32.2494	196.935	ERCC3;ERCC6
Bone Marrow failure syndromes	0.00222808	0.00746465	32.2494	196.935	TERT;FANCD2
Congenital anomaly of neck	0.00222808	0.00746465	32.2494	196.935	PPARG;EMD
Deformity of neck	0.00222808	0.00746465	32.2494	196.935	PPARG;EMD
Difficulty walking up stairs	0.00222808	0.00746465	32.2494	196.935	VCP;LMNA
Early tooth exfoliation	0.00222808	0.00746465	32.2494	196.935	TERT;LMNA
Heparin-induced thrombocytopenia	0.00222808	0.00746465	32.2494	196.935	MYC;TP53
Hypoalphalipoproteinemias	0.00222808	0.00746465	32.2494	196.935	LMNA;PPARG
Indolent Non-Hodgkin Lymphoma	0.00222808	0.00746465	32.2494	196.935	MDM2;TP53
Intestinal Polyposis	0.00222808	0.00746465	32.2494	196.935	PARP1;CTNNB1
Malformation of the neck	0.00222808	0.00746465	32.2494	196.935	PPARG;EMD
Oculo-dento-digital syndrome	0.00222808	0.00746465	32.2494	196.935	LMNA;TP53
Pancreatic Intraductal Papillary-Mucinous Neoplasm	0.00222808	0.00746465	32.2494	196.935	SMARCA4;EZH2
Premature tooth loss	0.00222808	0.00746465	32.2494	196.935	TERT;LMNA
Pleural Effusion, Malignant	0.00228468	0.00763387	12.4113	75.4794	TERT;MYC;XIAP
Androgen-Insensitivity Syndrome	0.00228468	0.00763387	12.4113	75.4794	CREBBP;MYBBP1A;PELP1
Marinesco-Sjogren syndrome	0.00228468	0.00763387	12.4113	75.4794	PARP1;CTNNB1;TP53
Strabismus	0.00231294	0.00772143	4.82783	29.3012	ERCC3;FANCD2;CTNNB1;ERCC6;SMARCA4;EZH2
Acute GVH disease	0.00233636	0.0077858	7.74878	46.9511	KAT5;FANCD2;CAV1;AURKA
Classical Hodgkin's Lymphoma	0.00233636	0.0077858	7.74878	46.9511	PARP1;BCL6;MDM2;TP53
Distal sensory impairment	0.00236922	0.0078883	12.2473	74.0375	VCP;CAV1;LMNA
Hereditary hemochromatosis	0.00238773	0.00794291	7.70085	46.4932	PRKN;TERT;FOXM1;TP53
Curvature of spine	0.0024293	0.00807404	4.77881	28.7692	CREBBP;SMAD3;FANCD2;NACC1;SMARCA4;EZH2
Kyphosis deformity of spine	0.00243988	0.00807821	7.6535	46.042	PARP1;LMNA;ERCC6;EZH2
Breast cancer, lobular	0.0024456	0.00807821	30.6354	184.225	BRCA1;TP53
Leukemia, T-Cell, Chronic	0.0024456	0.00807821	30.6354	184.225	MYC;EZH2
Lymphoma, Follicular, Grade 3	0.0024456	0.00807821	30.6354	184.225	CREBBP;EZH2
Lymphoma, Mixed-Cell	0.0024456	0.00807821	30.6354	184.225	BCL6;CHEK2
Epidermodysplasia Verruciformis	0.0024456	0.00807821	30.6354	184.225	DYRK1A;TP53
Laryngomalacia	0.0024456	0.00807821	30.6354	184.225	CREBBP;LMNA
Papillary Renal Cell Carcinoma	0.0024928	0.00822689	7.60673	45.5974	MYC;LMNA;TP53;RELA
Neoplasms, Experimental	0.00254406	0.00838206	11.9321	71.2822	RB1;TP53;RELA
Dental caries	0.0025465	0.00838206	7.56053	45.1593	TERT;CAV1;ERCC6;TP53
Developmental Disabilities	0.0025465	0.00838206	7.56053	45.1593	VCP;CREBBP;BCL6;TBX3
Lupus Vulgaris	0.00262557	0.00863474	5.681	33.7591	CREBBP;IFI16;SIRT1;BRD4;EZH2
Prediabetes syndrome	0.00263439	0.00865619	11.7805	69.9654	SIRT6;PPARG;TP53
Rubinstein-Taybi Syndrome	0.00267274	0.00872877	29.1751	172.852	CREBBP;SMARCA4
Squamous Cell Neoplasms	0.00267274	0.00872877	29.1751	172.852	CHEK2;TP53
Superficial spreading malignant melanoma of skin	0.00267274	0.00872877	29.1751	172.852	YAP1;TP53
Congenital hypoplasia of clavicle	0.00267274	0.00872877	29.1751	172.852	LMNA;TBX3
Diffuse Mixed-Cell Lymphoma	0.00267274	0.00872877	29.1751	172.852	BCL6;CHEK2
Familial benign pemphigus	0.00267274	0.00872877	29.1751	172.852	PARP1;SP1
Increased gastric cancer	0.00267274	0.00872877	29.1751	172.852	CTNNB1;TP53
Fever	0.0027124	0.00885061	7.42519	43.8823	PARP1;BCL6;ERCC3;HSF1
Carcinoma, Neuroendocrine	0.00272669	0.00887413	11.6326	68.6867	RB1;TERT;CAV1
Hydatidiform Mole	0.00272669	0.00887413	11.6326	68.6867	TERT;PPARG;TP53
Paraganglioma	0.00272669	0.00887413	11.6326	68.6867	MYC;SNAI1;TP53
Acquired scoliosis	0.00273955	0.00890827	4.66043	27.4964	CREBBP;SMAD3;FANCD2;NACC1;SMARCA4;EZH2
Skin Ulcer	0.00282096	0.00916506	11.4884	67.4449	TERT;CAV1;LMNA
Congenital deafness	0.00283029	0.00918746	5.57957	32.7374	CREBBP;ERCC3;FANCD2;FOXM1;SMARCA4
Carcinomatosis	0.00288557	0.00935073	7.29457	42.6589	RB1;MYC;BRCA1;TP53
Liver Failure	0.00288557	0.00935073	7.29457	42.6589	PARP1;CAV1;PPARG;TP53
Leukemia, Mast-Cell	0.00290943	0.00936347	27.8476	162.624	CTNNB1;BRD4
Thickened helices	0.00290943	0.00936347	27.8476	162.624	RB1;DYRK1A
Thymus Neoplasms	0.00290943	0.00936347	27.8476	162.624	TOP2A;TP53
Cellular immunodeficiency	0.00290943	0.00936347	27.8476	162.624	TERT;XIAP
Familial primary pulmonary hypertension	0.00290943	0.00936347	27.8476	162.624	HDAC1;CAV1
Heart Block	0.00290943	0.00936347	27.8476	162.624	LMNA;EMD
Intestinal Pseudo-Obstruction	0.00290943	0.00936347	27.8476	162.624	BRCA1;TP53
POLYCYSTIC KIDNEY DISEASE 1	0.00290943	0.00936347	27.8476	162.624	TOP2B;TOPBP1
Convex nasal bridge	0.00291721	0.00936448	11.3478	66.2383	RB1;NBN;ERCC6
Hurthle Cell Tumor	0.00291721	0.00936448	11.3478	66.2383	PRKN;TERT;TP53
Prominent nasal bridge	0.00291721	0.00936448	11.3478	66.2383	RB1;NBN;ERCC6
Low set ears	0.00300223	0.00961423	5.50095	31.9517	RB1;CREBBP;MAF;CSNK2A1;LMNA
Dyschezia	0.00300513	0.00961423	7.21	41.8716	CREBBP;CSNK2A1;BRCA1;LMNB1
Neutropenia	0.00300513	0.00961423	7.21	41.8716	PARP1;MDM2;CTNNB1;TP53
Chronic gastritis	0.00301548	0.00961423	11.2105	65.0655	TERT;CAV1;TP53
Curvature of digit	0.00301548	0.00961423	11.2105	65.0655	CSNK2A1;LMNA;EZH2
Diabetic Neuropathies	0.00301548	0.00961423	11.2105	65.0655	PARP1;XIAP;RELA
Irritation - emotion	0.00301548	0.00961423	11.2105	65.0655	VCP;NACC1;TP53
Postnatal growth retardation	0.00301548	0.00961423	11.2105	65.0655	CREBBP;LMNA;ERCC6
hearing impairment	0.00304636	0.00970448	5.48164	31.7596	CREBBP;ERCC3;FANCD2;ERCC6;SMARCA4
Chronic active hepatitis	0.00311575	0.00991712	11.0765	63.9253	SMAD2;MDM2;TP53
Aganglionosis, Colonic	0.0031556	0.00994293	26.6355	153.382	PPARG;TP53
Human T-cell lymphotrophic virus, type I [HTLV-I]	0.0031556	0.00994293	26.6355	153.382	TP53;RELA
Lymphoma, Follicular, Grade 1	0.0031556	0.00994293	26.6355	153.382	CREBBP;EZH2
Lymphoma, Intermediate-Grade	0.0031556	0.00994293	26.6355	153.382	BCL6;CHEK2
CNS metastases	0.0031556	0.00994293	26.6355	153.382	TERT;TP53
Cyanosis	0.0031556	0.00994293	26.6355	153.382	FANCD2;LMNA
Diabetes Insipidus	0.0031556	0.00994293	26.6355	153.382	SIRT1;TP53
Hyperphosphatemia (disorder)	0.0031556	0.00994293	26.6355	153.382	LMNA;SIRT1
Insulin-resistant diabetes mellitus	0.0031556	0.00994293	26.6355	153.382	LMNA;PPARG
Malignant lymphoma - lymphoplasmacytic	0.0031556	0.00994293	26.6355	153.382	BCL6;MYC
Poor head control	0.0031556	0.00994293	26.6355	153.382	LMNA;NACC1
Pulmonary Sclerosing Hemangioma	0.0031556	0.00994293	26.6355	153.382	CTNNB1;TP53
Spina Bifida	0.00321806	0.0101143	10.9456	62.8165	SUZ12;BRCA1;LMNB1
Abnormality of the skeletal system	0.00321806	0.0101143	10.9456	62.8165	CREBBP;SMAD3;LMNA
Chordoma	0.00321806	0.0101143	10.9456	62.8165	BCL6;TP53;EZH2
Charcot-Marie-Tooth Disease	0.00322763	0.0101359	5.4057	31.0072	PRKN;VCP;SMAD3;LMNA;EMD
Inflammatory Bowel Diseases	0.00323659	0.0101555	3.27393	18.7702	SMAD3;IFI16;TERT;XIAP;PPARG;BRCA1;EMD;SIRT1;TP53
Diabetes Mellitus, Non-Insulin-Dependent	0.00329346	0.0103254	2.65178	15.1571	PRKN;PARP1;PRMT1;CAV1;SIRT6;FOXM1;SIRT1;RELA;FANCD2;CHEK2;LMNA;PPARG;TP53
Neoplasm Invasiveness	0.0033188	0.0103729	7.00683	39.996	SP1;SNAI1;CTNNB1;RELA
Choriocarcinoma	0.00332112	0.0103729	5.36851	30.6405	TERT;CAV1;MDM2;PPARG;TP53
Acute Kidney Insufficiency	0.00332241	0.0103729	10.8178	61.7377	PPARG;SIRT1;TP53
Congenital clinodactyly	0.00332241	0.0103729	10.8178	61.7377	CSNK2A1;LMNA;EZH2
Osteoarthrosis Deformans	0.00332241	0.0103729	10.8178	61.7377	SMAD3;PPP2R1A;PPARG
Ulcerative Colitis	0.00333194	0.010394	3.25879	18.5888	PRKN;MAF;SMAD3;TERT;MDM2;CTNNB1;PPARG;TP53;RELA
Dementia	0.00337198	0.0105102	4.46123	25.3945	PRKN;VCP;FANCD2;DYRK1A;PPARG;TP53
Kidney Failure, Chronic	0.00341005	0.0105363	4.45065	25.2843	TERT;CAV1;LMNA;PPARG;TP53;RELA
Recurrent Childhood Acute Lymphoblastic Leukemia	0.00341121	0.0105363	25.5244	144.996	MDM2;TP53
Osteoarthrosis, localized, not specified whether primary or secondary	0.00341121	0.0105363	25.5244	144.996	SMAD3;CAV1
Adult T Acute Lymphoblastic Leukemia	0.00341121	0.0105363	25.5244	144.996	KAT5;EZH2
Hereditary nonpolyposis colorectal carcinoma	0.00341121	0.0105363	25.5244	144.996	CTNNB1;TP53
Hypoplasia of nipple	0.00341121	0.0105363	25.5244	144.996	LMNA;TBX3
Metastatic osteosarcoma	0.00341121	0.0105363	25.5244	144.996	MDM2;TP53
Multiple lipomata	0.00341121	0.0105363	25.5244	144.996	RB1;MDM2
Personality change	0.00341121	0.0105363	25.5244	144.996	VCP;LMNB1
Pituitary carcinoma	0.00341121	0.0105363	25.5244	144.996	CDK2;TP53
Plasmablastic lymphoma	0.00341121	0.0105363	25.5244	144.996	BCL6;MYC
Pancreatitis, Chronic	0.00341656	0.0105442	5.33181	30.28	UHRF1;HDAC1;SIRT1;TP53;RELA
Degenerative disorder	0.00342881	0.0105734	10.6929	60.6879	VCP;LMNA;LMNB1
Malignant neoplasm of testis	0.00345029	0.0106309	6.9287	39.2809	VCP;HDAC1;MDM2;TP53
Influenza	0.00349765	0.010768	3.87907	21.9387	ILF3;NPM1;SMAD3;TERT;HDAC1;PPARG;RELA
Lupus Erythematosus	0.00351396	0.0108093	5.29561	29.9255	CREBBP;IFI16;SIRT1;BRD4;EZH2
Hashimoto Disease	0.00351735	0.0108109	6.89028	38.9304	TERT;MYC;PPARG;TP53
Lymphadenopathy	0.00353729	0.0108544	10.5708	59.666	XIAP;BRCA1;TP53
Prolactinoma	0.00353729	0.0108544	10.5708	59.666	MYC;PPARG;TP53
Osteoporosis	0.00356558	0.0109323	4.40882	24.85	TERT;MYC;LMNA;PPARG;ERCC6;SIRT1
Childhood Glioblastoma	0.00358529	0.0109838	6.85229	38.5846	PARP1;SIRT1;TP53;EZH2
Acute kidney injury	0.00364784	0.0111351	10.4515	58.671	PPARG;SIRT1;TP53
Dejerine-Sottas Disease (disorder)	0.00364784	0.0111351	10.4515	58.671	LMNA;FOXM1;RELA
Arthrogryposis	0.00366379	0.0111351	5.2422	29.4049	VCP;SMAD3;LMNA;ERCC6;EMD
Rothmund-Thomson syndrome	0.00367617	0.0111351	24.5022	137.356	CREBBP;TP53
Skin toxicity	0.00367617	0.0111351	24.5022	137.356	FANCD2;TP53
stage, neuroblastoma	0.00367617	0.0111351	24.5022	137.356	TERT;TP53
Thymic Lymphoma	0.00367617	0.0111351	24.5022	137.356	MYC;TP53
Basal cell nevus	0.00367617	0.0111351	24.5022	137.356	ERCC3;LMNA
Benign neoplasm of breast	0.00367617	0.0111351	24.5022	137.356	BRCA1;AURKA
Congenital central hypoventilation	0.00367617	0.0111351	24.5022	137.356	PRKN;CREBBP
Cutaneous lymphoma	0.00367617	0.0111351	24.5022	137.356	BCL6;TP53
Localized scleroderma	0.00367617	0.0111351	24.5022	137.356	LMNA;TP53
Loss of appetite (finding)	0.00367617	0.0111351	24.5022	137.356	BRCA1;TP53
Mixed Oligodendroglioma-Astrocytoma	0.00367617	0.0111351	24.5022	137.356	TP53;EZH2
Adult Glioblastoma	0.00372384	0.0112705	6.77752	37.9067	PARP1;SIRT1;TP53;EZH2
Small for gestational age (disorder)	0.00376049	0.0113449	10.3349	57.7018	FANCD2;DYRK1A;ERCC6
Muscular Dystrophies, Limb-Girdle	0.00376049	0.0113449	10.3349	57.7018	VCP;LMNA;EMD
PARKINSON DISEASE, LATE-ONSET	0.00376049	0.0113449	10.3349	57.7018	PRKN;PARP1;TP53
Low Birth Weights	0.00376049	0.0113449	10.3349	57.7018	FANCD2;DYRK1A;ERCC6
Lupus Erythematosus, Discoid	0.0037662	0.011353	5.20718	29.0649	CREBBP;IFI16;SIRT1;BRD4;EZH2
Myelodysplasia	0.00387525	0.0116723	10.2208	56.7577	NPM1;TP53;EZH2
Tuberculosis	0.00394174	0.0117574	3.79176	20.9917	PRKN;SMAD3;MYBBP1A;BRCA1;TP53;RELA;BRD4
GASTRIC CANCER, INTESTINAL	0.00395042	0.0117574	23.5586	130.372	TP53;EZH2
Liposarcoma, well differentiated	0.00395042	0.0117574	23.5586	130.372	MDM2;TP53
Parkinsonism, Experimental	0.00395042	0.0117574	23.5586	130.372	PRKN;PARP1
Autosomal Dominant Juvenile Parkinson Disease	0.00395042	0.0117574	23.5586	130.372	PRKN;PARP1
Condylomata Acuminata	0.00395042	0.0117574	23.5586	130.372	XIAP;TP53
Familial Juvenile Parkinsonism	0.00395042	0.0117574	23.5586	130.372	PRKN;PARP1
Febrile Neutropenia	0.00395042	0.0117574	23.5586	130.372	MDM2;TP53
Hereditary non-polyposis colorectal cancer syndrome	0.00395042	0.0117574	23.5586	130.372	CHEK2;SMARCA4
Immunoglobulin G subclass deficiency (finding)	0.00395042	0.0117574	23.5586	130.372	CSNK2A1;XIAP
Malignant Mesothelioma of Peritoneum	0.00395042	0.0117574	23.5586	130.372	MYC;TP53
Oligomenorrhea	0.00395042	0.0117574	23.5586	130.372	PPARG;ERCC6
Plasma cell dyscrasia	0.00395042	0.0117574	23.5586	130.372	RB1;TP53
Premature canities	0.00395042	0.0117574	23.5586	130.372	TERT;LMNA
Ramsay Hunt Paralysis Syndrome	0.00395042	0.0117574	23.5586	130.372	PRKN;PARP1
Rotting teeth	0.00399212	0.0118534	10.1092	55.8375	TERT;CAV1;ERCC6
Fragile X Syndrome	0.00399212	0.0118534	10.1092	55.8375	FXR1;LMNA;SIRT1
Limb ischemia	0.00399212	0.0118534	10.1092	55.8375	CTNNB1;BRCA1;EZH2
Cholestasis	0.00408577	0.012115	5.10484	28.0779	MAF;SNAI1;CTNNB1;PPARG;RELA
Liver diseases	0.00408668	0.012115	3.76566	20.7112	SMAD3;TERT;MDM2;CTNNB1;PPARG;SIRT1;TP53
Cardiac fibrosis	0.00411112	0.0121683	10	54.9406	SMAD2;SMAD3;HSF1
Idiopathic pulmonary hypertension	0.00411112	0.0121683	10	54.9406	CAV1;PPARG;TOPBP1
Congenital Abnormality	0.00412354	0.0121954	3.75919	20.6419	FANCD2;MYC;LMNA;CTNNB1;PPARG;TP53;TBX3
Ductal Breast Carcinoma	0.00423226	0.0124241	9.89312	54.0661	SMAD3;TP53;PELP1
Salivary duct carcinoma	0.00423391	0.0124241	22.6849	123.965	TP53;PELP1
Scrub Typhus	0.00423391	0.0124241	22.6849	123.965	EMD;RELA
Stage IV Breast Cancer AJCC v6 and v7	0.00423391	0.0124241	22.6849	123.965	PARP1;TP53
XERODERMA PIGMENTOSUM, COMPLEMENTATION GROUP C	0.00423391	0.0124241	22.6849	123.965	CSNK2A1;TP53
Angiofibroma	0.00423391	0.0124241	22.6849	123.965	MDM2;AURKA
Breast cancer recurrent	0.00423391	0.0124241	22.6849	123.965	TOP2A;TP53
Childhood Brain Neoplasm	0.00423391	0.0124241	22.6849	123.965	TERT;TP53
Intermittent Claudication	0.00423391	0.0124241	22.6849	123.965	LMNA;MDM2
Paget Disease Extramammary	0.00423391	0.0124241	22.6849	123.965	CTNNB1;TP53
Tuberous Sclerosis	0.00431445	0.0126505	6.49396	35.3647	PRKN;MYC;BRCA1;TP53
Myelofibrosis	0.00435556	0.0127611	9.78849	53.2132	CDK2;TP53;EZH2
Aortic Aneurysm, Thoracic	0.00448102	0.0130988	9.68604	52.3812	SMAD2;SMAD3;SMARCA4
Serum cholesterol raised	0.00452657	0.0130988	21.8736	118.069	CAV1;LMNA
Thymic Carcinoma	0.00452657	0.0130988	21.8736	118.069	CDK2;TP53
Bilateral Wilms Tumor	0.00452657	0.0130988	21.8736	118.069	CTNNB1;TP53
Congenital malformation syndrome	0.00452657	0.0130988	21.8736	118.069	CREBBP;BRCA1
Cornelia De Lange Syndrome	0.00452657	0.0130988	21.8736	118.069	MYC;BRD4
Hyperplasia of supraorbital margins	0.00452657	0.0130988	21.8736	118.069	CAV1;PPARG
Hyperplasia of supraorbital ridge	0.00452657	0.0130988	21.8736	118.069	CAV1;PPARG
Hypertrophy of supraorbital margins	0.00452657	0.0130988	21.8736	118.069	CAV1;PPARG
Hypertrophy of supraorbital ridge	0.00452657	0.0130988	21.8736	118.069	CAV1;PPARG
Lymphoid neoplasm	0.00452657	0.0130988	21.8736	118.069	MYC;BRCA1
Malignant transformation	0.00452657	0.0130988	21.8736	118.069	TERT;TP53
Nuclear non-senile cataract	0.00452657	0.0130988	21.8736	118.069	LMNA;ERCC6
Pancreatic Insufficiency	0.00452657	0.0130988	21.8736	118.069	BRCA1;TP53
Prominent supraorbital ridges	0.00452657	0.0130988	21.8736	118.069	CAV1;PPARG
Prostatic Hypertrophy	0.00452657	0.0130988	21.8736	118.069	MYC;TP53
Speech impairment	0.00455133	0.0131603	6.39359	34.4764	CREBBP;CSNK2A1;DYRK1A;EZH2
Abnormal heart beat	0.00460865	0.0133056	9.5857	51.5693	CREBBP;LMNA;ERCC6
ECG abnormality	0.00460865	0.0133056	9.5857	51.5693	CREBBP;LMNA;ERCC6
Cardiovascular Diseases	0.00465657	0.0134337	3.33396	17.9016	CAV1;HSF1;MDM2;PPARG;BRCA1;SIRT1;TP53;SMARCA4
Heart Diseases	0.00466091	0.0134359	4.94279	26.5356	HDAC1;MYC;LMNA;EMD;SIRT1
Neuromuscular Diseases	0.00473847	0.013649	9.4874	50.777	VCP;LMNA;EMD
Left Ventricular Hypertrophy	0.00479685	0.0138065	6.29624	33.6207	SMAD3;MYC;LMNA;SIRT1
Alopecia, Male Pattern	0.00482833	0.0138336	21.1183	112.629	PARP1;BRD4
Adenocarcinoma in Situ	0.00482833	0.0138336	21.1183	112.629	CAV1;TP53
Histiocytic sarcoma	0.00482833	0.0138336	21.1183	112.629	BCL6;LMNB1
Muscle weakness of limb	0.00482833	0.0138336	21.1183	112.629	VCP;LMNA
Pericardial effusion	0.00482833	0.0138336	21.1183	112.629	LMNA;TP53
Plasma Cell Neoplasm	0.00482833	0.0138336	21.1183	112.629	MYC;TP53
Cardiac conduction abnormality	0.00487049	0.0139332	9.3911	50.0035	CREBBP;LMNA;ERCC6
Heart Decompensation	0.00487049	0.0139332	9.3911	50.0035	PPARG;SIRT1;TP53
Osteogenesis Imperfecta	0.00488063	0.0139515	6.26444	33.3424	CREBBP;LMNA;NBN;ERCC6
Osteopenia	0.00490638	0.0140039	4.88077	25.9521	LMNA;DYRK1A;PPARG;BRCA1;SIRT1
Primary biliary cirrhosis	0.00490638	0.0140039	4.88077	25.9521	SMAD2;SMAD3;PPARG;BRCA1;TP53
Sunken eyes	0.00500471	0.0142629	9.29672	49.2482	CREBBP;DYRK1A;ERCC6
Electrocardiogram abnormal	0.00500471	0.0142629	9.29672	49.2482	CREBBP;LMNA;ERCC6
Childhood Osteosarcoma	0.00505113	0.0143734	6.20179	32.796	ERCC3;HSF1;ECT2;TP53
Language Delay	0.00505113	0.0143734	6.20179	32.796	CREBBP;CSNK2A1;DYRK1A;EZH2
MICROPHTHALMIA, SYNDROMIC 7	0.00513913	0.0144436	20.4133	107.596	TERT;TP53
Squamous cell carcinoma of the hypopharynx	0.00513913	0.0144436	20.4133	107.596	FOXM1;TP53
Verrucous carcinoma	0.00513913	0.0144436	20.4133	107.596	MDM2;TP53
Bone marrow hypocellularity	0.00513913	0.0144436	20.4133	107.596	TERT;NBN
Decrease in appetite	0.00513913	0.0144436	20.4133	107.596	BRCA1;TP53
Dermatofibrosarcoma Protuberans	0.00513913	0.0144436	20.4133	107.596	MDM2;TP53
Giant Cell Fibroblastoma	0.00513913	0.0144436	20.4133	107.596	MDM2;TP53
Increased hepatocellular carcinoma risk	0.00513913	0.0144436	20.4133	107.596	CTNNB1;TP53
Increased incidence of hepatocellular carcinoma	0.00513913	0.0144436	20.4133	107.596	CTNNB1;TP53
Oropharyngeal disorders	0.00513913	0.0144436	20.4133	107.596	TP53;EZH2
Papillary serous cystadenocarcinoma	0.00513913	0.0144436	20.4133	107.596	BRCA1;TP53
Prominent metopic ridge	0.00513913	0.0144436	20.4133	107.596	PPP2R1A;ERCC6
Acquired flat foot	0.00514115	0.0144436	9.20421	48.5106	CREBBP;SMAD3;LMNA
Xerosis	0.00514115	0.0144436	9.20421	48.5106	TERT;ERCC3;ERCC6
Electrocardiographic changes	0.00514115	0.0144436	9.20421	48.5106	CREBBP;LMNA;ERCC6
Enophthalmos	0.00514115	0.0144436	9.20421	48.5106	CREBBP;DYRK1A;ERCC6
Ischemia	0.00514115	0.0144436	9.20421	48.5106	SP1;PPARG;TP53
Constipation	0.0052256	0.014659	6.14037	32.2626	CREBBP;CSNK2A1;BRCA1;LMNB1
Neurodevelopmental Disorders	0.0052256	0.014659	6.14037	32.2626	DYRK1A;CTNNB1;SMARCA4;EZH2
Carotid Atherosclerosis	0.00527982	0.0148	9.11351	47.79	PPARG;TP53;LMNB1
Graves Disease	0.00529165	0.0148221	4.79057	25.1104	CREBBP;SP1;MYC;PPARG;TP53
Heart Failure, Right-Sided	0.00542073	0.0151217	9.02458	47.0859	PPARG;SIRT1;TP53
Teratocarcinoma	0.00542073	0.0151217	9.02458	47.0859	PARP1;LMNA;TP53
Blepharoptosis	0.00542471	0.0151217	4.76122	24.8383	RB1;CREBBP;MAF;CSNK2A1;LMNA
Chromosome 5, trisomy 5q	0.00545892	0.0151217	19.7538	102.927	NPM1;TP53
Scapular weakness	0.00545892	0.0151217	19.7538	102.927	VCP;LMNA
Muscular Dystrophy, Emery-Dreifuss	0.00545892	0.0151217	19.7538	102.927	LMNA;EMD
Autosomal Dominant Parkinsonism	0.00545892	0.0151217	19.7538	102.927	PRKN;PARP1
Craniopharyngioma	0.00545892	0.0151217	19.7538	102.927	TOP2A;CTNNB1
CREST Syndrome	0.00545892	0.0151217	19.7538	102.927	IFI16;CAV1
Fibrillary Astrocytoma	0.00545892	0.0151217	19.7538	102.927	TERT;TP53
Fulminant hepatitis	0.00545892	0.0151217	19.7538	102.927	XIAP;RELA
Gastric Cardia Adenocarcinoma	0.00545892	0.0151217	19.7538	102.927	MDM2;TP53
Hypoplastic toenails	0.00545892	0.0151217	19.7538	102.927	SUZ12;EZH2
Mixed oligoastrocytoma	0.00545892	0.0151217	19.7538	102.927	CAV1;TP53
Nuclear cataract	0.00545892	0.0151217	19.7538	102.927	LMNA;ERCC6
Cerebral atrophy	0.00549213	0.0152024	4.74668	24.7038	VCP;TERT;NACC1;DYRK1A;ERCC6
Muscle Weakness	0.00556013	0.0153784	4.73223	24.5704	VCP;CAV1;LMNA;ERCC6;TP53
Microstomia	0.00556388	0.0153784	8.93735	46.3979	CREBBP;MAF;LMNA
Speech Delay	0.00567936	0.0156745	5.99195	30.9839	CREBBP;CSNK2A1;DYRK1A;EZH2
Carcinoid Tumor	0.00567936	0.0156745	5.99195	30.9839	TERT;MYC;CTNNB1;TP53
Thrombocytopenia	0.00569793	0.0156995	4.70358	24.3065	TERT;FANCD2;XIAP;NBN;TP53
Waldenstrom Macroglobulinemia	0.0057093	0.0156995	8.85179	45.7253	BCL6;MYC;TP53
Flatfoot	0.0057093	0.0156995	8.85179	45.7253	CREBBP;SMAD3;LMNA
Malabsorption	0.0057093	0.0156995	8.85179	45.7253	TERT;CAV1;CTNNB1
Myocardial Failure	0.0057093	0.0156995	8.85179	45.7253	PPARG;SIRT1;TP53
Carcinoma, Ehrlich Tumor	0.00578763	0.0157194	19.1356	98.5871	RB1;TP53
Rhabdoid Tumor of the Kidney	0.00578763	0.0157194	19.1356	98.5871	YAP1;TP53
Secondary malignant neoplasm of pancreas	0.00578763	0.0157194	19.1356	98.5871	BRCA1;TP53
Trigonocephaly	0.00578763	0.0157194	19.1356	98.5871	RB1;EZH2
Winged scapula	0.00578763	0.0157194	19.1356	98.5871	VCP;LMNA
Autosomal Recessive Parkinsonism	0.00578763	0.0157194	19.1356	98.5871	PRKN;PARP1
Cholangitis	0.00578763	0.0157194	19.1356	98.5871	PPARG;TP53
Coxa valga	0.00578763	0.0157194	19.1356	98.5871	ERCC6;EZH2
Coxa valga deformity	0.00578763	0.0157194	19.1356	98.5871	ERCC6;EZH2
Gestational trophoblastic disease	0.00578763	0.0157194	19.1356	98.5871	PPARG;TP53
Left ventricular noncompaction cardiomyopathy	0.00578763	0.0157194	19.1356	98.5871	PRKN;LMNA
Malignant neoplasm of vulva	0.00578763	0.0157194	19.1356	98.5871	TERT;TP53
Metastatic Carcinoma	0.00578763	0.0157194	19.1356	98.5871	BRCA1;TP53
Monocytosis	0.00578763	0.0157194	19.1356	98.5871	NPM1;TP53
Myelodysplastic Syndrome with Isolated del(5q)	0.00578763	0.0157194	19.1356	98.5871	NPM1;TP53
Neuroectodermal Tumors	0.00578763	0.0157194	19.1356	98.5871	MYC;TP53
Nonnuclear polymorphic congenital cataract	0.00578763	0.0157194	19.1356	98.5871	RB1;SMAD2
Flexion contracture of proximal interphalangeal joint	0.00585698	0.0158963	8.76784	45.0677	SUZ12;ERCC6;EZH2
Restenosis	0.00586801	0.0159148	5.93455	30.4931	SMAD3;MYC;PPARG;TP53
Alopecia	0.00596389	0.0161631	5.90626	30.2521	PARP1;TERT;LMNA;BRD4
Borderline Personality Disorder	0.00600693	0.0162563	8.68546	44.4247	HDAC1;SIRT1;SMARCA4
Dry skin	0.00600693	0.0162563	8.68546	44.4247	TERT;ERCC3;ERCC6
Therapy-related myelodysplastic syndrome	0.0061252	0.0165288	18.5548	94.543	CREBBP;TP53
Varicose Ulcer	0.0061252	0.0165288	18.5548	94.543	MYC;TP53
Acinar Cell Carcinoma	0.0061252	0.0165288	18.5548	94.543	CTNNB1;TP53
Hereditary Melanoma	0.0061252	0.0165288	18.5548	94.543	TERT;CDK2
Kartagener Syndrome	0.00615917	0.0165967	8.6046	43.7958	CREBBP;PPARG;TP53
Plasmacytoma	0.00615917	0.0165967	8.6046	43.7958	MYC;FOXM1;TP53
Nasal Polyps	0.00625779	0.0168503	5.82296	29.5453	TERT;SIRT1;TP53;RELA
Delayed speech and language development	0.00635786	0.0171075	5.79571	29.3151	CREBBP;CSNK2A1;DYRK1A;EZH2
Obesity, Morbid	0.00647055	0.0172774	8.4473	42.5786	PPARG;SIRT1;TP53
Redundant skin	0.00647156	0.0172774	18.0081	90.7671	SUZ12;EZH2
Squamous intraepithelial lesion	0.00647156	0.0172774	18.0081	90.7671	SIRT1;TP53
5q-syndrome	0.00647156	0.0172774	18.0081	90.7671	NPM1;TP53
Endometriosis of ovary	0.00647156	0.0172774	18.0081	90.7671	TERT;TP53
Hereditary Motor and Sensory-Neuropathy Type II	0.00647156	0.0172774	18.0081	90.7671	VCP;LMNA
Large cell neuroendocrine carcinoma	0.00647156	0.0172774	18.0081	90.7671	YAP1;TP53
Lichen Sclerosus et Atrophicus	0.00647156	0.0172774	18.0081	90.7671	SMAD3;TP53
Low Tension Glaucoma	0.00647156	0.0172774	18.0081	90.7671	CHEK2;TP53
Mesenchymal Cell Neoplasm	0.00647156	0.0172774	18.0081	90.7671	BCL6;CTNNB1
Plexiform Neurofibroma	0.00647156	0.0172774	18.0081	90.7671	SUZ12;TP53
Downward slant of palpebral fissure	0.00656118	0.0175042	5.74195	28.8624	CREBBP;PPP2R1A;LMNA;EZH2
Retinal Diseases	0.00673104	0.0179447	4.51221	22.5657	ERCC3;CAV1;PPARG;SIRT1;TP53
Pancreatic intraepithelial neoplasia	0.00679117	0.0180921	8.29562	41.4128	CHEK2;TP53;SMARCA4
Salivary Gland Pleomorphic Adenoma	0.00682666	0.0180969	17.4927	87.2349	MDM2;SIRT1
Truncus Arteriosus, Persistent	0.00682666	0.0180969	17.4927	87.2349	TP53;TBX3
Abnormality of the hair	0.00682666	0.0180969	17.4927	87.2349	TERT;ERCC6
Abnormality of the hair shaft	0.00682666	0.0180969	17.4927	87.2349	TERT;ERCC6
Fuchs Endothelial Dystrophy	0.00682666	0.0180969	17.4927	87.2349	SNAI1;TP53
Malignant neoplasm of oropharynx	0.00682666	0.0180969	17.4927	87.2349	MDM2;TP53
Paget Disease	0.00682666	0.0180969	17.4927	87.2349	VCP;TP53
Acute Myeloid Leukemia, M1	0.00695497	0.0184241	8.22179	40.8483	NPM1;MYC;TP53
Hyperhomocysteinemia	0.00712111	0.0188376	8.14926	40.2956	TERT;HSF1;SIRT1
Muscle Hypertonia	0.00712111	0.0188376	8.14926	40.2956	TERT;ERCC6;EZH2
Mediastinal (Thymic) Large B-Cell Lymphoma	0.00719044	0.0190076	17.006	83.9246	BCL6;MYC
Anorexia	0.00728959	0.0192562	8.07799	39.7543	BRCA1;SIRT1;TP53
Autistic Disorder	0.0073967	0.0195254	3.35425	16.4584	PRKN;FXR1;CREBBP;SP1;DYRK1A;CTNNB1;TP53
Infarction, Middle Cerebral Artery	0.00746043	0.0196523	8.00795	39.2241	PARP1;ERCC6;SIRT1
Von Hippel-Lindau Syndrome	0.00746043	0.0196523	8.00795	39.2241	PRKN;MYC;TP53
Muscle Rigidity	0.00746043	0.0196523	8.00795	39.2241	PRKN;LMNA;LMNB1
Subependymal Giant Cell Astrocytoma	0.00756283	0.0198524	16.5455	80.8168	MYC;TP53
Sweet Syndrome	0.00756283	0.0198524	16.5455	80.8168	XIAP;TP53
Adenocarcinoma of rectum	0.00756283	0.0198524	16.5455	80.8168	MYC;TP53
Broad hallux	0.00756283	0.0198524	16.5455	80.8168	CREBBP;PPP2R1A
Malignant neoplasm of adrenal cortex	0.00756283	0.0198524	16.5455	80.8168	CTNNB1;TP53
Acute Myeloid Leukemia (AML-M2)	0.0078092	0.020442	7.87142	38.1957	NPM1;MYC;TP53
Hypodontia	0.0078092	0.020442	7.87142	38.1957	TERT;LMNA;TBX3
Juvenile Myelomonocytic Leukemia	0.0078092	0.020442	7.87142	38.1957	PRKN;TP53;EZH2
Polyhydramnios	0.0078092	0.020442	7.87142	38.1957	CREBBP;LMNA;BUB3
Muscular Dystrophy, Oculopharyngeal	0.00794377	0.0207654	16.1093	77.8944	CTNNB1;SIRT1
Contracture of joint of hand	0.00794377	0.0207654	16.1093	77.8944	ERCC6;EZH2
Body mass index	0.00797704	0.0208234	4.32346	20.8875	TOP2A;PRKN;SUZ12;MDC1;PPARG
Finding of body mass index	0.00797704	0.0208234	4.32346	20.8875	TOP2A;PRKN;SUZ12;MDC1;PPARG
Acute Megakaryocytic Leukemias	0.00798714	0.0208353	7.80488	37.697	DYRK1A;TP53;AURKA
Abnormal behavior	0.00815452	0.0212572	4.29946	20.6769	DYRK1A;BRCA1;TP53;SMARCA4;EZH2
AIDS related complex	0.00833322	0.0216621	15.6955	75.1421	ERCC6;TP53
Alcoholic Intoxication	0.00833322	0.0216621	15.6955	75.1421	TP53;RELA
Chronic viral hepatitis	0.00833322	0.0216621	15.6955	75.1421	TERT;TP53
Endometrioid carcinoma ovary	0.00833322	0.0216621	15.6955	75.1421	TERT;TP53
Hepatitis B, Chronic	0.008345	0.0216621	5.345	25.5817	SUMO2;MDM2;PPARG;TP53
CNS disorder	0.00835018	0.0216621	7.6751	36.729	PARP1;ERCC3;PPARG
Hyperthyroidism	0.00835018	0.0216621	7.6751	36.729	PPARG;BRCA1;RELA
Undergrowth	0.00850384	0.0220455	3.65044	17.4025	CREBBP;TERT;ERCC3;NACC1;LMNA;ERCC6
Thin upper lip vermilion	0.00853529	0.0220813	7.61181	36.2592	MAF;CSNK2A1;CTNNB1
Congenital hypoplasia of lung	0.00853529	0.0220813	7.61181	36.2592	LMNA;SIRT1;TP53
Familial M??ni??re disease	0.00853529	0.0220813	7.61181	36.2592	PARP1;CAV1;RELA
Memory Loss	0.00872281	0.0224029	7.54954	35.7985	PRKN;VCP;HSF1
Mitral regurgitation, mild	0.00873109	0.0224029	15.3023	72.5462	SMAD3;LMNA
Parkinsonism, Juvenile	0.00873109	0.0224029	15.3023	72.5462	PRKN;PARP1
Vascular Neoplasms	0.00873109	0.0224029	15.3023	72.5462	MYC;PPARG
Vertical Talus	0.00873109	0.0224029	15.3023	72.5462	LMNA;ERCC6
Choanal Atresia	0.00873109	0.0224029	15.3023	72.5462	LMNA;NBN
Diffuse Scleroderma	0.00873109	0.0224029	15.3023	72.5462	IFI16;CAV1
Dyskeratosis Congenita	0.00873109	0.0224029	15.3023	72.5462	TERT;TP53
EMG: myopathic abnormalities	0.00873109	0.0224029	15.3023	72.5462	VCP;LMNA
Epiretinal Membrane	0.00873109	0.0224029	15.3023	72.5462	SP1;RELA
Late fontanel closure	0.00873109	0.0224029	15.3023	72.5462	CREBBP;LMNA
PITUITARY ADENOMA PREDISPOSITION (disorder)	0.00873109	0.0224029	15.3023	72.5462	PPARG;TP53
Gastritis, Atrophic	0.00891274	0.0228533	7.48828	35.3467	MDM2;ERCC6;TP53
Glaucoma	0.00898731	0.0230288	4.19462	19.7648	CREBBP;CAV1;XIAP;BUB3;TP53
Arthralgia	0.00910508	0.0232989	7.428	34.9036	VCP;ERCC3;CAV1
Peritonitis	0.00910508	0.0232989	7.428	34.9036	PPARG;BRCA1;TP53
Dissection of aorta	0.00913735	0.0233179	14.9283	70.0943	SMAD3;SMARCA4
Gemistocytic astrocytoma	0.00913735	0.0233179	14.9283	70.0943	TERT;TP53
Insulin resistance syndrome	0.00913735	0.0233179	14.9283	70.0943	LMNA;PPARG
Primary Carcinoma	0.00913735	0.0233179	14.9283	70.0943	TP53;EZH2
Failure to gain weight	0.00927686	0.0236579	3.58011	16.7557	CREBBP;TERT;ERCC3;NACC1;LMNA;ERCC6
Cleft palate, isolated	0.00929985	0.0236683	7.36868	34.4689	MYC;CTNNB1;TP53
early pregnancy	0.00929985	0.0236683	7.36868	34.4689	BCL6;MDM2;TP53
Endometrial adenocarcinoma	0.00929985	0.0236683	7.36868	34.4689	CAV1;MDM2;TP53
Splenomegaly	0.00947582	0.0240999	5.14469	23.9692	BCL6;XIAP;ERCC6;TP53
Uveitis	0.00949705	0.0241049	7.31029	34.0423	CAV1;SIRT1;RELA
Aortic Valve Stenosis	0.00949705	0.0241049	7.31029	34.0423	LMNA;PPARG;SIRT1
Congenital pes cavus	0.00949705	0.0241049	7.31029	34.0423	VCP;LMNA;EZH2
Liposarcoma, Myxoid	0.00955192	0.0241626	14.5722	67.7753	TERT;MDM2
Strawberry nevus of skin	0.00955192	0.0241626	14.5722	67.7753	CREBBP;TP53
CARCINOMA OF VULVA	0.00955192	0.0241626	14.5722	67.7753	RB1;TP53
Linear atrophy	0.00955192	0.0241626	14.5722	67.7753	SMAD3;TP53
Oral Submucous Fibrosis	0.00955192	0.0241626	14.5722	67.7753	SMAD2;TP53
Pediatric failure to thrive	0.00959977	0.0242673	3.55271	16.5059	CREBBP;TERT;ERCC3;NACC1;LMNA;ERCC6
Chronic kidney disease stage 5	0.00967452	0.0244399	4.11648	19.0933	ANLN;CAV1;LMNA;PPARG;RELA
Pseudohyperkalemia Cardiff	0.00969669	0.0244794	7.25281	33.6238	BCL6;FOXM1;TP53
Cardiac Arrhythmia	0.00989877	0.024956	7.19622	33.213	CREBBP;LMNA;ERCC6
Nausea and vomiting	0.00989877	0.024956	7.19622	33.213	CAV1;CTNNB1;BRCA1
Tall stature	0.00997475	0.0250636	14.2326	65.5793	SUZ12;EZH2
Ascites	0.00997475	0.0250636	14.2326	65.5793	RB1;BUB3
LATERAL MENINGOCELE SYNDROME	0.00997475	0.0250636	14.2326	65.5793	BCL6;TP53
Malignant Central Nervous System Neoplasm	0.00997475	0.0250636	14.2326	65.5793	TERT;TP53
Mammary adenocarcinoma	0.00997475	0.0250636	14.2326	65.5793	PARP1;TP53
Vesicular Stomatitis	0.0101033	0.0253527	7.1405	32.8099	ILF3;VCP;PARP1
Lewy Body Disease	0.0101033	0.0253527	7.1405	32.8099	PRKN;FANCD2;DYRK1A
Lung diseases	0.0101871	0.0255459	4.0624	18.6327	PRKN;TERT;PPARG;SIRT1;TP53
Alzheimer Disease, Late Onset	0.0102827	0.0257684	5.01919	22.9743	VCP;DYRK1A;PPARG;SIRT1
Tumor Immunity	0.0103103	0.0258203	7.08564	32.4141	TERT;BRCA1;TP53
Regional enteritis	0.0104058	0.0259558	13.9084	63.4973	SMAD3;PPARG
Single tumor	0.0104058	0.0259558	13.9084	63.4973	CDK2;TP53
Telangiectasis	0.0104058	0.0259558	13.9084	63.4973	ERCC6;TP53
Cutaneous Mastocytosis	0.0104058	0.0259558	13.9084	63.4973	MDM2;TP53
Early gastric cancer	0.0104058	0.0259558	13.9084	63.4973	MYC;TP53
IIeocolitis	0.0104058	0.0259558	13.9084	63.4973	SMAD3;PPARG
Motor Neuron Disease	0.0105197	0.0262225	7.03161	32.0255	VCP;SIRT1;TP53
Carcinoma, Pancreatic Ductal	0.010845	0.0268729	13.5986	61.521	PPARG;TP53
Tracheoesophageal Fistula	0.010845	0.0268729	13.5986	61.521	TERT;FANCD2
Abnormality of the cornea	0.010845	0.0268729	13.5986	61.521	CREBBP;MAF
Carcinoma in situ of uterine cervix	0.010845	0.0268729	13.5986	61.521	TERT;TP53
Hyperparathyroidism	0.010845	0.0268729	13.5986	61.521	CTNNB1;EZH2
LIMB-MAMMARY SYNDROME	0.010845	0.0268729	13.5986	61.521	BCL6;TP53
Male sterility	0.010845	0.0268729	13.5986	61.521	MDM2;TP53
Mitral Valve Insufficiency	0.010845	0.0268729	13.5986	61.521	SMAD3;LMNA
Muscular Atrophy	0.010845	0.0268729	13.5986	61.521	HSF1;CTNNB1
Lymphopenia	0.010946	0.0270986	6.92596	31.2692	TERT;SIRT6;NBN
Crohn Disease	0.0109505	0.0270986	2.85421	12.885	SMAD3;KAT5;CHEK2;XIAP;PPARG;EMD;TP53;RELA
Abdominal discomfort	0.0111628	0.027606	6.87431	30.9011	CTNNB1;BRCA1;TP53
Hearing Loss, Partial	0.0112789	0.027871	4.88021	21.8868	CREBBP;ERCC3;FANCD2;SMARCA4
Right Ventricular Hypertrophy	0.0112922	0.027871	13.3023	59.6429	PPARG;EZH2
Neuroblastic tumors	0.0112922	0.027871	13.3023	59.6429	TERT;TP53
Gastrointestinal pain	0.011604	0.0286216	6.77327	30.1844	CTNNB1;BRCA1;TP53
Hypermelanotic macule	0.0117475	0.0289187	13.0187	57.8564	TERT;ERCC3
Low anterior hairline	0.0117475	0.0289187	13.0187	57.8564	CREBBP;NBN
Multiple Endocrine Neoplasia	0.0117475	0.0289187	13.0187	57.8564	SMAD3;TP53
Pectus excavatum	0.0118283	0.0290985	6.72385	29.8355	CREBBP;PPP2R1A;EMD
Exophthalmos	0.0120551	0.029637	6.67513	29.4925	CREBBP;LMNA;PPARG
Retinitis Pigmentosa	0.0120694	0.0296529	3.88849	17.1758	VCP;ERCC3;MYC;CAV1;ERCC6
Sudden Cardiac Death	0.0122108	0.029883	12.7468	56.1552	LMNA;EMD
Turcot syndrome (disorder)	0.0122108	0.029883	12.7468	56.1552	CTNNB1;TP53
Atypical Ductal Breast Hyperplasia	0.0122108	0.029883	12.7468	56.1552	BRCA1;TP53
Dyspnea on exertion	0.0122108	0.029883	12.7468	56.1552	SMAD3;TERT
Giant Cell Tumors	0.0122108	0.029883	12.7468	56.1552	MDM2;TP53
Hypertrichosis	0.0122108	0.029883	12.7468	56.1552	TP53;SMARCA4
Myopathy	0.0126653	0.0309555	3.84009	16.7769	VCP;LMNA;PPARG;EMD;SMARCA4
Angioimmunoblastic Lymphadenopathy	0.012682	0.0309555	12.486	54.5337	BCL6;TP53
Breast Diseases	0.012682	0.0309555	12.486	54.5337	MYC;TP53
Lafora Disease	0.012682	0.0309555	12.486	54.5337	PRKN;HSF1
Babinski Reflex	0.0127505	0.0311026	6.53312	28.4987	VCP;CAV1;LMNB1
Decreased nerve conduction velocity	0.013161	0.0320001	12.2357	52.9866	ERCC3;ERCC6
Drug usage	0.013161	0.0320001	12.2357	52.9866	PPARG;TP53
Hoarseness	0.013161	0.0320001	12.2357	52.9866	SUZ12;EZH2
Lymphocytic infiltration	0.013161	0.0320001	12.2357	52.9866	BRCA1;TP53
Range of joint movement increased	0.013161	0.0320001	12.2357	52.9866	CREBBP;PPP2R1A
Hematological Disease	0.0132266	0.0321389	6.44173	27.8639	CREBBP;CTNNB1;TP53
Deafness	0.0132903	0.0322728	4.64129	20.0537	CREBBP;ERCC3;FANCD2;SMARCA4
Concave bridge of nose	0.0136188	0.033013	4.60657	19.7912	MAF;NBN;SMARCA4;EZH2
Depressed nasal root/bridge	0.0136188	0.033013	4.60657	19.7912	MAF;NBN;SMARCA4;EZH2
Experimental Lung Inflammation	0.0136478	0.033013	11.9952	51.5094	PARP1;SIRT1
Mental deterioration	0.0136478	0.033013	11.9952	51.5094	NBN;ERCC6
Myeloid neoplasm	0.0136478	0.033013	11.9952	51.5094	NPM1;TERT
Nodular glomerulosclerosis	0.0136478	0.033013	11.9952	51.5094	PPARG;RELA
Depressed nasal bridge	0.0139523	0.0337279	4.57236	19.5336	MAF;NBN;SMARCA4;EZH2
Rotavirus Infections	0.0141424	0.0341654	11.7639	50.0975	SMAD3;TP53
Byzanthine arch palate	0.0144624	0.034916	4.52197	19.156	CREBBP;SMAD3;CSNK2A1;LMNA
Adenosquamous carcinoma	0.0146447	0.0352654	11.5414	48.747	NACC1;TP53
Crohn's disease of the ileum	0.0146447	0.0352654	11.5414	48.747	SMAD3;PPARG
Insulin Sensitivity	0.0146447	0.0352654	11.5414	48.747	PPARG;SIRT1
Primary central nervous system lymphoma	0.0146447	0.0352654	11.5414	48.747	BCL6;MYC
Abdominal Pain	0.0147156	0.0354136	6.18219	26.0817	CTNNB1;BRCA1;TP53
Low density lipoprotein cholesterol measurement	0.0149842	0.0360369	4.47266	18.7886	PARP1;FANCD2;PPARG;SMARCA4
Adenoviral infections	0.0151546	0.0363536	11.3271	47.4542	RB1;TP53
Cystitis	0.0151546	0.0363536	11.3271	47.4542	TP53;RELA
Hyperandrogenism	0.0151546	0.0363536	11.3271	47.4542	YAP1;PPARG
Paralysed	0.0151546	0.0363536	11.3271	47.4542	VCP;SIRT1
Focal glomerulosclerosis	0.0152323	0.0365166	6.10023	25.5254	ANLN;SMAD3;PPARG
Elevated creatine kinase	0.0154944	0.0371213	6.06005	25.2539	VCP;LMNA;EMD
Cardiac defects	0.0156721	0.0374516	11.1206	46.2157	LMNA;DYRK1A
Carotid Artery Diseases	0.0156721	0.0374516	11.1206	46.2157	PPARG;TP53
Long eyelashes	0.0156721	0.0374516	11.1206	46.2157	CREBBP;SMARCA4
Pneumocystis jiroveci pneumonia	0.0156721	0.0374516	11.1206	46.2157	CTNNB1;RELA
Hyperkyphosis	0.015759	0.0376116	6.02039	24.9867	LMNA;ERCC6;EZH2
Hypertriglyceridemia	0.015759	0.0376116	6.02039	24.9867	CAV1;LMNA;PPARG
Severe global developmental delay	0.0161971	0.038486	10.9214	45.0282	DYRK1A;ERCC6
Tooth Crowding	0.0161971	0.038486	10.9214	45.0282	CREBBP;LMNA
Tooth mass arch size discrepancy	0.0161971	0.038486	10.9214	45.0282	CREBBP;LMNA
Tooth size discrepancy	0.0161971	0.038486	10.9214	45.0282	CREBBP;LMNA
Amnesia	0.0161971	0.038486	10.9214	45.0282	PARP1;HSF1
Hepatosplenomegaly	0.0161971	0.038486	10.9214	45.0282	CAV1;CDK2
Inadequate arch length for tooth size	0.0161971	0.038486	10.9214	45.0282	CREBBP;LMNA
Creatine phosphokinase serum increased	0.016296	0.0386967	5.94261	24.4647	VCP;LMNA;EMD
Tooth problem	0.0167295	0.0396509	10.7293	43.889	ERCC3;SMARCA4
Waddling gait	0.0167295	0.0396509	10.7293	43.889	VCP;EMD
Angina Pectoris	0.0167295	0.0396509	10.7293	43.889	SMAD3;LMNA
Weight decreased	0.0168433	0.0398953	5.86679	23.9588	BCL6;BRCA1;TP53
Myocardial Ischemia	0.0171058	0.0404916	3.54802	14.4346	YAP1;PARP1;PPARG;SIRT1;SENP1
Subfertility, Male	0.0172694	0.0407763	10.5438	42.7952	MDM2;TP53
Androgenetic Alopecia	0.0172694	0.0407763	10.5438	42.7952	PARP1;BRD4
Cerebral calcification	0.0172694	0.0407763	10.5438	42.7952	CTNNB1;ERCC6
Oropharyngeal Carcinoma	0.0172694	0.0407763	10.5438	42.7952	MDM2;TP53
Liver Cirrhosis, Experimental	0.0174467	0.041169	2.8122	11.3855	SMAD2;IFI16;MYC;CAV1;ECT2;SIRT1;RELA
Brain Infarction	0.0178167	0.0420157	10.3645	41.7444	SIRT1;TP53
Bone Diseases	0.0179684	0.0423469	5.72078	22.9926	VCP;PPARG;RELA
Sclerocystic Ovaries	0.0182562	0.0429462	5.68539	22.7601	TOP2A;ANLN;LMNA
Keratoconus	0.0182562	0.0429462	5.68539	22.7601	SMAD2;PARP1;SP1
Senile Plaques	0.0183657	0.0429462	4.19774	16.7795	CREBBP;SIRT6;PPARG;BRCA1
Hyperreflexia	0.0183657	0.0429462	4.19774	16.7795	PRKN;CREBBP;ERCC3;LMNB1
Arsenic Poisoning, Inorganic	0.0183713	0.0429462	10.1913	40.7342	ERCC3;TP53
Sparse scalp hair	0.0183713	0.0429462	10.1913	40.7342	TERT;LMNA
Nervous System, Organic Arsenic Poisoning	0.0183713	0.0429462	10.1913	40.7342	ERCC3;TP53
Xerostomia	0.0183713	0.0429462	10.1913	40.7342	VCP;CAV1
Arsenic Encephalopathy	0.0183713	0.0429462	10.1913	40.7342	ERCC3;TP53
Arsenic Induced Polyneuropathy	0.0183713	0.0429462	10.1913	40.7342	ERCC3;TP53
Arsenic Poisoning	0.0183713	0.0429462	10.1913	40.7342	ERCC3;TP53
Multiple polyps	0.0183713	0.0429462	10.1913	40.7342	SMAD3;TP53
Pemphigus Vulgaris	0.0183713	0.0429462	10.1913	40.7342	CDK2;EZH2
Degenerative brain disorder	0.0185464	0.0433288	5.65044	22.531	VCP;NACC1;ERCC6
Abnormality of the dentition	0.0189331	0.0433901	10.0237	39.7625	ERCC3;SMARCA4
Viral hepatitis	0.0189331	0.0433901	10.0237	39.7625	SP1;TP53
Difficulty walking	0.0189331	0.0433901	10.0237	39.7625	LMNA;NACC1
Iron deficiency	0.0189331	0.0433901	10.0237	39.7625	PRMT1;PPARG
Lymphangioleiomyomatosis	0.0189331	0.0433901	10.0237	39.7625	PARP1;LMNA
Neuro-degenerative disease	0.0189331	0.0433901	10.0237	39.7625	VCP;NBN
Neutrophilia (disorder)	0.0189331	0.0433901	10.0237	39.7625	PPARG;TP53
Muscle hypotonia	0.0189486	0.0433901	3.45232	13.692	RB1;CREBBP;LMNA;ERCC6;SMARCA4
Cyst	0.0191347	0.0433901	5.5818	22.083	TERT;CAV1;BRCA1
Fibrosis	0.0191347	0.0433901	5.5818	22.083	CAV1;SIRT1;TP53
Psoriasis	0.0193434	0.0433901	2.7508	10.853	PRKN;SMAD2;SMAD3;CAV1;PPARG;SIRT1;TP53
Adenocarcinoma, Endometrioid	0.0195021	0.0433901	9.86154	38.8272	CTNNB1;TP53
Anus, Imperforate	0.0195021	0.0433901	9.86154	38.8272	NBN;TBX3
Cytogenetically normal acute myeloid leukemia	0.0195021	0.0433901	9.86154	38.8272	NPM1;TP53
Muscle biopsy shows dystrophic changes	0.0195021	0.0433901	9.86154	38.8272	LMNA;BUB3
Polyp of large intestine	0.0195021	0.0433901	9.86154	38.8272	TERT;PPARG
Anxiety	0.019591	0.0433901	3.42153	13.4558	PRKN;VCP;BRCA1;SIRT1;TP53
Coinfection	0.0197333	0.0433901	5.51479	21.648	NPM1;BRCA1;TP53
Recurrent infection of the gastrointestinal tract	0.0199347	0.0433901	60.3879	236.436	NBN
Brain Infarction, Posterior Circulation	0.0199347	0.0433901	60.3879	236.436	SIRT1
Retinoblastoma bilateral	0.0199347	0.0433901	60.3879	236.436	RB1
Cataract, congenital, cerulean type 1	0.0199347	0.0433901	60.3879	236.436	MAF
Scaly skin	0.0199347	0.0433901	60.3879	236.436	LMNA
Dissection, Blood Vessel	0.0199347	0.0433901	60.3879	236.436	SMAD3
Secondary malignant neoplasm of prostate	0.0199347	0.0433901	60.3879	236.436	AURKA
Short fourth metatarsal	0.0199347	0.0433901	60.3879	236.436	EZH2
Small cell carcinoma of esophagus	0.0199347	0.0433901	60.3879	236.436	PARP1
Small intestine carcinoma	0.0199347	0.0433901	60.3879	236.436	CTNNB1
Malignant neoplasm of lower lobe, bronchus or lung	0.0199347	0.0433901	60.3879	236.436	FOXM1
Malignant neoplasm of middle lobe, bronchus or lung	0.0199347	0.0433901	60.3879	236.436	FOXM1
Malignant neoplasm of upper lobe, bronchus or lung	0.0199347	0.0433901	60.3879	236.436	FOXM1
Splenic Neoplasms	0.0199347	0.0433901	60.3879	236.436	TP53
Squamous cell carcinoma of pharynx	0.0199347	0.0433901	60.3879	236.436	TP53
Ovarian Small Cell Carcinoma, Hypercalcemic Type	0.0199347	0.0433901	60.3879	236.436	SMARCA4
Stiff skin	0.0199347	0.0433901	60.3879	236.436	LMNA
Sunburn	0.0199347	0.0433901	60.3879	236.436	TP53
Schwannomatosis, Plexiform	0.0199347	0.0433901	60.3879	236.436	SUZ12
Serous cystadenoma, borderline malignancy	0.0199347	0.0433901	60.3879	236.436	MYC
stage, chronic lymphocytic leukemia	0.0199347	0.0433901	60.3879	236.436	BCL6
Venous Infarction, Brain	0.0199347	0.0433901	60.3879	236.436	SIRT1
Abnormality of bone marrow cell morphology	0.0199347	0.0433901	60.3879	236.436	MYC
Ulcerative Colitis-Associated Colorectal Adenocarcinoma	0.0199347	0.0433901	60.3879	236.436	TP53
Ulnar-mammary syndrome	0.0199347	0.0433901	60.3879	236.436	TBX3
Underdevelopment of facial bones	0.0199347	0.0433901	60.3879	236.436	LMNA
Vagina Carcinoma	0.0199347	0.0433901	60.3879	236.436	TP53
Ventricular preexcitation	0.0199347	0.0433901	60.3879	236.436	TBX3
Acromicric Dysplasia	0.0199347	0.0433901	60.3879	236.436	SMAD2
Warburton Anyane Yeboa syndrome	0.0199347	0.0433901	60.3879	236.436	BUB3
Alpha fetoprotein abnormal	0.0199347	0.0433901	60.3879	236.436	CTNNB1
Aneuploidy	0.0199347	0.0433901	60.3879	236.436	AURKA
Anomalous pulmonary artery	0.0199347	0.0433901	60.3879	236.436	LMNA
Anterior Cerebral Circulation Infarction	0.0199347	0.0433901	60.3879	236.436	SIRT1
Anterior Circulation Brain Infarction	0.0199347	0.0433901	60.3879	236.436	SIRT1
Aplasia/Hypoplasia of the distal phalanges of the hand	0.0199347	0.0433901	60.3879	236.436	SMARCA4
Aplasia/Hypoplasia of the ulna	0.0199347	0.0433901	60.3879	236.436	TBX3
Atrial Flutter	0.0199347	0.0433901	60.3879	236.436	LMNA
BARDET-BIEDL SYNDROME 11	0.0199347	0.0433901	60.3879	236.436	PRKN
Bifid uterus	0.0199347	0.0433901	60.3879	236.436	CREBBP
Bile duct adenoma	0.0199347	0.0433901	60.3879	236.436	PPARG
Biotinidase Deficiency	0.0199347	0.0433901	60.3879	236.436	NBN
Bipartite clavicle	0.0199347	0.0433901	60.3879	236.436	LMNA
Brain Stem Neoplasms	0.0199347	0.0433901	60.3879	236.436	TP53
Childhood Hepatocellular Carcinoma	0.0199347	0.0433901	60.3879	236.436	CTNNB1
Childhood Malignant Liver Neoplasm	0.0199347	0.0433901	60.3879	236.436	TP53
Chorioretinal dystrophy	0.0199347	0.0433901	60.3879	236.436	CREBBP
Chronic ulcerative stomatitis	0.0199347	0.0433901	60.3879	236.436	TP53
Classic medulloblastoma	0.0199347	0.0433901	60.3879	236.436	PARP1
Congenital Generalized Lipodystrophy Type 2	0.0199347	0.0433901	60.3879	236.436	PPARG
Congenital muscular hypertrophy-cerebral syndrome	0.0199347	0.0433901	60.3879	236.436	BRD4
Cornelia de Lange Syndrome 3	0.0199347	0.0433901	60.3879	236.436	BRD4
Craniofacial disproportion	0.0199347	0.0433901	60.3879	236.436	LMNA
Cri-du-Chat Syndrome	0.0199347	0.0433901	60.3879	236.436	TERT
Cutaneous Follicular Lymphoma	0.0199347	0.0433901	60.3879	236.436	BCL6
Decreased size of facial bones	0.0199347	0.0433901	60.3879	236.436	LMNA
Duplication of phalanx of hallux	0.0199347	0.0433901	60.3879	236.436	CREBBP
Dural ectasia	0.0199347	0.0433901	60.3879	236.436	SMAD3
Elevated alpha-fetoprotein	0.0199347	0.0433901	60.3879	236.436	CTNNB1
Epithelial tumor of ovary	0.0199347	0.0433901	60.3879	236.436	TP53
Erythrocytosis due to low atmospheric pressure	0.0199347	0.0433901	60.3879	236.436	SENP1
Familial Atypical Multiple Mole-Melanoma	0.0199347	0.0433901	60.3879	236.436	BRCA1
Fetal hydantoin syndrome	0.0199347	0.0433901	60.3879	236.436	CREBBP
Flattening of facial bones	0.0199347	0.0433901	60.3879	236.436	LMNA
Genomic Instability	0.0199347	0.0433901	60.3879	236.436	SIRT1
Germ cell neoplasia	0.0199347	0.0433901	60.3879	236.436	MDM2
Giant cell carcinoma of lung	0.0199347	0.0433901	60.3879	236.436	MYC
GLIOMA SUSCEPTIBILITY 1	0.0199347	0.0433901	60.3879	236.436	TP53
Hairy cell leukemia variant	0.0199347	0.0433901	60.3879	236.436	TP53
Hepatobiliary disease	0.0199347	0.0433901	60.3879	236.436	TP53
Hydroa Vacciniforme	0.0199347	0.0433901	60.3879	236.436	ERCC6
Hypoplastic facial bones	0.0199347	0.0433901	60.3879	236.436	LMNA
Hypotrophic facial bones	0.0199347	0.0433901	60.3879	236.436	LMNA
Idiopathic retroperitoneal fibrosis	0.0199347	0.0433901	60.3879	236.436	MDM2
Insulin resistance - type A	0.0199347	0.0433901	60.3879	236.436	LMNA
Intestinal-Type Sinonasal Adenocarcinoma	0.0199347	0.0433901	60.3879	236.436	TP53
Keratoma	0.0199347	0.0433901	60.3879	236.436	TP53
Keratosis Blennorrhagica	0.0199347	0.0433901	60.3879	236.436	TP53
Lentigo maligna melanoma	0.0199347	0.0433901	60.3879	236.436	TP53
Lichen disease	0.0199347	0.0433901	60.3879	236.436	SMAD2
Loeys-Dietz Aortic Aneurysm Syndrome	0.0199347	0.0433901	60.3879	236.436	SMAD3
Loss of gluteal subcutaneous adipose tissue	0.0199347	0.0433901	60.3879	236.436	PPARG
Male Germ Cell Tumor	0.0199347	0.0433901	60.3879	236.436	TP53
Malignant melanoma of conjunctiva	0.0199347	0.0433901	60.3879	236.436	TERT
Malignant neoplasm of other parts of bronchus or lung	0.0199347	0.0433901	60.3879	236.436	FOXM1
Malignant neoplasm of thymus	0.0199347	0.0433901	60.3879	236.436	TP53
Mesenchymal Glioblastoma	0.0199347	0.0433901	60.3879	236.436	TP53
Microcystic stromal tumor	0.0199347	0.0433901	60.3879	236.436	CTNNB1
Nasopharyngeal cancer recurrent	0.0199347	0.0433901	60.3879	236.436	EZH2
NESTOR-GUILLERMO PROGERIA SYNDROME	0.0199347	0.0433901	60.3879	236.436	LMNA
Non-Metastatic Childhood Soft Tissue Sarcoma	0.0199347	0.0433901	60.3879	236.436	TP53
Numerous pigmented freckles	0.0199347	0.0433901	60.3879	236.436	ERCC3
Opisthorchis Viverrini-Related Cholangiocarcinoma	0.0199347	0.0433901	60.3879	236.436	TP53
Orthostatic hypotension due to autonomic dysfunction	0.0199347	0.0433901	60.3879	236.436	LMNB1
Papillary and follicular adenocarcinoma	0.0199347	0.0433901	60.3879	236.436	TP53
Papillary transitional cell carcinoma	0.0199347	0.0433901	60.3879	236.436	TP53
Partial/complete duplication of the phalanges of the hallux	0.0199347	0.0433901	60.3879	236.436	CREBBP
Pleomorphic carcinoma	0.0199347	0.0433901	60.3879	236.436	TP53
Premature development of the breasts	0.0199347	0.0433901	60.3879	236.436	CREBBP
Pseudoarthrosis of clavicle	0.0199347	0.0433901	60.3879	236.436	LMNA
HEMOCHROMATOSIS, TYPE 1	0.0200782	0.0435511	9.70452	37.9264	MDM2;TP53
Multiple, subcutaneous nodules	0.0200782	0.0435511	9.70452	37.9264	MDM2;CTNNB1
Subcutaneous nodule	0.0200782	0.0435511	9.70452	37.9264	MDM2;CTNNB1
Hepatic methionine adenosyltransferase deficiency	0.0200782	0.0435511	9.70452	37.9264	CAV1;TP53
Limitation of joint mobility	0.0200782	0.0435511	9.70452	37.9264	LMNA;ERCC6
Mammary Ductal Carcinoma	0.0200782	0.0435511	9.70452	37.9264	CAV1;TP53
Malaria	0.020414	0.0442539	3.38379	13.1682	CREBBP;FANCD2;MYC;PPARG;TP53
Severe psychomotor retardation	0.0206615	0.044636	9.5524	37.0584	DYRK1A;ERCC6
Thyroid Nodule	0.0206615	0.044636	9.5524	37.0584	TERT;PPARG
Dentatorubral-Pallidoluysian Atrophy	0.0206615	0.044636	9.5524	37.0584	XIAP;EZH2
Giant Cell Tumor of Bone	0.0206615	0.044636	9.5524	37.0584	MYC;TP53
Paroxysmal atrial fibrillation	0.0206615	0.044636	9.5524	37.0584	CAV1;TBX3
Proliferative vitreoretinopathy	0.0206615	0.044636	9.5524	37.0584	MDM2;TP53
Sensorineural Hearing Loss (disorder)	0.0207495	0.0448003	3.36893	13.0554	YAP1;MAF;ERCC3;LMNA;ERCC6
Schistosomiasis	0.0212518	0.0456228	9.40497	36.2215	CDK2;TP53
Short distal phalanx of finger	0.0212518	0.0456228	9.40497	36.2215	LMNA;SMARCA4
Aplasia/Hypoplasia of the cerebellum	0.0212518	0.0456228	9.40497	36.2215	ERCC6;SMARCA4
Cervical Adenocarcinoma	0.0212518	0.0456228	9.40497	36.2215	CTNNB1;TP53
Congenital muscular dystrophy (disorder)	0.0212518	0.0456228	9.40497	36.2215	LMNA;EMD
Fine hair	0.0212518	0.0456228	9.40497	36.2215	SUZ12;EZH2
Gestational Diabetes	0.0212518	0.0456228	9.40497	36.2215	LMNA;PPARG
Metastatic Renal Cell Cancer	0.0212518	0.0456228	9.40497	36.2215	TP53;AURKA
Oxyphilic Adenoma	0.0212518	0.0456228	9.40497	36.2215	CAV1;TP53
Pustulosis of Palms and Soles	0.0212518	0.0456228	9.40497	36.2215	PPARG;TP53
Hemoglobin low	0.0215908	0.046324	5.32301	20.4163	TERT;FANCD2;XIAP
Short palpebral fissure	0.0218491	0.0467981	9.262	35.4142	FANCD2;LMNA
Osteoarthritis of hip	0.0218491	0.0467981	9.262	35.4142	SMAD3;SP1
Primary hypogonadism	0.0218491	0.0467981	9.262	35.4142	FANCD2;LMNA
Optic Atrophy, Hereditary, Leber	0.0224533	0.0471529	9.12331	34.635	RB1;TP53
Thin lips	0.0224533	0.0471529	9.12331	34.635	LMNA;ERCC6
Adenomatous Polyps	0.0224533	0.0471529	9.12331	34.635	SIRT1;TP53
Bowed and upward slanting eyebrows	0.0224533	0.0471529	9.12331	34.635	CREBBP;CSNK2A1
Highly arched eyebrow	0.0224533	0.0471529	9.12331	34.635	CREBBP;CSNK2A1
Malignant neoplasm of salivary gland	0.0224533	0.0471529	9.12331	34.635	TOP2A;PPARG
Mucoepidermoid Carcinoma	0.0224533	0.0471529	9.12331	34.635	CTNNB1;TP53
Epilepsy, Temporal Lobe	0.0228807	0.0471529	5.20233	19.6516	MDM2;TP53;DBN1
Dermatitis, Atopic	0.0230186	0.0471529	3.2753	12.3527	SMAD2;SMAD3;SP1;PPARG;SIRT1
Chromosome 8, trisomy	0.0230644	0.0471529	8.98869	33.8825	TERT;MYC
Glaucoma, Open-Angle	0.0230644	0.0471529	8.98869	33.8825	CAV1;TP53
Hereditary pancreatitis	0.0230644	0.0471529	8.98869	33.8825	CDK2;TP53
Neck Neoplasms	0.0230644	0.0471529	8.98869	33.8825	NBN;TP53
Pulmonary arterial hypertension	0.0230644	0.0471529	8.98869	33.8825	TERT;CAV1
Pain	0.0231996	0.0471529	3.26831	12.3007	RB1;SMAD2;VCP;CHEK2;TP53
Nephrotic Syndrome	0.0232096	0.0471529	5.17301	19.467	ANLN;MAF;RELA
Primary Myelofibrosis	0.0232096	0.0471529	5.17301	19.467	NPM1;TP53;EZH2
Fibromatosis, Abdominal	0.0232189	0.0471529	50.3207	189.346	CTNNB1
Short cord	0.0232189	0.0471529	50.3207	189.346	LMNA
Skin Pigmentation Disorder	0.0232189	0.0471529	50.3207	189.346	TP53
Southeast Asian ovalocytosis	0.0232189	0.0471529	50.3207	189.346	PARP1
Spinocerebellar ataxia type 31	0.0232189	0.0471529	50.3207	189.346	LMNB1
Neoplasms, Bone Tissue	0.0232189	0.0471529	50.3207	189.346	TP53
Peroxisome Biogenesis Disorder, Complementation Group H	0.0232189	0.0471529	50.3207	189.346	BRCA1
Pneumonia, Viral	0.0232189	0.0471529	50.3207	189.346	BCL6
Subglottic stenosis	0.0232189	0.0471529	50.3207	189.346	TBX3
PROSTATE CANCER, SOMATIC	0.0232189	0.0471529	50.3207	189.346	CHEK2
Squamous cell carcinoma, metastatic	0.0232189	0.0471529	50.3207	189.346	TP53
Thoracic Outlet Syndrome	0.0232189	0.0471529	50.3207	189.346	RELA
Transitional cell carcinoma in situ	0.0232189	0.0471529	50.3207	189.346	TP53
Abnormal trabecular bone morphology	0.0232189	0.0471529	50.3207	189.346	LMNA
Abnormality of the wrist	0.0232189	0.0471529	50.3207	189.346	TBX3
Absent axillary hair	0.0232189	0.0471529	50.3207	189.346	TBX3
Vascular ring	0.0232189	0.0471529	50.3207	189.346	CREBBP
Ventricular dilatation (disorder)	0.0232189	0.0471529	50.3207	189.346	VCP
Acral Lentiginous Malignant Melanoma	0.0232189	0.0471529	50.3207	189.346	TERT
Vitreous Hemorrhage	0.0232189	0.0471529	50.3207	189.346	RB1
Adamantinous Craniopharyngioma	0.0232189	0.0471529	50.3207	189.346	CTNNB1
Adenoid cystic breast carcinoma	0.0232189	0.0471529	50.3207	189.346	TP53
Adenosarcoma	0.0232189	0.0471529	50.3207	189.346	TP53
Adenosis	0.0232189	0.0471529	50.3207	189.346	TP53
Adnexal mass	0.0232189	0.0471529	50.3207	189.346	TP53
Xeroderma	0.0232189	0.0471529	50.3207	189.346	MDM2
Anus Neoplasms	0.0232189	0.0471529	50.3207	189.346	TP53
Ataxic cerebral palsy	0.0232189	0.0471529	50.3207	189.346	CTNNB1
Atypical fibroxanthoma of skin	0.0232189	0.0471529	50.3207	189.346	TP53
Basal Cell Cancer	0.0232189	0.0471529	50.3207	189.346	TP53
Bird-like facies	0.0232189	0.0471529	50.3207	189.346	LMNA
Broad eyebrow	0.0232189	0.0471529	50.3207	189.346	MAF
Bronchopneumonia	0.0232189	0.0471529	50.3207	189.346	RELA
Cardiac dilatation	0.0232189	0.0471529	50.3207	189.346	TP53
Central Neurocytoma	0.0232189	0.0471529	50.3207	189.346	TP53
Choroid Plexus Neoplasms	0.0232189	0.0471529	50.3207	189.346	TP53
Chromosome 17 trisomy	0.0232189	0.0471529	50.3207	189.346	TP53
Chronic osteomyelitis	0.0232189	0.0471529	50.3207	189.346	TERT
Circadian Rhythm Disorders	0.0232189	0.0471529	50.3207	189.346	PPARG
colon (non-specific) lesion	0.0232189	0.0471529	50.3207	189.346	SMAD3
Complete Trisomy 21 Syndrome	0.0232189	0.0471529	50.3207	189.346	TP53
Congenital glucose-galactose malabsorption	0.0232189	0.0471529	50.3207	189.346	TP53
Cornela disease	0.0232189	0.0471529	50.3207	189.346	CREBBP
Desmoplastic infantile astrocytoma	0.0232189	0.0471529	50.3207	189.346	TP53
Fundic gland polyp	0.0232189	0.0471529	50.3207	189.346	CTNNB1
Gastrointestinal infection	0.0232189	0.0471529	50.3207	189.346	NBN
Gastrointestinal polyps	0.0232189	0.0471529	50.3207	189.346	CTNNB1
Generalized hypopigmentation of hair	0.0232189	0.0471529	50.3207	189.346	TERT
Globe retraction and deviation on adduction	0.0232189	0.0471529	50.3207	189.346	CREBBP
GLOMUVENOUS MALFORMATIONS	0.0232189	0.0471529	50.3207	189.346	PRKN
Hardened artery wall	0.0232189	0.0471529	50.3207	189.346	ERCC3
Hemangioma of liver	0.0232189	0.0471529	50.3207	189.346	NPM1
Hyperplasia of foramen magnum	0.0232189	0.0471529	50.3207	189.346	CREBBP
Hypopharyngeal Neoplasms	0.0232189	0.0471529	50.3207	189.346	TP53
In situ cancer	0.0232189	0.0471529	50.3207	189.346	TP53
Increased body mass index	0.0232189	0.0471529	50.3207	189.346	TP53
Increased circumference of foramen magnum	0.0232189	0.0471529	50.3207	189.346	CREBBP
Increased diameter of foramen magnum	0.0232189	0.0471529	50.3207	189.346	CREBBP
Increased megakaryocyte count	0.0232189	0.0471529	50.3207	189.346	TP53
Infectious colitis	0.0232189	0.0471529	50.3207	189.346	PPARG
Intracortical osteosarcoma	0.0232189	0.0471529	50.3207	189.346	TP53
Intraocular Lymphoma	0.0232189	0.0471529	50.3207	189.346	BCL6
Large foramen magnum	0.0232189	0.0471529	50.3207	189.346	CREBBP
LEPTIN DEFICIENCY OR DYSFUNCTION	0.0232189	0.0471529	50.3207	189.346	PPARG
Limited eye motility from Duane anomaly	0.0232189	0.0471529	50.3207	189.346	CREBBP
Low Grade Endometrial Stromal Sarcoma	0.0232189	0.0471529	50.3207	189.346	SUZ12
lupus erythematodes	0.0232189	0.0471529	50.3207	189.346	CREBBP
Macroprolactinoma	0.0232189	0.0471529	50.3207	189.346	TP53
MOSAIC VARIEGATED ANEUPLOIDY SYNDROME	0.0232189	0.0471529	50.3207	189.346	BUB3
NADH cytochrome B5 reductase deficiency	0.0232189	0.0471529	50.3207	189.346	PPARG
Narrow foramen obturatorium	0.0232189	0.0471529	50.3207	189.346	CAV1
Non-small cell lung cancer stage III	0.0232189	0.0471529	50.3207	189.346	TP53
Ovarian clear cell carcinoma	0.0232189	0.0471529	50.3207	189.346	PPP2R1A
ovarian serous tumor	0.0232189	0.0471529	50.3207	189.346	PELP1
Papillary cystic tumor	0.0232189	0.0471529	50.3207	189.346	CTNNB1
Parotid Neoplasms	0.0232189	0.0471529	50.3207	189.346	TP53
Pediatric follicular lymphoma	0.0232189	0.0471529	50.3207	189.346	BCL6
Peroneal muscle atrophy	0.0232189	0.0471529	50.3207	189.346	LMNA
polyp benign	0.0232189	0.0471529	50.3207	189.346	TP53
Pediatric Obesity	0.0236824	0.0480162	8.85797	33.1556	PPARG;BRCA1
Proximal muscle weakness	0.0236824	0.0480162	8.85797	33.1556	VCP;LMNA
Proximal neurogenic muscle weakness	0.0236824	0.0480162	8.85797	33.1556	VCP;LMNA
Ulcer	0.0238752	0.0483811	5.11533	19.1053	PARP1;TERT;TP53
Spinocerebellar Ataxia Type 7	0.0243071	0.0490711	8.73099	32.453	SUMO2;TP53
Varying degree of multiple fractures	0.0243071	0.0490711	8.73099	32.453	VCP;TERT
Frequent fractures	0.0243071	0.0490711	8.73099	32.453	VCP;TERT
Hyperuricemia	0.0243071	0.0490711	8.73099	32.453	MYC;PPARG
Increased fracture rate	0.0243071	0.0490711	8.73099	32.453	VCP;TERT
Learning Disabilities	0.0243071	0.0490711	8.73099	32.453	PRKN;VCP
Rectal Neoplasms	0.0243071	0.0490711	8.73099	32.453	PPARG;TP53
Secondary malignant neoplasm of bone	0.0247476	0.0499068	3.81868	14.1254	SMAD3;SNAI1;TP53;EZH2
Fatigue	0.0247476	0.0499068	3.81868	14.1254	VCP;BCL6;ERCC3;CTNNB1
Cardiomyopathy, Hypertrophic, Familial	0.0249386	0.0501842	8.60758	31.7735	CAV1;LMNA
Fractures, Multiple	0.0249386	0.0501842	8.60758	31.7735	VCP;TERT
Failure to Thrive	0.0249386	0.0501842	8.60758	31.7735	MYC;ERCC6
Photosensitivity of skin	0.0249386	0.0501842	8.60758	31.7735	ERCC3;ERCC6
Dyspnea	0.0252374	0.0504992	5.00372	18.4108	VCP;CREBBP;CAV1
Familial Alzheimer Disease (FAD)	0.0252374	0.0504992	5.00372	18.4108	FANCD2;PPARG;TP53
Thick eyebrow	0.0255767	0.0504992	8.48761	31.1162	CREBBP;SMARCA4
Chronic heart failure	0.0255767	0.0504992	8.48761	31.1162	SIRT1;TP53
Decreased corneal diameter	0.0255767	0.0504992	8.48761	31.1162	MAF;ERCC6
Hamartoma	0.0255767	0.0504992	8.48761	31.1162	MDM2;TP53
Keratitis	0.0255767	0.0504992	8.48761	31.1162	ERCC3;ERCC6
Nystagmus	0.026026	0.0504992	3.16683	11.5547	ERCC3;CAV1;ERCC6;LMNB1;SMARCA4
Mood Disorders	0.026216	0.0504992	3.74852	13.6498	FXR1;HDAC1;PPARG;SIRT1
Congenital Bilateral Cataracts	0.0262215	0.0504992	8.37092	30.48	MAF;CAV1
Aphasia, Progressive	0.0264923	0.0504992	43.1299	156.6	FANCD2
Aplastic anemia, idiopathic	0.0264923	0.0504992	43.1299	156.6	TERT
Reticular hyperpigmentation	0.0264923	0.0504992	43.1299	156.6	TERT
BREAST CANCER, SUSCEPTIBILITY TO	0.0264923	0.0504992	43.1299	156.6	CHEK2
Reticular pigmentation pattern	0.0264923	0.0504992	43.1299	156.6	LMNA
Reticulated skin pigmentation	0.0264923	0.0504992	43.1299	156.6	LMNA
CARDIOMYOPATHY, DILATED, 1S	0.0264923	0.0504992	43.1299	156.6	LMNA
RETINITIS PIGMENTOSA 9	0.0264923	0.0504992	43.1299	156.6	MYC
Roberts-SC phocomelia syndrome	0.0264923	0.0504992	43.1299	156.6	TP53
Rounded columella	0.0264923	0.0504992	43.1299	156.6	CREBBP
Schimke immunoosseous dysplasia	0.0264923	0.0504992	43.1299	156.6	SMARCA4
Secondary malignant neoplasm of female breast	0.0264923	0.0504992	43.1299	156.6	TP53
Severe failure to thrive	0.0264923	0.0504992	43.1299	156.6	ERCC6
Shprintzen-Goldberg syndrome	0.0264923	0.0504992	43.1299	156.6	SMAD2
Skin appendage adenoma	0.0264923	0.0504992	43.1299	156.6	TP53
Small placenta	0.0264923	0.0504992	43.1299	156.6	LMNA
Nephrogenic rest, intralobar	0.0264923	0.0504992	43.1299	156.6	CTNNB1
Sprains and Strains	0.0264923	0.0504992	43.1299	156.6	XIAP
Squamous cell carcinoma of lip	0.0264923	0.0504992	43.1299	156.6	TP53
Neuroepithelioma, Peripheral	0.0264923	0.0504992	43.1299	156.6	TP53
Stinging Sensation	0.0264923	0.0504992	43.1299	156.6	BRD4
SPHEROCYTOSIS, HEREDITARY, 2	0.0264923	0.0504992	43.1299	156.6	CREBBP
Traveler's diarrhea	0.0264923	0.0504992	43.1299	156.6	EMD
Tubular adenoma	0.0264923	0.0504992	43.1299	156.6	TP53
Abnormality of amino acid metabolism	0.0264923	0.0504992	43.1299	156.6	ERCC3
Abnormality of the cervical spine	0.0264923	0.0504992	43.1299	156.6	CREBBP
Uterine Anomalies	0.0264923	0.0504992	43.1299	156.6	TBX3
Acute and chronic colitis	0.0264923	0.0504992	43.1299	156.6	SMAD3
Acute blood cancer	0.0264923	0.0504992	43.1299	156.6	TP53
Adenofibroma	0.0264923	0.0504992	43.1299	156.6	TP53
Allergic bronchitis	0.0264923	0.0504992	43.1299	156.6	KAT5
Amyloid Neuropathies	0.0264923	0.0504992	43.1299	156.6	BRCA1
Angiosarcoma of liver	0.0264923	0.0504992	43.1299	156.6	TP53
Aplasia/Hypoplasia involving the nose	0.0264923	0.0504992	43.1299	156.6	LMNA
Aplasia/Hypoplasia of the distal phalanx of the 5th finger	0.0264923	0.0504992	43.1299	156.6	SMARCA4
Arterial tortuosity	0.0264923	0.0504992	43.1299	156.6	SMAD3
Axial muscle weakness	0.0264923	0.0504992	43.1299	156.6	LMNA
Axonal degeneration/regeneration	0.0264923	0.0504992	43.1299	156.6	LMNA
Chromosomal breakage induced by crosslinking agents	0.0264923	0.0504992	43.1299	156.6	FANCD2
Chromosome 21 monosomy	0.0264923	0.0504992	43.1299	156.6	DYRK1A
Chronic cholecystitis	0.0264923	0.0504992	43.1299	156.6	TP53
Chronic mountain sickness	0.0264923	0.0504992	43.1299	156.6	SENP1
Cleft palate and bilateral cleft lip	0.0264923	0.0504992	43.1299	156.6	YAP1
Collapsing glomerulopathy	0.0264923	0.0504992	43.1299	156.6	TERT
Compensated liver disease	0.0264923	0.0504992	43.1299	156.6	FOXM1
Complete duplication of thumb phalanx	0.0264923	0.0504992	43.1299	156.6	FANCD2
Congenital hypoplasia of nose	0.0264923	0.0504992	43.1299	156.6	LMNA
Cystadenocarcinoma	0.0264923	0.0504992	43.1299	156.6	TP53
Defective DNA repair after ultraviolet radiation damage	0.0264923	0.0504992	43.1299	156.6	ERCC6
Dermal translucency	0.0264923	0.0504992	43.1299	156.6	LMNA
Developmental Psychomotor Disorders	0.0264923	0.0504992	43.1299	156.6	ERCC6
Duplicated collecting system	0.0264923	0.0504992	43.1299	156.6	FANCD2
Emotional problems	0.0264923	0.0504992	43.1299	156.6	BRCA1
Environmental Carcinogenesis	0.0264923	0.0504992	43.1299	156.6	TP53
Erythroid hypoplasia	0.0264923	0.0504992	43.1299	156.6	TP53
Esophageal dysplasia	0.0264923	0.0504992	43.1299	156.6	TP53
Exudative vitreoretinopathy 1	0.0264923	0.0504992	43.1299	156.6	CTNNB1
Familial Nonmedullary Thyroid Gland Carcinoma	0.0264923	0.0504992	43.1299	156.6	TERT
Gastric erosions	0.0264923	0.0504992	43.1299	156.6	RELA
Geleophysic dysplasia	0.0264923	0.0504992	43.1299	156.6	SMAD2
Genitourinary Neoplasms	0.0264923	0.0504992	43.1299	156.6	TP53
Gram-Positive Bacterial Infections	0.0264923	0.0504992	43.1299	156.6	SIRT1
Hereditary Renal Cell Carcinoma	0.0264923	0.0504992	43.1299	156.6	PRKN
Hip pain	0.0264923	0.0504992	43.1299	156.6	VCP
Histiocytoma	0.0264923	0.0504992	43.1299	156.6	TP53
Hyperplasia of malar bones	0.0264923	0.0504992	43.1299	156.6	NBN
Hypoplastic fifth fingernail	0.0264923	0.0504992	43.1299	156.6	SMARCA4
Hypotrophic nose	0.0264923	0.0504992	43.1299	156.6	LMNA
Infantile Colic	0.0264923	0.0504992	43.1299	156.6	PPARG
Infantile fibrosarcoma	0.0264923	0.0504992	43.1299	156.6	BCL6
Lichen planus follicularis	0.0264923	0.0504992	43.1299	156.6	PPARG
Liquid Tumor	0.0264923	0.0504992	43.1299	156.6	TP53
Low hanging columella	0.0264923	0.0504992	43.1299	156.6	CREBBP
Macrocytosis	0.0264923	0.0504992	43.1299	156.6	TERT
Malar prominence	0.0264923	0.0504992	43.1299	156.6	NBN
Malignant neoplasm of border of tongue	0.0264923	0.0504992	43.1299	156.6	TP53
Malignant neoplasm of dorsal surface of tongue	0.0264923	0.0504992	43.1299	156.6	TP53
Malignant neoplasm of ventral surface of tongue	0.0264923	0.0504992	43.1299	156.6	TP53
Malignant tumor of base of tongue	0.0264923	0.0504992	43.1299	156.6	TP53
Malignant tumor of extrahepatic bile duct	0.0264923	0.0504992	43.1299	156.6	TP53
Malignant tumor of junctional zone of tongue	0.0264923	0.0504992	43.1299	156.6	TP53
malignant tumor of lingual tonsil	0.0264923	0.0504992	43.1299	156.6	TP53
metabolic disturbance	0.0264923	0.0504992	43.1299	156.6	PPARG
Myxoid chondrosarcoma	0.0264923	0.0504992	43.1299	156.6	CDK2
Narrow nasal ridge	0.0264923	0.0504992	43.1299	156.6	LMNA
Ovarian Small Cell Carcinoma	0.0264923	0.0504992	43.1299	156.6	SMARCA4
Penile Neoplasms	0.0264923	0.0504992	43.1299	156.6	TP53
Pitting of nails	0.0264923	0.0504992	43.1299	156.6	TERT
Portal hypertensive gastropathy	0.0264923	0.0504992	43.1299	156.6	RELA
Precocious atherosclerosis	0.0264923	0.0504992	43.1299	156.6	LMNA
Premature plaque build-up in arteries	0.0264923	0.0504992	43.1299	156.6	LMNA
Prominent columella	0.0264923	0.0504992	43.1299	156.6	CREBBP
Proximal myopathy	0.0264923	0.0504992	43.1299	156.6	VCP
Psychomotor Disorders	0.0264923	0.0504992	43.1299	156.6	ERCC6
Inflammatory disorder	0.0266409	0.0507567	4.89683	17.7525	PRKN;XIAP;TP53
Axonal neuropathy	0.0268728	0.051121	8.25738	29.864	PRKN;LMNA
Machado-Joseph Disease	0.0268728	0.051121	8.25738	29.864	VCP;TP53
Microcornea	0.0268728	0.051121	8.25738	29.864	MAF;ERCC6
Developmental delay (disorder)	0.0269982	0.0513334	4.87081	17.5933	DYRK1A;CTNNB1;NBN
Eclampsia	0.027358	0.0519913	4.84506	17.4361	LMNA;XIAP;RELA
Niemann-Pick Disease, Type C	0.0275307	0.0522667	8.14687	29.2672	TOP2A;TERT
Distal amyotrophy	0.0275307	0.0522667	8.14687	29.2672	VCP;LMNA
Sicca Syndrome	0.0281951	0.0533931	8.03927	28.689	XIAP;TP53
Multiple Sclerosis, Relapsing-Remitting	0.0281951	0.0533931	8.03927	28.689	MYC;SIRT1
Cardiac Hypertrophy	0.0281951	0.0533931	8.03927	28.689	CAV1;SIRT6
Crohn's disease of large bowel	0.0281951	0.0533931	8.03927	28.689	SMAD3;PPARG
Peripheral Vascular Diseases	0.0281951	0.0533931	8.03927	28.689	LMNA;PPARG
Allergic asthma	0.0284531	0.0538546	4.76941	16.9767	KAT5;CAV1;PPARG
Spinocerebellar Ataxia Type 1	0.0288659	0.0544274	7.93447	28.1284	CREBBP;KAT5
Conduction disorder of the heart	0.0288659	0.0544274	7.93447	28.1284	LMNA;EMD
Gliosis	0.0288659	0.0544274	7.93447	28.1284	ERCC6;LMNB1
Osteitis Deformans	0.0288659	0.0544274	7.93447	28.1284	VCP;TP53
Abnormality of the metaphysis	0.0295431	0.0544274	7.83235	27.5848	SUZ12;EZH2
Dandy-Walker Syndrome	0.0295431	0.0544274	7.83235	27.5848	BUB3;SMARCA4
Dyslexia	0.0295431	0.0544274	7.83235	27.5848	VCP;PARP1
Extrahepatic Cholangiocarcinoma	0.0295431	0.0544274	7.83235	27.5848	TP53;EZH2
Lordosis	0.0295431	0.0544274	7.83235	27.5848	VCP;LMNA
Prion Diseases	0.0295431	0.0544274	7.83235	27.5848	PRKN;FANCD2
Recurrent Chronic Lymphoid Leukemia	0.0297548	0.0544274	37.7367	132.636	TP53
Recurrent sinopulmonary infections	0.0297548	0.0544274	37.7367	132.636	NBN
Refractory Thrombocytopenia	0.0297548	0.0544274	37.7367	132.636	TP53
[truncated: 1,760 more rows]

## Sheet: GO Biological Process
Term	P-value	Adjusted P-value	Odds Ratio	Combined Score	Genes
Negative Regulation of DNA-templated Transcription (GO:0045892)	4.31465e-24	6.03188e-21	17.7967	957.461	RB1;PRKN;YAP1;UHRF1;HDAC1;BRCA1;FOXM1;RELA;KAT5;IFI16;MYC;NACC1;HSF1;SMAD2;CREBBP;SMAD3;PARP1;CAV1;SIRT6;SIRT1;TBX3;SMARCA4;ILF3;MAF;BCL6;MYBBP1A;SNAI1;MDM2;CTNNB1;PPARG;TP53;EZH2
Positive Regulation of DNA-templated Transcription (GO:0045893)	5.68115e-21	3.97112e-18	13.7592	641.414	PRKN;YAP1;UHRF1;HDAC1;BRCA1;FOXM1;RELA;KAT5;IFI16;TERT;CHEK2;MYC;HSF1;PELP1;BRD4;SMAD2;NPM1;CREBBP;SMAD3;PARP1;DYRK1A;SIRT1;TBX3;SENP1;SMARCA4;ILF3;MYBBP1A;SNAI1;CTNNB1;PPARG;ERCC6;TP53
Negative Regulation of Transcription by RNA Polymerase II (GO:0000122)	1.89384e-20	8.82529e-18	17.2702	784.291	RB1;PRKN;YAP1;UHRF1;HDAC1;FOXM1;RELA;KAT5;IFI16;MYC;HSF1;CREBBP;SMAD3;PARP1;CAV1;SIRT6;SIRT1;TBX3;SMARCA4;MAF;BCL6;SNAI1;MDM2;PPARG;TP53;EZH2
DNA Damage Response (GO:0006974)	1.994e-19	6.96904e-17	22.2931	959.918	TOP2A;YAP1;MDC1;VCP;NPM1;PARP1;PRMT1;UHRF1;XIAP;BRCA1;SIRT1;KAT5;BCL6;ERCC3;CHEK2;MYC;CDK2;TOPBP1;ERCC6;TP53;BRD4
Negative Regulation of RNA Biosynthetic Process (GO:1902679)	1.90331e-18	4.80816e-16	19.8104	808.323	RB1;SMAD2;PARP1;HDAC1;BRCA1;FOXM1;SIRT1;RELA;TBX3;SMARCA4;ILF3;KAT5;IFI16;BCL6;MYBBP1A;NACC1;MDM2;CTNNB1;PPARG;TP53;EZH2
Positive Regulation of Transcription by RNA Polymerase II (GO:0045944)	2.06359e-18	4.80816e-16	13.399	545.637	PRKN;YAP1;UHRF1;HDAC1;BRCA1;FOXM1;RELA;KAT5;IFI16;MYC;HSF1;PELP1;BRD4;SMAD2;NPM1;CREBBP;SMAD3;PARP1;SIRT1;TBX3;SENP1;SMARCA4;MYBBP1A;CTNNB1;PPARG;ERCC6;TP53
Positive Regulation of RNA Biosynthetic Process (GO:1902680)	3.1734e-18	6.33773e-16	17.7945	716.969	TOP2A;YAP1;SMAD2;TOP2B;NPM1;CREBBP;SMAD3;HDAC1;DYRK1A;BRCA1;FOXM1;RELA;SMARCA4;ILF3;KAT5;CHEK2;MYC;SNAI1;CTNNB1;PPARG;TP53;BRD4
Regulation of Transcription by RNA Polymerase II (GO:0006357)	1.87459e-17	3.27585e-15	9.29399	357.963	RB1;PRKN;YAP1;UHRF1;HDAC1;BRCA1;FOXM1;RELA;KAT5;IFI16;MYC;NACC1;HSF1;PELP1;BRD4;SMAD2;NPM1;CREBBP;SMAD3;PARP1;CAV1;SIRT6;SIRT1;TBX3;SENP1;SMARCA4;MAF;BCL6;MYBBP1A;SNAI1;MDM2;CTNNB1;PPARG;ERCC6;TP53;EZH2
Regulation of DNA-templated Transcription (GO:0006355)	3.1294e-16	4.86101e-14	8.72601	311.523	RB1;YAP1;HDAC1;BRCA1;FOXM1;RELA;KAT5;IFI16;CHEK2;MYC;NACC1;HSF1;BRD4;SMAD2;NPM1;CREBBP;SMAD3;PARP1;PRMT1;DYRK1A;SIRT1;TBX3;SMARCA4;ILF3;MAF;BCL6;MYBBP1A;SNAI1;MDM2;CTNNB1;PPARG;ERCC6;TP53;EZH2
Negative Regulation of Gene Expression, Epigenetic (GO:0045814)	1.92712e-15	2.69412e-13	44.1596	1496.25	RB1;IFI16;UHRF1;HDAC1;MYC;LMNA;SIRT6;BRCA1;SIRT1;LMNB1;SMARCA4;EZH2
Regulation of Gene Expression (GO:0010468)	7.80157e-14	9.91508e-12	9.52835	287.583	RB1;PRKN;YAP1;SMAD2;CREBBP;SMAD3;PRMT1;UHRF1;HDAC1;BRCA1;SIRT1;RELA;AURKA;TERT;BCL6;MYBBP1A;CHEK2;MYC;CDK2;SNAI1;PPARG;ERCC6;TP53;EZH2
Chromatin Organization (GO:0006325)	1.55445e-13	1.75463e-11	18.3801	542.074	RB1;TOP2A;NPM1;PRMT1;HDAC1;SIRT6;BRCA1;SIRT1;SMARCA4;MYBBP1A;MYC;SNAI1;ERCC6;BRD4;EZH2
Chromatin Remodeling (GO:0006338)	1.63163e-13	1.75463e-11	20.967	617.352	RB1;NPM1;PRMT1;UHRF1;HDAC1;SIRT6;BRCA1;SIRT1;SMARCA4;KAT5;MYBBP1A;MYC;ERCC6;BRD4
Positive Regulation of Cell Population Proliferation (GO:0008284)	2.80322e-13	2.79922e-11	14.1722	409.618	YAP1;NPM1;PRMT1;HDAC1;SIRT6;FOXM1;SIRT1;RELA;TBX3;SMARCA4;TERT;MYC;NACC1;CDK2;MDM2;CTNNB1;EZH2
Regulation of Cell Population Proliferation (GO:0042127)	4.12523e-13	3.84471e-11	10.8991	310.803	YAP1;NPM1;SMAD3;PRMT1;UHRF1;HDAC1;FOXM1;SIRT1;RELA;TBX3;SMARCA4;BCL6;MYC;NACC1;LMNA;CDK2;MDM2;CTNNB1;TP53;EZH2
Cellular Response to Ionizing Radiation (GO:0071479)	8.09844e-12	7.07601e-10	59.9262	1530.48	YAP1;IFI16;HSF1;MDM2;BRCA1;ECT2;SIRT1;TP53
Positive Regulation of Gene Expression (GO:0010628)	1.15337e-11	9.48477e-10	13.3693	336.715	PRKN;YAP1;NPM1;SMAD3;PRMT1;HDAC1;DYRK1A;BRCA1;RELA;FXR1;IFI16;MYC;PPARG;ERCC6;TP53
Negative Regulation of Gene Expression (GO:0010629)	1.39473e-11	1.08324e-09	14.7796	369.428	RB1;PRKN;YAP1;SMAD3;HDAC1;SIRT6;SIRT1;AURKA;FXR1;ILF3;IFI16;TERT;PPARG;EZH2
Positive Regulation of Cellular Process (GO:0048522)	1.52246e-11	1.09725e-09	10.862	270.552	YAP1;NPM1;PRMT1;HDAC1;CAV1;FOXM1;SIRT1;RELA;TBX3;SMARCA4;MYC;NACC1;CDK2;MDM2;CTNNB1;TP53;EZH2
Negative Regulation of Cellular Process (GO:0048523)	1.56975e-11	1.09725e-09	11.829	294.276	RB1;SMAD2;SUZ12;NPM1;SMAD3;SIRT6;BRCA1;SIRT1;SMARCA4;TERT;BCL6;MYC;LMNA;CTNNB1;PPARG;TP53
DNA Repair (GO:0006281)	2.0048e-11	1.33462e-09	16.3637	403.085	VCP;NPM1;PARP1;SIRT6;BRCA1;SIRT1;KAT5;ERCC3;FANCD2;CHEK2;TOPBP1;ERCC6;TP53
Positive Regulation of Double-Strand Break Repair (GO:2000781)	2.58453e-11	1.64235e-09	36.2337	883.337	CREBBP;KAT5;PARP1;PRMT1;SIRT6;ERCC6;FOXM1;SIRT1;SMARCA4
Positive Regulation of Multicellular Organismal Process (GO:0051240)	6.14139e-11	3.7329e-09	13.1336	308.816	SMAD2;SMAD3;HDAC1;CAV1;SIRT6;SIRT1;SMARCA4;IFI16;TERT;HSF1;SNAI1;CTNNB1;PPARG;EZH2
Response to Ionizing Radiation (GO:0010212)	9.27242e-11	5.40119e-09	42.7657	987.947	KAT5;IFI16;FANCD2;BRCA1;TOPBP1;ECT2;SIRT1;TP53
Regulation of Apoptotic Process (GO:0042981)	1.05115e-10	5.87804e-09	9.52495	218.845	TOP2A;PRKN;VCP;NPM1;HDAC1;XIAP;SIRT1;RELA;TBX3;KAT5;BCL6;ERCC3;MYC;MDM2;CTNNB1;ECT2;TP53
Heterochromatin Formation (GO:0031507)	1.1654e-10	6.26625e-09	41.4456	947.977	RB1;UHRF1;HDAC1;LMNA;SIRT1;LMNB1;SMARCA4;EZH2
Positive Regulation of miRNA Transcription (GO:1902895)	1.94012e-10	1.00455e-08	58.0213	1297.54	SMAD3;TERT;MYC;PPARG;TP53;RELA;SMARCA4
Positive Regulation of Cell Differentiation (GO:0045597)	2.66707e-10	1.33163e-08	15.0415	331.589	YAP1;SMAD2;SMAD3;KAT5;CHEK2;SNAI1;CTNNB1;SIRT6;PPARG;ECT2;SMARCA4;EZH2
Negative Regulation of Apoptotic Process (GO:0043066)	4.65132e-10	2.18124e-08	11.1574	239.757	RB1;PRKN;YAP1;NPM1;HDAC1;CAV1;XIAP;SIRT1;RELA;TBX3;MYC;MDM2;CTNNB1;TP53
Positive Regulation of miRNA Metabolic Process (GO:2000630)	4.68076e-10	2.18124e-08	50.438	1083.53	SMAD3;TERT;MYC;PPARG;TP53;RELA;SMARCA4
Mitotic DNA Damage Checkpoint Signaling (GO:0044773)	1.01975e-09	4.59872e-08	44.6048	923.485	MDC1;FANCD2;CHEK2;CDK2;BRCA1;TOPBP1;TP53
Response to UV (GO:0009411)	1.50286e-09	6.56562e-08	29.2424	594.086	NPM1;CREBBP;PARP1;ERCC3;MYC;SIRT6;TP53;RELA
Positive Regulation of Macromolecule Biosynthetic Process (GO:0010557)	2.02858e-09	8.59379e-08	12.4612	249.422	PRKN;YAP1;SMAD3;PRMT1;HDAC1;MYC;PPARG;BRCA1;ERCC6;SIRT1;TP53;RELA
Regulation of miRNA Transcription (GO:1902893)	2.28549e-09	9.3974e-08	39.2989	781.917	SMAD3;TERT;MYC;PPARG;TP53;RELA;SMARCA4
Negative Regulation of Cell Differentiation (GO:0045596)	3.03264e-09	1.21132e-07	16.477	323.178	RB1;YAP1;SMAD2;SUZ12;SMAD3;CAV1;PPARG;SIRT1;TBX3;SMARCA4
Negative Regulation of Developmental Process (GO:0051093)	3.4642e-09	1.34526e-07	26.105	508.546	PRKN;SMAD2;SUZ12;SMAD3;PARP1;HDAC1;PPARG;SMARCA4
DNA Metabolic Process (GO:0006259)	4.70427e-09	1.77745e-07	13.2586	254.231	TOP2A;TOP2B;VCP;NPM1;PARP1;TERT;ERCC3;CDK2;BRCA1;TOPBP1;ERCC6
Cellular Response to Hypoxia (GO:0071456)	6.85624e-09	2.47208e-07	33.105	622.311	TERT;MYC;LMNA;MDM2;PPARG;SIRT1;TP53
Negative Regulation of Signal Transduction by P53 Class Mediator (GO:1901797)	7.07319e-09	2.47208e-07	100.388	1883.98	PRKN;DYRK1A;MDM2;SNAI1;SIRT1
Response to Gamma Radiation (GO:0010332)	7.07319e-09	2.47208e-07	100.388	1883.98	YAP1;FANCD2;HSF1;MDM2;TP53
Cellular Response to Decreased Oxygen Levels (GO:0036294)	7.51244e-09	2.56156e-07	32.6371	610.532	TERT;MYC;LMNA;MDM2;PPARG;SIRT1;TP53
Regulation of Cell Cycle (GO:0051726)	8.03855e-09	2.67569e-07	12.5574	234.057	RB1;KAT5;MYC;CDK2;MDM2;XIAP;BRCA1;FOXM1;SIRT1;TP53;TBX3
Signal Transduction in Response to DNA Damage (GO:0042770)	8.98587e-09	2.92145e-07	31.7397	588.061	KAT5;CHEK2;MDM2;TOPBP1;ERCC6;FOXM1;TP53
Signal Transduction by P53 Class Mediator (GO:0072331)	2.02756e-08	6.4421e-07	42.5239	753.262	KAT5;IFI16;MYBBP1A;MDM2;FOXM1;TP53
Negative Regulation of Macromolecule Biosynthetic Process (GO:0010558)	2.3582e-08	7.32613e-07	15.871	278.739	RB1;PRKN;YAP1;SMAD3;TERT;HDAC1;PPARG;SIRT1;AURKA
Positive Regulation of DNA Repair (GO:0045739)	2.58975e-08	7.8706e-07	26.9242	470.342	PARP1;SIRT6;BRCA1;ERCC6;FOXM1;SIRT1;SMARCA4
Positive Regulation of Proteasomal Protein Catabolic Process (GO:1901800)	3.73246e-08	1.11021e-06	25.4385	435.09	PRKN;VCP;CAV1;SUMO2;MDM2;SIRT6;SIRT1
Epigenetic Regulation of Gene Expression (GO:0040029)	7.23619e-08	2.10754e-06	33.7055	554.172	IFI16;HDAC1;UHRF1;SIRT6;BRCA1;EZH2
Regulation of Proteasomal Ubiquitin-Dependent Protein Catabolic Process (GO:0032434)	7.80991e-08	2.22822e-06	22.6825	371.206	PRKN;VCP;SUMO2;CDK2;MDM2;SIRT6;SIRT1
Negative Regulation of DNA Damage Response, Signal Transduction by P53 Class Mediator (GO:0043518)	8.03732e-08	2.24723e-06	140.557	2296.23	DYRK1A;MDM2;SNAI1;SIRT1
Cellular Response to Nitrogen Compound (GO:1901699)	9.39594e-08	2.57559e-06	16.6519	269.434	PRMT1;CAV1;HSF1;MDM2;CTNNB1;BRCA1;TP53;RELA
Double-Strand Break Repair (GO:0006302)	1.28499e-07	3.45463e-06	15.9524	253.122	VCP;KAT5;PARP1;UHRF1;CHEK2;SIRT6;BRCA1;TOPBP1
Positive Regulation of Proteasomal Ubiquitin-Dependent Protein Catabolic Process (GO:0032436)	1.35721e-07	3.57997e-06	30.0651	475.409	PRKN;VCP;SUMO2;MDM2;SIRT6;SIRT1
Regulation of Fat Cell Differentiation (GO:0045598)	1.88832e-07	4.82112e-06	28.3165	438.407	YAP1;SMAD3;CHEK2;SIRT6;PPARG;SIRT1
Regulation of Mitotic Cell Cycle (GO:0007346)	1.89672e-07	4.82112e-06	19.7595	305.838	RB1;ERCC3;HSF1;CDK2;MDM2;SIRT1;AURKA
Cellular Response to Gamma Radiation (GO:0071480)	2.03047e-07	5.06892e-06	105.402	1624.23	YAP1;HSF1;MDM2;TP53
Cellular Response to UV (GO:0034644)	2.21183e-07	5.42482e-06	27.516	421.663	NPM1;CREBBP;PARP1;MYC;SIRT1;TP53
Regulation of Double-Strand Break Repair via Homologous Recombination (GO:0010569)	2.78144e-07	6.52584e-06	26.3965	398.459	CREBBP;KAT5;PARP1;PRMT1;SIRT6;ERCC6
Positive Regulation of Double-Strand Break Repair via Homologous Recombination (GO:1905168)	2.80079e-07	6.52584e-06	43.3653	654.304	CREBBP;KAT5;PARP1;PRMT1;ERCC6
Protein Destabilization (GO:0031648)	2.80079e-07	6.52584e-06	43.3653	654.304	PRKN;CREBBP;MDM2;SIRT6;SIRT1
Cellular Response to Glucose Starvation (GO:0042149)	3.16114e-07	7.24471e-06	42.222	631.943	IFI16;KAT5;MYBBP1A;SIRT1;TP53
Regulation of Cell Differentiation (GO:0045595)	3.55327e-07	8.01205e-06	13.8684	205.95	SMAD2;SUZ12;SMAD3;BCL6;PPP2R1A;HDAC1;CTNNB1;SMARCA4
Regulation of RNA Biosynthetic Process (GO:2001141)	3.79184e-07	8.41428e-06	8.42782	124.607	RB1;SMAD2;CREBBP;SMAD3;MYBBP1A;PRMT1;CHEK2;SNAI1;TP53;RELA;EZH2
Mononuclear Cell Differentiation (GO:1903131)	4.46677e-07	9.7571e-06	39.1267	572.088	NPM1;IFI16;PARP1;PPARG;SIRT1
Positive Regulation of Ubiquitin-Dependent Protein Catabolic Process (GO:2000060)	4.91229e-07	1.04029e-05	23.8117	345.897	PRKN;VCP;SUMO2;MDM2;SIRT6;SIRT1
Cellular Response to Radiation (GO:0071478)	4.98564e-07	1.04029e-05	38.1932	554.241	IFI16;BRCA1;ECT2;SIRT1;TP53
Chromosome Organization (GO:0051276)	4.98564e-07	1.04029e-05	38.1932	554.241	RB1;TOP2A;TOP2B;MYC;TOPBP1
Regulation of Cell Cycle G2/M Phase Transition (GO:1902749)	5.35112e-07	1.0956e-05	79.0357	1141.34	NPM1;CDK2;TP53;AURKA
Negative Regulation of Programmed Cell Death (GO:0043069)	5.40748e-07	1.0956e-05	9.22515	133.122	NPM1;HDAC1;MYC;MDM2;XIAP;CTNNB1;SIRT1;TP53;RELA;TBX3
Regulation of Cell Cycle Process (GO:0010564)	5.76577e-07	1.15151e-05	16.6137	238.675	MYBBP1A;MYC;ZNF207;CTNNB1;ECT2;AURKA;SMARCA4
Positive Regulation of Epithelial to Mesenchymal Transition (GO:0010718)	6.16586e-07	1.19721e-05	36.4534	521.25	SMAD2;SMAD3;SNAI1;CTNNB1;EZH2
Protein Localization to Chromosome (GO:0034502)	6.16586e-07	1.19721e-05	36.4534	521.25	RB1;MDC1;PARP1;SIRT6;TOPBP1
Intrinsic Apoptotic Signaling Pathway in Response to DNA Damage (GO:0008630)	8.33883e-07	1.59694e-05	34.1215	477.604	IFI16;CHEK2;BRCA1;SIRT1;TP53
Nucleotide-Excision Repair (GO:0006289)	9.18371e-07	1.73498e-05	33.4089	464.406	KAT5;ERCC3;ERCC6;SIRT1;TP53
Positive Regulation of Apoptotic Process (GO:0043065)	9.67959e-07	1.80428e-05	10.0193	138.749	TOP2A;BCL6;MYBBP1A;ERCC3;CTNNB1;PPARG;ECT2;SIRT1;TP53
Positive Regulation of DNA Recombination (GO:0045911)	1.213e-06	2.23129e-05	31.439	428.274	CREBBP;KAT5;PARP1;PRMT1;ERCC6
Positive Regulation of Developmental Process (GO:0051094)	1.58202e-06	2.87229e-05	11.2685	150.512	PRKN;HDAC1;CTNNB1;SIRT6;PPARG;SIRT1;AURKA;SMARCA4
Cellular Response to Topologically Incorrect Protein (GO:0035967)	1.62641e-06	2.91306e-05	57.4632	765.935	PRKN;VCP;CAV1;HSF1
Positive Regulation of DNA Metabolic Process (GO:0051054)	1.64615e-06	2.91306e-05	19.1234	254.668	MYC;CDK2;SIRT6;BRCA1;ERCC6;SIRT1
Regulation of Inflammatory Response (GO:0050727)	1.78533e-06	3.11986e-05	11.0793	146.644	RB1;FXR1;IFI16;BCL6;XIAP;PPARG;RELA;BRD4
Regulation of Cellular Response to Stress (GO:0080135)	1.93262e-06	3.33555e-05	18.5742	244.374	PRKN;NPM1;CREBBP;HSF1;BRCA1;SIRT1
Regulation of Intrinsic Apoptotic Signaling Pathway by P53 Class Mediator (GO:1902253)	1.98812e-06	3.3895e-05	186.825	2452.7	PRKN;MYC;MDM2
Cellular Response to Light Stimulus (GO:0071482)	2.02332e-06	3.40795e-05	28.1211	368.689	CREBBP;NPM1;PARP1;MYC;TP53
Negative Regulation of Growth (GO:0045926)	2.37664e-06	3.95541e-05	17.889	231.659	RB1;SMAD3;BCL6;BRCA1;TP53;SMARCA4
Peptidyl-Lysine Acetylation (GO:0018394)	2.97504e-06	4.89306e-05	155.68	1981.06	CREBBP;KAT5;SIRT1
Negative Regulation of Cell Growth (GO:0030308)	3.19578e-06	5.19499e-05	16.9505	214.487	RB1;SMAD3;BCL6;BRCA1;TP53;SMARCA4
Regulation of Canonical NF-kappaB Signal Transduction (GO:0043122)	3.25758e-06	5.2346e-05	10.1804	128.624	PRKN;PARP1;CAV1;XIAP;ECT2;SIRT1;RELA;BRD4
Negative Regulation of Intracellular Steroid Hormone Receptor Signaling Pathway (GO:0033144)	3.38025e-06	5.36999e-05	46.8101	589.693	HDAC1;BRCA1;SIRT1;SMARCA4
Protein-Containing Complex Organization (GO:0043933)	3.51501e-06	5.52133e-05	16.6591	209.213	YAP1;CREBBP;PPP2R1A;HSF1;MDM2;TP53
DNA Damage Response, Signal Transduction by P53 Class Mediator (GO:0030330)	3.85343e-06	5.98566e-05	45.1361	562.691	KAT5;MDM2;FOXM1;TP53
Protein Localization to Nucleus (GO:0034504)	4.23152e-06	6.37349e-05	16.1051	199.268	NPM1;TERT;LMNA;MDM2;SIRT6;LMNB1
Negative Regulation of MAPK Cascade (GO:0043409)	4.23152e-06	6.37349e-05	16.1051	199.268	PRKN;PRMT1;MYC;CAV1;PPARG;FOXM1
Homologous Recombination (GO:0035825)	4.23988e-06	6.37349e-05	133.433	1650.7	UHRF1;BRCA1;TOPBP1
Negative Regulation of Cell Population Proliferation (GO:0008285)	4.6473e-06	6.91162e-05	8.20443	100.744	NPM1;SMAD3;MYC;LMNA;CTNNB1;PPARG;EMD;TP53;TBX3
Regulation of DNA Repair (GO:0006282)	4.84337e-06	7.11113e-05	15.7131	192.296	KAT5;PARP1;BRCA1;ERCC6;SIRT1;SMARCA4
Myeloid Leukocyte Differentiation (GO:0002573)	4.88318e-06	7.11113e-05	23.2165	283.931	NPM1;PARP1;IFI16;PPARG;SIRT1
Regulation of DNA Damage Response, Signal Transduction by P53 Class Mediator (GO:0043516)	4.94464e-06	7.12639e-05	42.1228	514.622	DYRK1A;MDM2;SNAI1;SIRT1
Positive Regulation of Protein Localization to Nucleus (GO:1900182)	5.2185e-06	7.44434e-05	22.8836	278.341	YAP1;CREBBP;SMAD3;TERT;ECT2
Regulation of Response to External Stimulus (GO:0032101)	5.28983e-06	7.46988e-05	15.4621	187.861	IFI16;BCL6;CAV1;XIAP;RELA;BRD4
Positive Regulation of Canonical NF-kappaB Signal Transduction (GO:0043123)	5.36784e-06	7.50424e-05	11.688	141.835	PRKN;PARP1;CAV1;XIAP;ECT2;RELA;BRD4
Regulation of Cellular Senescence (GO:2000772)	5.56862e-06	7.70785e-05	40.7619	493.152	TERT;SIRT6;SIRT1;TP53
Regulation of Adipose Tissue Development (GO:1904177)	5.81587e-06	7.97116e-05	116.748	1407.39	PARP1;PPARG;SIRT1
Regulation of BMP Signaling Pathway (GO:0030510)	5.94316e-06	8.06654e-05	22.2457	267.689	SMAD2;PRMT1;CAV1;XIAP;PPARG
Sister Chromatid Segregation (GO:0000819)	6.24894e-06	8.32002e-05	39.4861	473.166	RB1;TOP2A;TOP2B;ZNF207
Embryonic Limb Morphogenesis (GO:0030326)	6.24894e-06	8.32002e-05	39.4861	473.166	CREBBP;HDAC1;CTNNB1;TBX3
Negative Regulation of Intracellular Signal Transduction (GO:1902532)	6.5664e-06	8.66021e-05	9.21659	109.987	VCP;PPP2R1A;CAV1;MDM2;PPARG;SIRT1;RELA;EZH2
Intrinsic Apoptotic Signaling Pathway by P53 Class Mediator (GO:0072332)	6.98878e-06	9.13113e-05	38.2876	454.52	IFI16;MYBBP1A;SIRT1;TP53
Regulation of Catabolic Process (GO:0009894)	7.62785e-06	9.83165e-05	21.0707	248.291	PRKN;IFI16;CHEK2;MDM2;SIRT6
Cellular Response to Starvation (GO:0009267)	7.73277e-06	9.83165e-05	14.4248	169.78	KAT5;IFI16;MYBBP1A;CAV1;SIRT1;TP53
Mesoderm Morphogenesis (GO:0048332)	7.73592e-06	9.83165e-05	103.771	1221.34	SMAD2;SNAI1;TBX3
Regulation of Cell Growth (GO:0001558)	9.33271e-06	0.000117542	10.6997	123.924	RB1;YAP1;SMAD3;BCL6;BRCA1;TP53;SMARCA4
G2/M Transition of Mitotic Cell Cycle (GO:0000086)	9.598e-06	0.000118525	35.0917	405.448	CHEK2;CDK2;FOXM1;AURKA
Constitutive Heterochromatin Formation (GO:0140719)	9.598e-06	0.000118525	35.0917	405.448	HDAC1;SIRT6;SIRT1;EZH2
Peptidyl-Lysine Modification (GO:0018205)	9.66514e-06	0.000118525	20.0131	231.091	KAT5;SUMO2;MDM2;SIRT1;SENP1
Positive Regulation of Intracellular Signal Transduction (GO:1902533)	9.92482e-06	0.000120651	5.91186	68.1074	PRKN;VCP;SMAD3;PARP1;CAV1;XIAP;ECT2;SIRT1;TP53;RELA;BRD4
Protein Deacetylation (GO:0006476)	1.00326e-05	0.00012091	93.3891	1074.88	HDAC1;SIRT6;SIRT1
Protein Modification by Small Protein Conjugation (GO:0032446)	1.03167e-05	0.000123272	8.63967	99.1984	PRKN;VCP;UHRF1;SUMO2;MDM2;BRCA1;SIRT1;SENP1
Regulation of Mitotic Cell Cycle Phase Transition (GO:1901990)	1.14543e-05	0.000135705	19.2868	219.429	ANLN;ERCC3;CDK2;AURKA;SMARCA4
Protein Localization to Site of Double-Strand Break (GO:1990166)	1.27382e-05	0.000147401	84.8949	956.842	MDC1;SIRT6;TOPBP1
Negative Regulation of Androgen Receptor Signaling Pathway (GO:0060766)	1.27382e-05	0.000147401	84.8949	956.842	HDAC1;SIRT1;SMARCA4
Mitotic Spindle Organization (GO:0007052)	1.27839e-05	0.000147401	18.8311	212.176	VCP;UHRF1;CHEK2;ZNF207;AURKA
Cell Cycle G2/M Phase Transition (GO:0044839)	1.28633e-05	0.000147401	32.3875	364.719	CHEK2;CDK2;FOXM1;AURKA
Regulation of Double-Strand Break Repair (GO:2000779)	1.34923e-05	0.000152115	18.6112	208.695	KAT5;SIRT6;FOXM1;SIRT1;SMARCA4
Regulation of Epithelial to Mesenchymal Transition (GO:0010717)	1.34923e-05	0.000152115	18.6112	208.695	SMAD2;SMAD3;SNAI1;CTNNB1;EZH2
Regulation of Cellular Response to Heat (GO:1900034)	1.58846e-05	0.000177654	77.8164	859.884	CREBBP;HSF1;SIRT1
Regulation of Fibroblast Proliferation (GO:0048145)	1.68813e-05	0.000185827	30.0695	330.443	MYC;CTNNB1;EMD;TP53
Positive Regulation of Nucleocytoplasmic Transport (GO:0046824)	1.68813e-05	0.000185827	30.0695	330.443	SMAD3;SIRT6;ECT2;EMD
DNA Integrity Checkpoint Signaling (GO:0031570)	1.84053e-05	0.00020102	29.3688	320.204	MDC1;CHEK2;TOPBP1;ERCC6
Positive Regulation of Programmed Cell Death (GO:0043068)	1.91162e-05	0.000207167	9.53278	103.573	TOP2A;BCL6;ERCC3;CTNNB1;ECT2;SIRT1;TP53
Negative Regulation of Intrinsic Apoptotic Signaling Pathway by P53 Class Mediator (GO:1902254)	1.95035e-05	0.000209737	71.8269	778.957	PRKN;MDM2;SIRT1
DNA Conformation Change (GO:0071103)	2.36261e-05	0.00024834	66.6931	710.492	TOP2A;TOP2B;ERCC3
Negative Regulation of Fibroblast Proliferation (GO:0048147)	2.36261e-05	0.00024834	66.6931	710.492	MYC;EMD;TP53
Negative Regulation of Cellular Senescence (GO:2000773)	2.36261e-05	0.00024834	66.6931	710.492	TERT;SIRT6;SIRT1
Regulation of Defense Response (GO:0031347)	2.46244e-05	0.000256902	16.3224	173.21	IFI16;BCL6;XIAP;RELA;BRD4
Protein Deacylation (GO:0035601)	2.82834e-05	0.000292891	62.2437	651.893	HDAC1;SIRT6;SIRT1
Regulation of Signal Transduction by P53 Class Mediator (GO:1901796)	3.2064e-05	0.000329599	25.2483	261.263	CHEK2;MDM2;SIRT1;AURKA
Nuclear Envelope Organization (GO:0006998)	3.35061e-05	0.000341909	58.3506	601.232	LMNA;EMD;LMNB1
Regulation of Stem Cell Population Maintenance (GO:2000036)	3.70519e-05	0.000375352	24.2747	247.68	HDAC1;MYC;SIRT6;SMARCA4
Mitotic Cell Cycle Phase Transition (GO:0044772)	3.84781e-05	0.000386996	14.8036	150.485	CHEK2;MYC;CDK2;FOXM1;AURKA
Cellular Component Assembly (GO:0022607)	3.87621e-05	0.000387068	8.49636	86.3066	YAP1;LIMA1;CREBBP;PPP2R1A;HSF1;MDM2;TP53
Cellular Response to Oxygen-Containing Compound (GO:1901701)	4.16687e-05	0.000412076	7.05265	71.1313	VCP;KAT5;PRMT1;CAV1;CDK2;MDM2;TP53;RELA
Intrinsic Apoptotic Signaling Pathway (GO:0097193)	4.18561e-05	0.000412076	14.533	146.511	IFI16;MYBBP1A;CHEK2;BRCA1;TP53
Intrinsic Apoptotic Signaling Pathway in Response to DNA Damage by P53 Class Mediator (GO:0042771)	4.57689e-05	0.000447447	51.862	518.2	IFI16;SIRT1;TP53
Regulation of Programmed Cell Death (GO:0043067)	4.84232e-05	0.000466319	10.2753	102.091	PRKN;VCP;KAT5;XIAP;SIRT1;TP53
Negative Regulation of Intrinsic Apoptotic Signaling Pathway (GO:2001243)	4.87e-05	0.000466319	22.5363	223.781	PRKN;MDM2;SNAI1;SIRT1
Positive Regulation of Cell Cycle (GO:0045787)	4.87e-05	0.000466319	22.5363	223.781	HSF1;MDM2;TBX3;AURKA
Regulation of Transforming Growth Factor Beta Receptor Signaling Pathway (GO:0017015)	5.13091e-05	0.00048796	13.8976	137.276	SMAD2;CREBBP;HDAC1;PPARG;SIRT1
Regulation of Reactive Oxygen Species Metabolic Process (GO:2000377)	5.19867e-05	0.000491063	22.1398	218.399	PRKN;BRCA1;FOXM1;TP53
Positive Regulation of Cholesterol Efflux (GO:0010875)	5.28687e-05	0.000496043	49.1299	483.817	CAV1;PPARG;SIRT1
Negative Regulation of Defense Response (GO:0031348)	5.3383e-05	0.00049753	13.7771	135.539	RB1;FXR1;PARP1;IFI16;PPARG
Positive Regulation of Protein Metabolic Process (GO:0051247)	5.89109e-05	0.000545414	9.90482	96.4678	PRKN;FXR1;VCP;NPM1;PRMT1;UHRF1
DNA-templated Transcription (GO:0006351)	6.05469e-05	0.000554206	9.85404	95.7033	SMAD2;MAF;PARP1;ERCC3;ERCC6;TP53
Negative Regulation of Hippo Signaling (GO:0035331)	6.06535e-05	0.000554206	46.6711	453.192	VCP;PPP2R1A;SIRT1
Protein Autoubiquitination (GO:0051865)	6.67714e-05	0.000606145	20.6838	198.859	PRKN;UHRF1;MDM2;BRCA1
Macrophage Differentiation (GO:0030225)	6.91523e-05	0.00062371	44.4464	425.761	NPM1;PARP1;SIRT1
Negative Regulation of miRNA Transcription (GO:1902894)	7.83942e-05	0.000698057	42.424	401.066	SMAD3;PPARG;RELA
Regulation of Centrosome Cycle (GO:0046605)	7.83942e-05	0.000698057	42.424	401.066	NPM1;SIRT1;AURKA
Epithelial Cell Differentiation (GO:0030855)	8.07426e-05	0.000714419	12.5768	118.527	YAP1;MAF;HDAC1;CTNNB1;PPARG
Positive Regulation of Intracellular Protein Transport (GO:0090316)	8.44066e-05	0.000742141	19.4071	182.036	SMAD3;SIRT6;ECT2;EMD
Regulation of Canonical Wnt Signaling Pathway (GO:0060828)	8.53229e-05	0.000745509	9.23794	86.5509	PRKN;VCP;HDAC1;CAV1;XIAP;EMD
Amyloid Fibril Formation (GO:1990000)	8.84074e-05	0.000762923	40.5774	378.732	PRKN;MDM2;EMD
Protein Acetylation (GO:0006473)	8.84074e-05	0.000762923	40.5774	378.732	CREBBP;KAT5;SIRT1
Negative Regulation of miRNA Metabolic Process (GO:2000629)	9.92204e-05	0.000850982	38.8848	358.446	SMAD3;PPARG;RELA
Protein-Containing Complex Assembly (GO:0065003)	0.000101794	0.000867728	7.24256	66.5777	YAP1;ANLN;CREBBP;PPP2R1A;HSF1;MDM2;TP53
Membraneless Organelle Assembly (GO:0140694)	0.000103079	0.000873364	11.9156	109.386	FXR1;ANLN;NPM1;PPP2R1A;CHEK2
Spindle Assembly (GO:0051225)	0.000105208	0.000886026	18.2784	167.422	PPP2R1A;UHRF1;CHEK2;ZNF207
Regulation of Circadian Sleep/Wake Cycle, Sleep (GO:0045187)	0.000109834	0.000895859	204.41	1863.51	FXR1;PARP1
Negative Regulation of Protein Localization to Chromatin (GO:0120186)	0.000109834	0.000895859	204.41	1863.51	VCP;SIRT6
Negative Regulation of Cardiac Muscle Adaptation (GO:0010616)	0.000109834	0.000895859	204.41	1863.51	LMNA;PPARG
Negative Regulation of Cardiac Muscle Hypertrophy in Response to Stress (GO:1903243)	0.000109834	0.000895859	204.41	1863.51	LMNA;PPARG
Regulation of Transmembrane Receptor Protein Serine/Threonine Kinase Signaling Pathway (GO:0090092)	0.000110861	0.000895859	37.3275	339.95	SMAD2;PRMT1;XIAP
Positive Regulation of Cholesterol Transport (GO:0032376)	0.000110861	0.000895859	37.3275	339.95	CAV1;PPARG;SIRT1
Positive Regulation of Mitotic Cell Cycle (GO:0045931)	0.000110861	0.000895859	37.3275	339.95	HSF1;MDM2;AURKA
Regulation of Androgen Receptor Signaling Pathway (GO:0060765)	0.000123357	0.000991108	35.89	323.026	HDAC1;SIRT1;SMARCA4
Positive Regulation of Metabolic Process (GO:0009893)	0.000134115	0.00107139	11.2398	100.223	CAV1;HSF1;SIRT6;TP53;SMARCA4
Regulation of Cold-Induced Thermogenesis (GO:0120161)	0.000138447	0.00109971	11.1606	99.1623	RB1;CAV1;HSF1;SIRT6;SMARCA4
Regulation of Transcription by RNA Polymerase I (GO:0006356)	0.000151023	0.00119283	33.3231	293.179	CREBBP;MYBBP1A;ERCC6
Regulation of Endodeoxyribonuclease Activity (GO:0032071)	0.000164395	0.00127378	153.3	1335.74	NPM1;SIRT1
Subtelomeric Heterochromatin Formation (GO:0031509)	0.000164395	0.00127378	153.3	1335.74	SIRT6;EZH2
White Fat Cell Differentiation (GO:0050872)	0.000164395	0.00127378	153.3	1335.74	PPARG;SIRT1
Negative Regulation of Fat Cell Differentiation (GO:0045599)	0.000166248	0.00127378	32.1724	279.965	YAP1;SMAD3;SIRT1
Regulation of Cholesterol Efflux (GO:0010874)	0.000166248	0.00127378	32.1724	279.965	CAV1;PPARG;SIRT1
Negative Regulation of Response to External Stimulus (GO:0032102)	0.00016674	0.00127378	10.7079	93.1492	RB1;FXR1;PARP1;IFI16;PPARG
Intracellular Signaling Cassette (GO:0141124)	0.000179248	0.00136189	6.58511	56.808	SMAD2;CREBBP;MAF;SMAD3;MYC;HSF1;RELA
Regulation of Small Molecule Metabolic Process (GO:0062012)	0.000182436	0.00137862	31.0984	267.73	PRKN;CAV1;SIRT1
Regulation of Innate Immune Response (GO:0045088)	0.000198671	0.00149229	15.3705	131.016	KAT5;PARP1;IFI16;XIAP
Positive Regulation of Transcription by RNA Polymerase I (GO:0045943)	0.000199612	0.00149229	30.0938	256.373	MYBBP1A;ERCC6;SMARCA4
Cellular Response to Tumor Necrosis Factor (GO:0071356)	0.000207724	0.00154467	15.1845	128.754	BRCA1;SIRT1;TP53;RELA
Cellular Response to Hydrogen Peroxide (GO:0070301)	0.000217804	0.00161106	29.1519	245.806	ECT2;SIRT1;RELA
Negative Regulation of Double-Strand Break Repair via Nonhomologous End Joining (GO:2001033)	0.000229655	0.00166351	122.634	1027.54	HSF1;ERCC6
Response to Angiotensin (GO:1990776)	0.000229655	0.00166351	122.634	1027.54	SMAD3;RELA
Positive Regulation of Adipose Tissue Development (GO:1904179)	0.000229655	0.00166351	122.634	1027.54	PPARG;SIRT1
Regulation of Cardiac Muscle Hypertrophy in Response to Stress (GO:1903242)	0.000229655	0.00166351	122.634	1027.54	LMNA;PPARG
Protein Ubiquitination (GO:0016567)	0.000230973	0.00166443	6.30741	52.8133	PRKN;VCP;UHRF1;MDM2;CTNNB1;BRCA1;SIRT1
Negative Regulation of Double-Strand Break Repair (GO:2000780)	0.000237036	0.00169937	28.267	235.953	KAT5;HSF1;ERCC6
DNA Damage Checkpoint Signaling (GO:0000077)	0.000278724	0.00197436	26.6491	218.131	CHEK2;TOPBP1;ERCC6
Aortic Valve Morphogenesis (GO:0003180)	0.000278724	0.00197436	26.6491	218.131	RB1;SMAD2;SNAI1
Cellular Response to Peptide Hormone Stimulus (GO:0071375)	0.00027963	0.00197436	13.9986	114.537	PARP1;CAV1;PPARG;RELA
Positive Regulation of DNA-binding Transcription Factor Activity (GO:0051091)	0.000293859	0.00206439	9.43119	76.6983	NPM1;SMAD3;HSF1;RELA;SMARCA4
Positive Regulation of Intrinsic Apoptotic Signaling Pathway (GO:2001244)	0.00030123	0.00208367	25.9076	210.049	MYC;CAV1;TP53
Regulation of miRNA Metabolic Process (GO:2000628)	0.000305545	0.00208367	102.19	827.064	SMAD3;RELA
Regulation of Protein Acetylation (GO:1901983)	0.000305545	0.00208367	102.19	827.064	KAT5;SIRT1
Regulation of Protein Localization to Chromatin (GO:1905634)	0.000305545	0.00208367	102.19	827.064	VCP;SIRT6
Nucleotide-Binding Oligomerization Domain Containing 2 Signaling Pathway (GO:0070431)	0.000305545	0.00208367	102.19	827.064	XIAP;RELA
Transcription-Coupled Nucleotide-Excision Repair (GO:0006283)	0.000305545	0.00208367	102.19	827.064	ERCC3;ERCC6
Regulation of Protein Localization (GO:0032880)	0.000315334	0.00213999	13.545	109.198	VCP;PARP1;SUMO2;CTNNB1
Positive Regulation of Stem Cell Population Maintenance (GO:1902459)	0.000324876	0.00219409	25.2061	202.457	HDAC1;SIRT6;SMARCA4
Positive Regulation of Cold-Induced Thermogenesis (GO:0120162)	0.000340881	0.00229111	13.2585	105.855	CAV1;HSF1;SIRT6;SMARCA4
Regulation of Hippo Signaling (GO:0035330)	0.000349687	0.00231688	24.5415	195.313	VCP;PPP2R1A;SIRT1
Aortic Valve Development (GO:0003176)	0.000349687	0.00231688	24.5415	195.313	RB1;SMAD2;SNAI1
Regulation of Protein Import Into Nucleus (GO:0042306)	0.000349687	0.00231688	24.5415	195.313	SMAD3;SIRT6;ECT2
Recombinational Repair (GO:0000725)	0.000367878	0.00242591	12.9838	102.673	KAT5;UHRF1;BRCA1;TOPBP1
Response to Hydrogen Peroxide (GO:0042542)	0.000375686	0.00245425	23.9111	188.581	ECT2;SIRT1;RELA
Regulation of Chromosome Organization (GO:0033044)	0.000375686	0.00245425	23.9111	188.581	RB1;MYC;LMNA
Positive Regulation of Protein Localization (GO:1903829)	0.000381934	0.00248346	12.8507	101.138	PRKN;YAP1;CREBBP;SIRT6
DNA Topological Change (GO:0006265)	0.000391995	0.00252538	87.5868	687.054	TOP2A;TOP2B
Regulation of Attachment of Mitotic Spindle Microtubules to Kinetochore (GO:1902423)	0.000391995	0.00252538	87.5868	687.054	KAT5;SIRT1
DNA Recombination (GO:0006310)	0.000402898	0.00257192	23.3121	182.227	UHRF1;BRCA1;TOPBP1
Negative Regulation of Organelle Assembly (GO:1902116)	0.000402898	0.00257192	23.3121	182.227	YAP1;LIMA1;BRCA1
Organelle Disassembly (GO:1903008)	0.000431346	0.0027286	22.7424	176.222	VCP;KAT5;AURKA
Protein Sumoylation (GO:0016925)	0.000431346	0.0027286	22.7424	176.222	SUMO2;MDM2;SENP1
Protein Catabolic Process (GO:0030163)	0.000458038	0.0028844	12.2238	93.9831	PRKN;VCP;CHEK2;MDM2
Regulation of Nervous System Development (GO:0051960)	0.000461053	0.00289037	22.1998	170.539	YAP1;FXR1;CTNNB1
Regulation of Extracellular Matrix Assembly (GO:1901201)	0.000488934	0.00301114	76.6346	584.207	SMAD3;PPARG
Single Strand Break Repair (GO:0000012)	0.000488934	0.00301114	76.6346	584.207	ERCC6;SIRT1
Positive Regulation of Cellular Senescence (GO:2000774)	0.000488934	0.00301114	76.6346	584.207	SIRT1;TP53
Protein Localization to Nuclear Envelope (GO:0090435)	0.000488934	0.00301114	76.6346	584.207	LMNA;LMNB1
Positive Regulation of Chromosome Organization (GO:2001252)	0.000524335	0.00320096	21.1886	160.045	KAT5;MYC;SIRT6
Mitotic Spindle Assembly (GO:0090307)	0.000524335	0.00320096	21.1886	160.045	UHRF1;CHEK2;ZNF207
Regulation of Wnt Signaling Pathway (GO:0030111)	0.000544389	0.00330894	11.6549	87.5965	PRKN;TERT;EMD;SMARCA4
Transcription by RNA Polymerase II (GO:0006366)	0.000555672	0.0033629	8.16294	61.184	MAF;PARP1;ERCC3;PPARG;ERCC6
Regulation of Protein Ubiquitination (GO:0031396)	0.000562954	0.00339228	11.5474	86.4013	PRKN;CAV1;XIAP;CTNNB1
Positive Regulation of Wnt Signaling Pathway (GO:0030177)	0.000581966	0.00346208	11.4418	85.2315	VCP;TERT;XIAP;SMARCA4
Double-Strand Break Repair via Homologous Recombination (GO:0000724)	0.000581966	0.00346208	11.4418	85.2315	KAT5;UHRF1;BRCA1;TOPBP1
Transforming Growth Factor Beta Receptor Superfamily Signaling Pathway (GO:0141091)	0.000581966	0.00346208	11.4418	85.2315	SMAD2;SMAD3;PPARG;SIRT1
Regulation of Stem Cell Differentiation (GO:2000736)	0.000592926	0.00348795	20.2653	150.58	KAT5;HDAC1;SIRT6
Negative Regulation of Gene Expression via Chromosomal CpG Island Methylation (GO:0044027)	0.000596294	0.00348795	68.1162	505.748	UHRF1;MYC
Nodal Signaling Pathway (GO:0038092)	0.000596294	0.00348795	68.1162	505.748	SMAD2;SMAD3
Monocyte Differentiation (GO:0030224)	0.000596294	0.00348795	68.1162	505.748	IFI16;PPARG
Positive Regulation of Fat Cell Differentiation (GO:0045600)	0.000629267	0.00366548	19.8331	146.189	CHEK2;SIRT6;PPARG
Organelle Organization (GO:0006996)	0.000636903	0.00369456	5.29151	38.9397	RB1;PRKN;PARP1;TERT;MYC;CAV1;TOPBP1
Negative Regulation of Canonical Wnt Signaling Pathway (GO:0090090)	0.000641736	0.00370722	11.1364	81.8674	PRKN;HDAC1;CAV1;EMD
Epithelial to Mesenchymal Transition (GO:0001837)	0.000667001	0.00383731	19.4189	142.005	SNAI1;CTNNB1;TBX3
Regulation of Telomere Maintenance (GO:0032204)	0.000706149	0.00397682	19.0217	138.015	MYC;LMNA;SIRT6
Regulation of Cell Development (GO:0060284)	0.000706149	0.00397682	19.0217	138.015	YAP1;FXR1;CTNNB1
Regulation of Angiogenesis (GO:0045765)	0.000707881	0.00397682	7.72275	56.0149	CTNNB1;PPARG;BRCA1;SIRT1;RELA
Reg of Single Stranded Viral RNA Replication via Double Stranded DNA Intermediate (GO:0045091)	0.000714007	0.00397682	61.3015	444.106	TOP2A;TOP2B
Cellular Response to Angiotensin (GO:1904385)	0.000714007	0.00397682	61.3015	444.106	CAV1;RELA
Response to Misfolded Protein (GO:0051788)	0.000714007	0.00397682	61.3015	444.106	VCP;CAV1
Primary miRNA Processing (GO:0031053)	0.000714007	0.00397682	61.3015	444.106	SMAD2;SMAD3
Regulation of ATP Biosynthetic Process (GO:2001169)	0.000714007	0.00397682	61.3015	444.106	VCP;PARP1
- Reg of Transmembrane Receptor Prot Serine/Threonine Kinase Sgnlng Pway (GO:0090101)	0.000750839	0.00416537	10.6618	76.7046	HDAC1;CAV1;PPARG;SIRT1
Regulation of Smooth Muscle Cell Proliferation (GO:0048660)	0.000788772	0.00435851	18.2739	130.568	HDAC1;CTNNB1;PPARG
Ubiquitin-Dependent Protein Catabolic Process (GO:0006511)	0.000807409	0.00444393	5.07422	36.137	PRKN;VCP;KAT5;UHRF1;MDM2;CTNNB1;SIRT1
Cellular Response to Arsenic-Containing Substance (GO:0071243)	0.000842003	0.00451004	55.7259	394.524	VCP;HSF1
Response to Progesterone (GO:0032570)	0.000842003	0.00451004	55.7259	394.524	YAP1;CAV1
Positive Regulation of Protein Export From Nucleus (GO:0046827)	0.000842003	0.00451004	55.7259	394.524	SIRT6;EMD
Positive Regulation of Protein Polyubiquitination (GO:1902916)	0.000842003	0.00451004	55.7259	394.524	PRKN;XIAP
Mitotic DNA Integrity Checkpoint Signaling (GO:0044774)	0.000842003	0.00451004	55.7259	394.524	CHEK2;TOPBP1
Mitotic G1 DNA Damage Checkpoint Signaling (GO:0031571)	0.000842003	0.00451004	55.7259	394.524	CDK2;TP53
Negative Regulation of Cardiac Muscle Hypertrophy (GO:0010614)	0.000842003	0.00451004	55.7259	394.524	LMNA;PPARG
Positive Regulation of Angiogenesis (GO:0045766)	0.000847096	0.00452	10.3102	72.931	CTNNB1;SIRT6;BRCA1;SIRT1
Regulation of Protein Localization to Nucleus (GO:1900180)	0.000877301	0.00462818	17.5825	123.758	YAP1;CREBBP;SUMO2
Response to Peptide Hormone (GO:0043434)	0.000877301	0.00462818	17.5825	123.758	SMAD3;CAV1;SIRT1
Epidermal Cell Differentiation (GO:0009913)	0.000877301	0.00462818	17.5825	123.758	ERCC3;HDAC1;CTNNB1
Regulation of Protein Catabolic Process (GO:0042176)	0.000924782	0.00486032	10.0612	70.2871	PRKN;VCP;CHEK2;MDM2
Proteasome-Mediated Ubiquitin-Dependent Protein Catabolic Process (GO:0043161)	0.000963792	0.004965	5.77177	40.0828	PRKN;VCP;KAT5;MDM2;CTNNB1;SIRT1
Regulation of Myoblast Differentiation (GO:0045661)	0.000971901	0.004965	16.9415	117.51	KAT5;TBX3;SMARCA4
Cellular Response to Unfolded Protein (GO:0034620)	0.000971901	0.004965	16.9415	117.51	PRKN;VCP;HSF1
Muscle Organ Development (GO:0007517)	0.000971901	0.004965	16.9415	117.51	FXR1;LMNA;EMD
Negative Regulation of Fatty Acid Biosynthetic Process (GO:0045717)	0.000980215	0.004965	51.0795	353.865	BRCA1;SIRT1
Negative Regulation of Transcription Elongation by RNA Polymerase II (GO:0034244)	0.000980215	0.004965	51.0795	353.865	PARP1;SIRT6
Resolution of Meiotic Recombination Intermediates (GO:0000712)	0.000980215	0.004965	51.0795	353.865	TOP2A;TOP2B
Mitotic G1/S Transition Checkpoint Signaling (GO:0044819)	0.000980215	0.004965	51.0795	353.865	CDK2;TP53
Mitotic intra-S DNA Damage Checkpoint Signaling (GO:0031573)	0.000980215	0.004965	51.0795	353.865	MDC1;FANCD2
Negative Regulation of ATP Metabolic Process (GO:1903579)	0.000980215	0.004965	51.0795	353.865	PARP1;SIRT6
Protein Polyubiquitination (GO:0000209)	0.00100191	0.00505656	7.12788	49.224	PRKN;MDM2;XIAP;CTNNB1;BRCA1
Apoptotic Process (GO:0006915)	0.0010826	0.00544417	7.00085	47.8045	FXR1;PARP1;ERCC3;MYC;MDM2
Nucleotide-Binding Domain, Leucine Rich Repeat Containing Receptor Signaling Pathway (GO:0035872)	0.00112857	0.00559485	47.1479	319.984	XIAP;RELA
Cellular Response to Misfolded Protein (GO:0071218)	0.00112857	0.00559485	47.1479	319.984	VCP;CAV1
Protein K6-linked Ubiquitination (GO:0085020)	0.00112857	0.00559485	47.1479	319.984	PRKN;BRCA1
Regulation of Carbohydrate Metabolic Process (GO:0006109)	0.00112857	0.00559485	47.1479	319.984	PRKN;SIRT1
Negative Regulation of Metabolic Process (GO:0009892)	0.00123598	0.00608416	15.5258	103.959	RB1;PRKN;BRCA1
Canonical Wnt Signaling Pathway (GO:0060070)	0.00123598	0.00608416	15.5258	103.959	CAV1;SNAI1;CTNNB1
Plasma Membrane Bounded Cell Projection Organization (GO:0120036)	0.0012861	0.00622576	9.17437	61.0659	RB1;LIMA1;PRMT1;ERCC6
Regulation of Stem Cell Proliferation (GO:0072091)	0.00128701	0.00622576	43.778	291.362	YAP1;TERT
Regulation of Triglyceride Biosynthetic Process (GO:0010866)	0.00128701	0.00622576	43.778	291.362	KAT5;SIRT1
Positive Regulation of Transcription by RNA Polymerase III (GO:0045945)	0.00128701	0.00622576	43.778	291.362	MYBBP1A;ERCC6
Regulation of DNA Damage Checkpoint (GO:2000001)	0.00128701	0.00622576	43.778	291.362	BRCA1;BRD4
Positive Regulation of T Cell Differentiation (GO:0045582)	0.00129368	0.00623642	15.2705	101.553	KAT5;BCL6;SMARCA4
Negative Regulation of Multicellular Organismal Process (GO:0051241)	0.00132943	0.00638677	6.67356	44.199	RB1;SMAD2;SMAD3;PARP1;HDAC1
Regulation of Neurogenesis (GO:0050767)	0.0014141	0.00677025	14.7842	97.0032	YAP1;FXR1;CTNNB1
DNA Biosynthetic Process (GO:0071897)	0.00145547	0.00687413	40.8574	266.898	TERT;SIRT1
Negative Regulation of Receptor Signaling Pathway via STAT (GO:1904893)	0.00145547	0.00687413	40.8574	266.898	CAV1;PPARG
Embryonic Axis Specification (GO:0000578)	0.00145547	0.00687413	40.8574	266.898	SMAD2;TBX3
Positive Regulation of Regulatory T Cell Differentiation (GO:0045591)	0.00145547	0.00687413	40.8574	266.898	BCL6;KAT5
Negative Regulation of Wnt Signaling Pathway (GO:0030178)	0.00146226	0.00688296	8.84909	57.7649	PRKN;HDAC1;CAV1;EMD
Protein Localization (GO:0008104)	0.00150638	0.00706687	5.27321	34.2655	NPM1;ERCC3;CAV1;LMNA;CTNNB1;TP53
Proteasomal Protein Catabolic Process (GO:0010498)	0.0015271	0.0071401	5.25853	34.0983	PRKN;VCP;KAT5;MDM2;CTNNB1;SIRT1
Ras Protein Signal Transduction (GO:0007265)	0.00154134	0.00718267	14.3279	92.7745	RB1;CDK2;TP53
Cellular Response to Growth Factor Stimulus (GO:0071363)	0.00161481	0.00744021	8.60491	55.317	SMAD3;HDAC1;CTNNB1;EMD
SMAD Protein Signal Transduction (GO:0060395)	0.00163387	0.00744021	38.3019	245.776	SMAD2;SMAD3
Nuclear Chromosome Segregation (GO:0098813)	0.00163387	0.00744021	38.3019	245.776	TOP2A;TOP2B
Regulation of Vascular Endothelial Cell Proliferation (GO:1905562)	0.00163387	0.00744021	38.3019	245.776	SIRT6;PPARG
Embryonic Digit Morphogenesis (GO:0042733)	0.00163387	0.00744021	38.3019	245.776	HDAC1;TBX3
Protein Localization to Chromosome, Centromeric Region (GO:0071459)	0.00163387	0.00744021	38.3019	245.776	RB1;BUB3
Negative Regulation of DNA-templated Transcription, Elongation (GO:0032785)	0.00163387	0.00744021	38.3019	245.776	PARP1;SIRT6
Peptidyl-Serine Phosphorylation (GO:0018105)	0.00167555	0.00758065	13.8988	88.8357	CDK2;DYRK1A;AURKA
Positive Regulation of Apoptotic Signaling Pathway (GO:2001235)	0.00167555	0.00758065	13.8988	88.8357	CAV1;PPARG;TP53
Cellular Response to Reactive Oxygen Species (GO:0034614)	0.00174531	0.00787078	13.6937	86.9663	ECT2;SIRT1;RELA
Negative Regulation of Extrinsic Apoptotic Signaling Pathway (GO:2001237)	0.00181686	0.00801056	13.4946	85.1594	TERT;BRCA1;RELA
Telomere Maintenance (GO:0000723)	0.00181686	0.00801056	13.4946	85.1594	PARP1;TERT;CDK2
DNA Replication Checkpoint Signaling (GO:0000076)	0.00182214	0.00801056	36.0471	227.376	MDC1;TOPBP1
Negative Regulation of Reactive Oxygen Species Metabolic Process (GO:2000378)	0.00182214	0.00801056	36.0471	227.376	PRKN;BRCA1
Nuclear Migration (GO:0007097)	0.00182214	0.00801056	36.0471	227.376	LMNA;LMNB1
Cardiac Epithelial to Mesenchymal Transition (GO:0060317)	0.00182214	0.00801056	36.0471	227.376	SNAI1;TBX3
Positive Regulation of Cell Cycle Phase Transition (GO:1901989)	0.00182214	0.00801056	36.0471	227.376	NPM1;EZH2
Regulation of Centriole Replication (GO:0046599)	0.00182214	0.00801056	36.0471	227.376	NPM1;BRCA1
Negative Regulation of Apoptotic Signaling Pathway (GO:2001234)	0.0019654	0.00861324	13.1131	81.7217	RB1;PRKN;RELA
Regulation of Fatty Acid Metabolic Process (GO:0019217)	0.00202024	0.00874393	34.0427	211.22	CAV1;PPARG
Regulation of Necroptotic Process (GO:0060544)	0.00202024	0.00874393	34.0427	211.22	PRKN;PARP1
Mesoderm Formation (GO:0001707)	0.00202024	0.00874393	34.0427	211.22	SMAD2;SNAI1
Regulation of Cellular Response to Transforming Growth Factor Beta Stimulus (GO:1903844)	0.00202024	0.00874393	34.0427	211.22	SMAD2;PPARG
Peptidyl-Serine Modification (GO:0018209)	0.00204242	0.00878554	12.9303	80.0856	CDK2;DYRK1A;AURKA
Import Into Nucleus (GO:0051170)	0.00204242	0.00878554	12.9303	80.0856	NPM1;TERT;SIRT6
Negative Regulation of Supramolecular Fiber Organization (GO:1902904)	0.00212129	0.00906902	12.7526	78.5014	PRKN;LIMA1;DYRK1A
Transforming Growth Factor Beta Receptor Signaling Pathway (GO:0007179)	0.00212129	0.00906902	12.7526	78.5014	SMAD2;SMAD3;SIRT1
Negative Regulation of Cilium Assembly (GO:1902018)	0.00222808	0.00943894	32.2494	196.935	YAP1;LIMA1
DNA Repair-Dependent Chromatin Remodeling (GO:0140861)	0.00222808	0.00943894	32.2494	196.935	KAT5;SIRT1
Positive Regulation of Extracellular Matrix Organization (GO:1903055)	0.00222808	0.00943894	32.2494	196.935	RB1;SMAD3
Protein Modification Process (GO:0036211)	0.00227288	0.00959967	4.20586	25.5998	ILF3;PARP1;CHEK2;CDK2;DYRK1A;SIRT6;AURKA
Positive Regulation of Macroautophagy (GO:0016239)	0.00228468	0.00962043	12.4113	75.4794	PRKN;KAT5;SIRT1
Mammary Gland Development (GO:0030879)	0.0024456	0.0100971	30.6354	184.225	CAV1;TBX3
protein-DNA Complex Disassembly (GO:0032986)	0.0024456	0.0100971	30.6354	184.225	MYC;SMARCA4
Regulation of Anoikis (GO:2000209)	0.0024456	0.0100971	30.6354	184.225	MYBBP1A;CAV1
Regulation of mRNA Stability (GO:0043488)	0.00245567	0.0100971	12.0877	72.6391	FXR1;NPM1;SENP1
Cholesterol Homeostasis (GO:0042632)	0.00245567	0.0100971	12.0877	72.6391	LIMA1;CAV1;SIRT1
Response to Tumor Necrosis Factor (GO:0034612)	0.00245567	0.0100971	12.0877	72.6391	BRCA1;SIRT1;RELA
Protein Import Into Nucleus (GO:0006606)	0.00245567	0.0100971	12.0877	72.6391	NPM1;TERT;SIRT6
Proteolysis Involved in Protein Catabolic Process (GO:0051603)	0.00245567	0.0100971	12.0877	72.6391	PRKN;VCP;MDM2
Sterol Homeostasis (GO:0055092)	0.00254406	0.0103691	11.9321	71.2822	LIMA1;CAV1;SIRT1
Positive Regulation of Organelle Organization (GO:0010638)	0.00254406	0.0103691	11.9321	71.2822	PRKN;TP53;AURKA
Negative Regulation of Cell Cycle (GO:0045786)	0.00254406	0.0103691	11.9321	71.2822	RB1;BRCA1;SIRT1
Response to Insulin (GO:0032868)	0.00263439	0.010675	11.7805	69.9654	PARP1;PPARG;SIRT1
Negative Regulation of Blood Vessel Morphogenesis (GO:2000181)	0.00263439	0.010675	11.7805	69.9654	CTNNB1;PPARG;RELA
Negative Regulation of Oxidative Stress-Induced Intrinsic Apoptotic Signaling Pathway (GO:1902176)	0.00267274	0.0107063	29.1751	172.852	PRKN;SIRT1
Regulation of Regulatory T Cell Differentiation (GO:0045589)	0.00267274	0.0107063	29.1751	172.852	BCL6;KAT5
Positive Regulation of Cell Cycle G2/M Phase Transition (GO:1902751)	0.00267274	0.0107063	29.1751	172.852	NPM1;BRD4
Postreplication Repair (GO:0006301)	0.00267274	0.0107063	29.1751	172.852	VCP;BRCA1
Wnt Signaling Pathway (GO:0016055)	0.00272669	0.0108912	11.6326	68.6867	CAV1;SNAI1;CTNNB1
+ Reg of Transmembrane Receptor Prot Serine/Threonine Kinase Sgnlng Pway (GO:0090100)	0.00282096	0.0112356	11.4884	67.4449	SMAD2;CREBBP;SMAD3
DNA Methylation-Dependent Constitutive Heterochromatin Formation (GO:0006346)	0.00290943	0.0113918	27.8476	162.624	HDAC1;SIRT1
Regulation of Lipid Storage (GO:0010883)	0.00290943	0.0113918	27.8476	162.624	PPARG;SIRT1
Response to Ketone (GO:1901654)	0.00290943	0.0113918	27.8476	162.624	YAP1;CAV1
Positive Regulation of Morphogenesis of an Epithelium (GO:1905332)	0.00290943	0.0113918	27.8476	162.624	CTNNB1;SIRT6
Negative Regulation of DNA Binding (GO:0043392)	0.00290943	0.0113918	27.8476	162.624	IFI16;SUMO2
Regulation of Cellular Response to Growth Factor Stimulus (GO:0090287)	0.00290943	0.0113918	27.8476	162.624	PRMT1;XIAP
Negative Regulation of Transforming Growth Factor Beta Receptor Signaling Pathway (GO:0030512)	0.00291721	0.0113918	11.3478	66.2383	HDAC1;PPARG;SIRT1
Negative Regulation of Intrinsic Apoptotic Signaling Pathway in Response to DNA Damage (GO:1902230)	0.0031556	0.0121866	26.6355	153.382	SNAI1;SIRT1
Activin Receptor Signaling Pathway (GO:0032924)	0.0031556	0.0121866	26.6355	153.382	SMAD2;SMAD3
Regulation of Protein Export From Nucleus (GO:0046825)	0.0031556	0.0121866	26.6355	153.382	SIRT6;EMD
Cell Surface Receptor Protein Serine/Threonine Kinase Signaling Pathway (GO:0007178)	0.0031556	0.0121866	26.6355	153.382	SMAD2;SMAD3
Phosphorylation (GO:0016310)	0.00322763	0.0124304	5.4057	31.0072	ILF3;CHEK2;CDK2;DYRK1A;AURKA
Negative Regulation of Lipid Biosynthetic Process (GO:0051055)	0.00341121	0.0130654	25.5244	144.996	BRCA1;SIRT1
Cellular Response to Xenobiotic Stimulus (GO:0071466)	0.00341121	0.0130654	25.5244	144.996	MYC;TP53
Establishment of Protein Localization to Organelle (GO:0072594)	0.00342881	0.0130969	10.6929	60.6879	NPM1;TERT;SIRT6
Positive Regulation of Response to Stimulus (GO:0048584)	0.00364784	0.0136683	10.4515	58.671	BRCA1;ERCC6;SIRT1
Regulation of Double-Strand Break Repair via Nonhomologous End Joining (GO:2001032)	0.00367617	0.0136683	24.5022	137.356	HSF1;ERCC6
DNA Synthesis Involved in DNA Repair (GO:0000731)	0.00367617	0.0136683	24.5022	137.356	VCP;SIRT1
Regulation of Kinase Activity (GO:0043549)	0.00367617	0.0136683	24.5022	137.356	RB1;ECT2
Regulation of Mitochondrial Fission (GO:0090140)	0.00367617	0.0136683	24.5022	137.356	PRKN;PPARG
Regulation of Transcription by RNA Polymerase III (GO:0006359)	0.00367617	0.0136683	24.5022	137.356	MYBBP1A;ERCC6
Spindle Assembly Checkpoint Signaling (GO:0071173)	0.00367617	0.0136683	24.5022	137.356	ZNF207;BUB3
Positive Regulation of Vascular Endothelial Growth Factor Production (GO:0010575)	0.00367617	0.0136683	24.5022	137.356	BRCA1;RELA
Mitotic Spindle Assembly Checkpoint Signaling (GO:0007094)	0.00367617	0.0136683	24.5022	137.356	ZNF207;BUB3
Mitotic Spindle Checkpoint Signaling (GO:0071174)	0.00367617	0.0136683	24.5022	137.356	ZNF207;BUB3
Regulation of Epithelial Cell Proliferation (GO:0050678)	0.00376049	0.0138347	10.3349	57.7018	YAP1;UHRF1;MYC
Regulation of Protein Metabolic Process (GO:0051246)	0.00376049	0.0138347	10.3349	57.7018	UHRF1;CHEK2;MDM2
Positive Regulation of Cellular Component Biogenesis (GO:0044089)	0.00376049	0.0138347	10.3349	57.7018	VCP;SMAD3;CDK2
Negative Regulation of Angiogenesis (GO:0016525)	0.00376049	0.0138347	10.3349	57.7018	CTNNB1;PPARG;RELA
Regulation of Glucose Metabolic Process (GO:0010906)	0.00395042	0.014382	23.5586	130.372	PRKN;SIRT1
Negative Regulation of Telomere Maintenance via Telomere Lengthening (GO:1904357)	0.00395042	0.014382	23.5586	130.372	PARP1;TP53
Regulation of Protein Modification by Small Protein Conjugation or Removal (GO:1903320)	0.00395042	0.014382	23.5586	130.372	PRKN;CTNNB1
Positive Regulation of Viral Genome Replication (GO:0045070)	0.00395042	0.014382	23.5586	130.372	TOP2A;TOP2B
Negative Regulation of Cytoskeleton Organization (GO:0051494)	0.00423391	0.0152552	22.6849	123.965	PRKN;LIMA1
Negative Regulation of Mitotic Metaphase/Anaphase Transition (GO:0045841)	0.00423391	0.0152552	22.6849	123.965	ZNF207;BUB3
Regulation of Vascular Endothelial Growth Factor Production (GO:0010574)	0.00423391	0.0152552	22.6849	123.965	BRCA1;RELA
Positive Regulation of Protein Import Into Nucleus (GO:0042307)	0.00423391	0.0152552	22.6849	123.965	SMAD3;ECT2
Cellular Response to Transforming Growth Factor Beta Stimulus (GO:0071560)	0.00435556	0.0156531	9.78849	53.2132	SMAD2;SMAD3;SIRT1
Negative Regulation of Mitotic Cell Cycle (GO:0045930)	0.00452657	0.0161432	21.8736	118.069	BCL6;CTNNB1
Negative Regulation of Ossification (GO:0030279)	0.00452657	0.0161432	21.8736	118.069	SMAD2;SMAD3
Mitotic G2 DNA Damage Checkpoint Signaling (GO:0007095)	0.00452657	0.0161432	21.8736	118.069	BRCA1;TOPBP1
Cellular Response to Chemical Stress (GO:0062197)	0.00460865	0.0163941	9.5857	51.5693	PRKN;PARP1;CAV1
Regulation of Translation (GO:0006417)	0.0046322	0.0164361	6.36081	34.1876	FXR1;ILF3;NPM1;PRMT1
Regulation of Stress-Activated MAPK Cascade (GO:0032872)	0.00482833	0.0170455	21.1183	112.629	MYC;FOXM1
Regulation of Centrosome Duplication (GO:0010824)	0.00482833	0.0170455	21.1183	112.629	NPM1;SIRT1
Response to Estrogen (GO:0043627)	0.00513913	0.0179613	20.4133	107.596	CAV1;PELP1
Response to Steroid Hormone (GO:0048545)	0.00513913	0.0179613	20.4133	107.596	YAP1;CAV1
Lipid Droplet Organization (GO:0034389)	0.00513913	0.0179613	20.4133	107.596	KAT5;CHEK2
miRNA Processing (GO:0035196)	0.00513913	0.0179613	20.4133	107.596	SMAD2;SMAD3
Modification-Dependent Protein Catabolic Process (GO:0019941)	0.0052256	0.0182179	6.14037	32.2626	PRKN;VCP;UHRF1;MDM2
Response to Estradiol (GO:0032355)	0.00545892	0.0189369	19.7538	102.927	KAT5;CTNNB1
Negative Regulation of JNK Cascade (GO:0046329)	0.00545892	0.0189369	19.7538	102.927	PRKN;PRMT1
Supramolecular Fiber Organization (GO:0097435)	0.00556013	0.0192403	4.73223	24.5704	PRKN;ZNF207;MDM2;EMD;DBN1
Positive Regulation of Translation (GO:0045727)	0.0057093	0.0197076	8.85179	45.7253	FXR1;NPM1;PRMT1
Regulation of Gluconeogenesis (GO:0006111)	0.00578763	0.0198311	19.1356	98.5871	SIRT6;SIRT1
Tumor Necrosis Factor-Mediated Signaling Pathway (GO:0033209)	0.00578763	0.0198311	19.1356	98.5871	TP53;RELA
Regulation of Cell Cycle Phase Transition (GO:1901987)	0.00578763	0.0198311	19.1356	98.5871	ERCC3;TP53
Regulation of Protein Localization to Membrane (GO:1905475)	0.0061252	0.0208346	18.5548	94.543	PRKN;SIRT6
Skeletal Muscle Organ Development (GO:0060538)	0.0061252	0.0208346	18.5548	94.543	FXR1;CAV1
Positive Regulation of Mitotic Nuclear Division (GO:0045840)	0.0061252	0.0208346	18.5548	94.543	RB1;AURKA
Cellular Response to Metal Ion (GO:0071248)	0.00631371	0.0214237	8.52523	43.1806	PRKN;HSF1;ECT2
Negative Regulation of Plasma Membrane Bounded Cell Projection Assembly (GO:0120033)	0.00647156	0.0218006	18.0081	90.7671	YAP1;LIMA1
Canonical NF-kappaB Signal Transduction (GO:0007249)	0.00647156	0.0218006	18.0081	90.7671	CREBBP;RELA
Cellular Response to Heat (GO:0034605)	0.00647156	0.0218006	18.0081	90.7671	VCP;HSF1
Regulation of JNK Cascade (GO:0046328)	0.00679117	0.0228223	8.29562	41.4128	PRKN;PRMT1;XIAP
Regulation of Release of Cytochrome C From Mitochondria (GO:0090199)	0.00682666	0.0228318	17.4927	87.2349	PRKN;TP53
Regulation of G2/M Transition of Mitotic Cell Cycle (GO:0010389)	0.00682666	0.0228318	17.4927	87.2349	CDK2;BRD4
Regulation of DNA Metabolic Process (GO:0051052)	0.00695497	0.0232054	8.22179	40.8483	MYC;LMNA;BRCA1
Negative Regulation of Endothelial Cell Proliferation (GO:0001937)	0.00719044	0.0238205	17.006	83.9246	CAV1;PPARG
Striated Muscle Tissue Development (GO:0014706)	0.00719044	0.0238205	17.006	83.9246	PRMT1;CAV1
Regulation of DNA-templated Transcription Elongation (GO:0032784)	0.00719044	0.0238205	17.006	83.9246	PARP1;ERCC6
Positive Regulation of Epithelial Cell Proliferation (GO:0050679)	0.00728959	0.0240919	8.07799	39.7543	YAP1;MYC;SIRT1
Interstrand Cross-Link Repair (GO:0036297)	0.00756283	0.0249359	16.5455	80.8168	VCP;FANCD2
Mitotic Sister Chromatid Segregation (GO:0000070)	0.00763363	0.0251101	7.9391	38.7046	UHRF1;CHEK2;ZNF207
Negative Regulation of Inflammatory Response (GO:0050728)	0.0078092	0.0255673	7.87142	38.1957	RB1;FXR1;PPARG
Cellular Response to Oxidative Stress (GO:0034599)	0.0078092	0.0255673	7.87142	38.1957	PRKN;PARP1;TP53
Regulation of DNA Binding (GO:0051101)	0.00794377	0.0258867	16.1093	77.8944	IFI16;SUMO2
Regulation of Apoptotic Signaling Pathway (GO:2001233)	0.00794377	0.0258867	16.1093	77.8944	RB1;PPARG
Transcription Initiation at RNA Polymerase II Promoter (GO:0006367)	0.00816746	0.0265538	7.73945	37.2082	ERCC3;TP53;SMARCA4
Protein Phosphorylation (GO:0006468)	0.00824428	0.0267413	4.28756	20.5727	ILF3;CHEK2;CDK2;DYRK1A;AURKA
Positive Regulation of Myoblast Differentiation (GO:0045663)	0.00833322	0.0269672	15.6955	75.1421	KAT5;SMARCA4
Regulation of Protein-Containing Complex Assembly (GO:0043254)	0.00872281	0.0281628	7.54954	35.7985	RB1;VCP;HSF1
Positive Regulation of Gene Expression, Epigenetic (GO:0141137)	0.00913735	0.0293655	14.9283	70.0943	TP53;SMARCA4
mRNA Transcription (GO:0009299)	0.00913735	0.0293655	14.9283	70.0943	PPARG;TP53
Negative Regulation of Organelle Organization (GO:0010639)	0.00955192	0.0303491	14.5722	67.7753	PRKN;PPARG
Negative Regulation of Protein Localization (GO:1903828)	0.00955192	0.0303491	14.5722	67.7753	VCP;SIRT6
Regulation of Ossification (GO:0030278)	0.00955192	0.0303491	14.5722	67.7753	SMAD2;SMAD3
Regulation of Telomere Maintenance via Telomerase (GO:0032210)	0.00955192	0.0303491	14.5722	67.7753	CTNNB1;TP53
Response to Unfolded Protein (GO:0006986)	0.00955192	0.0303491	14.5722	67.7753	PRKN;HSF1
Regulation of Nitric Oxide Biosynthetic Process (GO:0045428)	0.00997475	0.0314779	14.2326	65.5793	SMAD3;CAV1
Negative Regulation of BMP Signaling Pathway (GO:0030514)	0.00997475	0.0314779	14.2326	65.5793	CAV1;PPARG
Negative Regulation of Biosynthetic Process (GO:0009890)	0.00997475	0.0314779	14.2326	65.5793	CAV1;SIRT6
Regulation of Intrinsic Apoptotic Signaling Pathway (GO:2001242)	0.0104058	0.0326905	13.9084	63.4973	CAV1;TP53
- Reg of Phosphatidylinositol 3-Kinase/Prot Kinase B Signal Transduction (GO:0051898)	0.0104058	0.0326905	13.9084	63.4973	PPP2R1A;SIRT1
Mitochondrion Organization (GO:0007005)	0.0105197	0.0329743	7.03161	32.0255	PRKN;PARP1;TERT
Positive Regulation of Signal Transduction (GO:0009967)	0.0107023	0.0334717	4.95868	22.499	TERT;PPARG;SIRT1;SMARCA4
Regulation of mRNA Catabolic Process (GO:0061013)	0.010845	0.0336917	13.5986	61.521	FXR1;SENP1
Double-Strand Break Repair via Nonhomologous End Joining (GO:0006303)	0.010845	0.0336917	13.5986	61.521	TOPBP1;ERCC6
Stem Cell Differentiation (GO:0048863)	0.010845	0.0336917	13.5986	61.521	CTNNB1;TP53
Regulation of Protein Phosphorylation (GO:0001932)	0.010946	0.0339301	6.92596	31.2692	NPM1;ECT2;SIRT1
Negative Regulation of Response to Biotic Stimulus (GO:0002832)	0.0112922	0.0346196	13.3023	59.6429	IFI16;PARP1
Negative Regulation of Viral Genome Replication (GO:0045071)	0.0112922	0.0346196	13.3023	59.6429	ILF3;IFI16
Replication Fork Processing (GO:0031297)	0.0112922	0.0346196	13.3023	59.6429	PARP1;BRCA1
Post-Translational Protein Modification (GO:0043687)	0.0112922	0.0346196	13.3023	59.6429	PARP1;CDK2
Mitotic G2/M Transition Checkpoint (GO:0044818)	0.0112922	0.0346196	13.3023	59.6429	BRCA1;TOPBP1
Protein Autophosphorylation (GO:0046777)	0.011604	0.0354975	6.77327	30.1844	CHEK2;DYRK1A;AURKA
Regulation of Tumor Necrosis Factor-Mediated Signaling Pathway (GO:0010803)	0.0122108	0.0371102	12.7468	56.1552	PRKN;XIAP
Triglyceride Metabolic Process (GO:0006641)	0.0122108	0.0371102	12.7468	56.1552	CAV1;SIRT1
Positive Regulation of Non-Canonical NF-kappaB Signal Transduction (GO:1901224)	0.0122108	0.0371102	12.7468	56.1552	VCP;RELA
Regulation of Lipid Metabolic Process (GO:0019216)	0.012682	0.0382099	12.486	54.5337	CAV1;SIRT6
Regulation of Mitotic Metaphase/Anaphase Transition (GO:0030071)	0.012682	0.0382099	12.486	54.5337	RB1;SMARCA4
Cardiac Muscle Tissue Development (GO:0048738)	0.012682	0.0382099	12.486	54.5337	PRMT1;SIRT6
Transcription Initiation-Coupled Chromatin Remodeling (GO:0045815)	0.012682	0.0382099	12.486	54.5337	TP53;SMARCA4
Regulation of Hydrolase Activity (GO:0051336)	0.013161	0.0395679	12.2357	52.9866	NPM1;SIRT1
Regulation of Smoothened Signaling Pathway (GO:0008589)	0.0136478	0.0409435	11.9952	51.5094	VCP;CREBBP
Positive Regulation of DNA-templated Transcription, Elongation (GO:0032786)	0.0141424	0.0423364	11.7639	50.0975	PARP1;ERCC6
Regulation of Metabolic Process (GO:0019222)	0.0146447	0.0435601	11.5414	48.747	PRKN;FOXM1
Nucleus Organization (GO:0006997)	0.0146447	0.0435601	11.5414	48.747	LMNA;LMNB1
Positive Regulation of Telomere Maintenance (GO:0032206)	0.0146447	0.0435601	11.5414	48.747	MYC;SIRT6
Cellular Response to Alcohol (GO:0097306)	0.0151546	0.0448858	11.3271	47.4542	CTNNB1;BRCA1
Positive Regulation of Interleukin-1 Beta Production (GO:0032731)	0.0151546	0.0448858	11.3271	47.4542	IFI16;RELA
Negative Regulation of Innate Immune Response (GO:0045824)	0.0156721	0.0455905	11.1206	46.2157	PARP1;IFI16
Heart Morphogenesis (GO:0003007)	0.0156721	0.0455905	11.1206	46.2157	SMAD2;TBX3
Myeloid Cell Differentiation (GO:0030099)	0.0156721	0.0455905	11.1206	46.2157	MAF;IFI16
Regulation of Blood Vessel Endothelial Cell Migration (GO:0043535)	0.0156721	0.0455905	11.1206	46.2157	PPARG;SIRT1
Cellular Response to Cytokine Stimulus (GO:0071345)	0.0160633	0.0455905	4.37717	18.083	IFI16;BRCA1;SIRT1;RELA
Negative Regulation of Protein Modification by Small Protein Conjugation or Removal (GO:1903321)	0.0161971	0.0455905	10.9214	45.0282	CAV1;CTNNB1
Protein K63-linked Ubiquitination (GO:0070534)	0.0161971	0.0455905	10.9214	45.0282	PRKN;XIAP
Mesenchymal Cell Differentiation (GO:0048762)	0.0161971	0.0455905	10.9214	45.0282	SNAI1;CTNNB1
Neuron Development (GO:0048666)	0.016296	0.0455905	5.94261	24.4647	RB1;PRMT1;ERCC6
Regulation of Circadian Sleep/Wake Cycle (GO:0042749)	0.0166397	0.0455905	75.4886	309.199	FXR1
Regulation of Macrophage Apoptotic Process (GO:2000109)	0.0166397	0.0455905	75.4886	309.199	SIRT1
Anterior/Posterior Axis Specification, Embryo (GO:0008595)	0.0166397	0.0455905	75.4886	309.199	TBX3
Negative Regulation of Vitamin Metabolic Process (GO:0046137)	0.0166397	0.0455905	75.4886	309.199	SNAI1
Regulation of Pentose-Phosphate Shunt (GO:0043456)	0.0166397	0.0455905	75.4886	309.199	TP53
Regulation of Peptidyl-Lysine Acetylation (GO:2000756)	0.0166397	0.0455905	75.4886	309.199	SIRT1
Regulation of Prostaglandin Biosynthetic Process (GO:0031392)	0.0166397	0.0455905	75.4886	309.199	SIRT1
Nucleic Acid Biosynthetic Process (GO:0141187)	0.0166397	0.0455905	75.4886	309.199	TERT
Regulation of Retrograde Transport, Endosome to Golgi (GO:1905279)	0.0166397	0.0455905	75.4886	309.199	PRKN
Regulation of Transforming Growth Factor Beta2 Production (GO:0032909)	0.0166397	0.0455905	75.4886	309.199	SMAD3
Regulation of Vitamin D Biosynthetic Process (GO:0060556)	0.0166397	0.0455905	75.4886	309.199	SNAI1
Reproductive System Development (GO:0061458)	0.0166397	0.0455905	75.4886	309.199	TBX3
Response to Manganese Ion (GO:0010042)	0.0166397	0.0455905	75.4886	309.199	PRKN
Response to Peptidoglycan (GO:0032494)	0.0166397	0.0455905	75.4886	309.199	RELA
Positive Regulation of Aggrephagy (GO:1905337)	0.0166397	0.0455905	75.4886	309.199	KAT5
Positive Regulation of Gap Junction Assembly (GO:1903598)	0.0166397	0.0455905	75.4886	309.199	CAV1
Positive Regulation of Hemoglobin Biosynthetic Process (GO:0046985)	0.0166397	0.0455905	75.4886	309.199	PRMT1
Positive Regulation of Intrinsic Apoptotic Signaling Pathway by P53 Class Mediator (GO:1902255)	0.0166397	0.0455905	75.4886	309.199	MYC
Positive Regulation of Kidney Development (GO:0090184)	0.0166397	0.0455905	75.4886	309.199	MYC
Establishment of Protein Localization to Telomere (GO:0070200)	0.0166397	0.0455905	75.4886	309.199	TERT
Positive Regulation of Long-Term Neuronal Synaptic Plasticity (GO:0048170)	0.0166397	0.0455905	75.4886	309.199	FXR1
Tripartite Regional Subdivision (GO:0007351)	0.0166397	0.0455905	75.4886	309.199	TBX3
Positive Regulation of Mitochondrial Fusion (GO:0010636)	0.0166397	0.0455905	75.4886	309.199	PRKN
Positive Regulation of Mitotic Sister Chromatid Segregation (GO:0062033)	0.0166397	0.0455905	75.4886	309.199	KAT5
Positive Regulation of Necroptotic Process (GO:0060545)	0.0166397	0.0455905	75.4886	309.199	PARP1
Positive Regulation of Post-Transcriptional Gene Silencing by RNA (GO:1900370)	0.0166397	0.0455905	75.4886	309.199	FXR1
Positive Regulation of Programmed Necrotic Cell Death (GO:0062100)	0.0166397	0.0455905	75.4886	309.199	PARP1
Regulation of Blood Vessel Branching (GO:1905553)	0.0166397	0.0455905	75.4886	309.199	SIRT6
Negative Regulation of Actin Filament Depolymerization (GO:0030835)	0.0166397	0.0455905	75.4886	309.199	LIMA1
Negative Regulation of Protein-Containing Complex Assembly (GO:0031333)	0.0167295	0.0455905	10.7293	43.889	IFI16;HSF1
Response to Light Stimulus (GO:0009416)	0.0167295	0.0455905	10.7293	43.889	ERCC3;SIRT6
Protein Polymerization (GO:0051258)	0.0167295	0.0455905	10.7293	43.889	PRKN;ZNF207
Negative Regulation of Protein Kinase Activity (GO:0006469)	0.0172694	0.046879	10.5438	42.7952	RB1;NPM1
Regulation of SMAD Protein Signal Transduction (GO:0060390)	0.0172694	0.046879	10.5438	42.7952	SMAD3;PPARG
Telomere Organization (GO:0032200)	0.0178167	0.0482708	10.3645	41.7444	PARP1;TERT
Mitotic Cytokinesis (GO:0000281)	0.0183713	0.049677	10.1913	40.7342	ANLN;ECT2
Regulation of Intracellular Signal Transduction (GO:1902531)	0.0185664	0.0501077	4.18345	16.6769	CHEK2;ECT2;SIRT1;AURKA
Positive Regulation of Interleukin-1 Production (GO:0032732)	0.0189331	0.0504869	10.0237	39.7625	IFI16;RELA
G1/S Transition of Mitotic Cell Cycle (GO:0000082)	0.0195021	0.0504869	9.86154	38.8272	MYC;CDK2
Positive Regulation of Mitotic Cell Cycle Phase Transition (GO:1901992)	0.0195021	0.0504869	9.86154	38.8272	RB1;BRD4
Positive Regulation of Neurogenesis (GO:0050769)	0.0195021	0.0504869	9.86154	38.8272	FXR1;CTNNB1
Regulation of Collagen Fibril Organization (GO:1904026)	0.0199347	0.0504869	60.3879	236.436	RB1
Regulation of Hemoglobin Biosynthetic Process (GO:0046984)	0.0199347	0.0504869	60.3879	236.436	PRMT1
Negative Regulation of Protein Sumoylation (GO:0033234)	0.0199347	0.0504869	60.3879	236.436	CTNNB1
Negative Regulation of Retinoic Acid Receptor Signaling Pathway (GO:0048387)	0.0199347	0.0504869	60.3879	236.436	EZH2
Regulation of Mitotic Cytokinetic Process (GO:1903436)	0.0199347	0.0504869	60.3879	236.436	ECT2
Negative Regulation of Stress-Activated MAPK Cascade (GO:0032873)	0.0199347	0.0504869	60.3879	236.436	MYC
Regulation of Protein Targeting (GO:1903533)	0.0199347	0.0504869	60.3879	236.436	PRKN
Nucleotide Catabolic Process (GO:0009166)	0.0199347	0.0504869	60.3879	236.436	VCP
Cardiac Pacemaker Cell Development (GO:0060926)	0.0199347	0.0504869	60.3879	236.436	TBX3
Regulation of Vascular Associated Smooth Muscle Cell Apoptotic Process (GO:1905459)	0.0199347	0.0504869	60.3879	236.436	PPARG
Cellular Response to Lipoteichoic Acid (GO:0071223)	0.0199347	0.0504869	60.3879	236.436	RELA
Response to Lipoteichoic Acid (GO:0070391)	0.0199347	0.0504869	60.3879	236.436	RELA
Ribosomal Large Subunit Export From Nucleus (GO:0000055)	0.0199347	0.0504869	60.3879	236.436	NPM1
Ribosomal Small Subunit Export From Nucleus (GO:0000056)	0.0199347	0.0504869	60.3879	236.436	NPM1
Detection of Muscle Stretch (GO:0035995)	0.0199347	0.0504869	60.3879	236.436	CTNNB1
Dorsal/Ventral Axis Specification (GO:0009950)	0.0199347	0.0504869	60.3879	236.436	SMAD2
Stress Granule Disassembly (GO:0035617)	0.0199347	0.0504869	60.3879	236.436	VCP
Facultative Heterochromatin Formation (GO:0140718)	0.0199347	0.0504869	60.3879	236.436	SIRT1
Positive Regulation of miRNA-mediated Gene Silencing (GO:2000637)	0.0199347	0.0504869	60.3879	236.436	FXR1
Positive Regulation of Mitotic Cytokinetic Process (GO:1903438)	0.0199347	0.0504869	60.3879	236.436	ECT2
Inclusion Body Assembly (GO:0070841)	0.0199347	0.0504869	60.3879	236.436	PRKN
Positive Regulation of Sterol Transport (GO:0032373)	0.0199347	0.0504869	60.3879	236.436	PPARG
Positive Regulation of Synaptic Plasticity (GO:0031915)	0.0199347	0.0504869	60.3879	236.436	DBN1
Positive Regulation of Type 2 Mitophagy (GO:1905091)	0.0199347	0.0504869	60.3879	236.436	PRKN
Lipid Droplet Disassembly (GO:1905691)	0.0199347	0.0504869	60.3879	236.436	KAT5
rDNA Heterochromatin Formation (GO:0000183)	0.0199347	0.0504869	60.3879	236.436	SIRT1
Morphogenesis of an Endothelium (GO:0003159)	0.0199347	0.0504869	60.3879	236.436	CTNNB1
Regulation of Adiponectin Secretion (GO:0070163)	0.0199347	0.0504869	60.3879	236.436	PPARG
Regulation of Bile Acid Metabolic Process (GO:1904251)	0.0199347	0.0504869	60.3879	236.436	SIRT1
Regulation of Cell Adhesion Molecule Production (GO:0060353)	0.0199347	0.0504869	60.3879	236.436	CAV1
Regulation of Extrinsic Apoptotic Signaling Pathway (GO:2001236)	0.0200782	0.0506668	9.70452	37.9264	CAV1;RELA
Fat Cell Differentiation (GO:0045444)	0.0200782	0.0506668	9.70452	37.9264	PPARG;SIRT1
Membrane Organization (GO:0061024)	0.0203421	0.0512401	5.44936	21.2256	LMNA;EMD;LMNB1
Negative Regulation of Viral Process (GO:0048525)	0.0206615	0.05158	9.5524	37.0584	ILF3;IFI16
Cell Cycle G1/S Phase Transition (GO:0044843)	0.0206615	0.05158	9.5524	37.0584	MYC;CDK2
Regulation of Viral Genome Replication (GO:0045069)	0.0206615	0.05158	9.5524	37.0584	ILF3;IFI16
Protein-Containing Complex Disassembly (GO:0032984)	0.0206615	0.05158	9.5524	37.0584	VCP;MYC
Negative Regulation of Binding (GO:0051100)	0.0206615	0.05158	9.5524	37.0584	IFI16;SUMO2
Negative Regulation of Cytokine-Mediated Signaling Pathway (GO:0001960)	0.0212518	0.052959	9.40497	36.2215	XIAP;PPARG
Regulation of Cell Migration (GO:0030334)	0.0221276	0.0546466	3.31071	12.6169	HDAC1;CAV1;LMNA;SNAI1;EZH2
Neuron Differentiation (GO:0030182)	0.0228807	0.0546466	5.20233	19.6516	ERCC3;CTNNB1;ERCC6
Negative Regulation of Immune Response (GO:0050777)	0.0230644	0.0546466	8.98869	33.8825	PARP1;IFI16
Spermatid Development (GO:0007286)	0.0230644	0.0546466	8.98869	33.8825	FXR1;KAT5
Positive Regulation of Endothelial Cell Proliferation (GO:0001938)	0.0230644	0.0546466	8.98869	33.8825	SIRT6;SIRT1
Regulation of Dopamine Metabolic Process (GO:0042053)	0.0232189	0.0546466	50.3207	189.346	PRKN
DNA Strand Resection Involved in Replication Fork Processing (GO:0110025)	0.0232189	0.0546466	50.3207	189.346	BRCA1
ER Overload Response (GO:0006983)	0.0232189	0.0546466	50.3207	189.346	TP53
Negative Regulation of Mitochondrial Fusion (GO:0010637)	0.0232189	0.0546466	50.3207	189.346	PRKN
Regulation of miRNA-mediated Gene Silencing (GO:0060964)	0.0232189	0.0546466	50.3207	189.346	FXR1
Negative Regulation of Response to Type II Interferon (GO:0060331)	0.0232189	0.0546466	50.3207	189.346	PPARG
Negative Regulation of Stress-Activated Protein Kinase Signaling Cascade (GO:0070303)	0.0232189	0.0546466	50.3207	189.346	MYC
Negative Regulation of Type II Interferon-Mediated Signaling Pathway (GO:0060336)	0.0232189	0.0546466	50.3207	189.346	PPARG
Regulation of Protein Localization to Nucleolus (GO:1904749)	0.0232189	0.0546466	50.3207	189.346	TERT
Nucleolar Chromatin Organization (GO:1990700)	0.0232189	0.0546466	50.3207	189.346	SIRT1
Regulation of Thymocyte Apoptotic Process (GO:0070243)	0.0232189	0.0546466	50.3207	189.346	TP53
Regulation of Type 2 Mitophagy (GO:1905089)	0.0232189	0.0546466	50.3207	189.346	PRKN
Cellular Response to Leptin Stimulus (GO:0044320)	0.0232189	0.0546466	50.3207	189.346	SIRT1
Regulatory ncRNA-mediated Heterochromatin Formation (GO:0031048)	0.0232189	0.0546466	50.3207	189.346	EZH2
Positive Regulation of ATP Biosynthetic Process (GO:2001171)	0.0232189	0.0546466	50.3207	189.346	VCP
Centromeric Sister Chromatid Cohesion (GO:0070601)	0.0232189	0.0546466	50.3207	189.346	PPP2R1A
Positive Regulation of T-helper 17 Cell Lineage Commitment (GO:2000330)	0.0232189	0.0546466	50.3207	189.346	BRD4
Positive Regulation of Attachment of Mitotic Spindle Microtubules to Kinetochore (GO:1902425)	0.0232189	0.0546466	50.3207	189.346	KAT5
siRNA Processing (GO:0030422)	0.0232189	0.0546466	50.3207	189.346	TERT
Double-Strand Break Repair via Alternative Nonhomologous End Joining (GO:0097681)	0.0232189	0.0546466	50.3207	189.346	TOPBP1
Embryonic Skeletal Joint Morphogenesis (GO:0060272)	0.0232189	0.0546466	50.3207	189.346	CTNNB1
Positive Regulation of Myeloid Cell Apoptotic Process (GO:0033034)	0.0232189	0.0546466	50.3207	189.346	SIRT1
Positive Regulation of Neurotransmitter Transport (GO:0051590)	0.0232189	0.0546466	50.3207	189.346	PRKN
Hair Cell Differentiation (GO:0035315)	0.0232189	0.0546466	50.3207	189.346	ERCC3
Protein Desumoylation (GO:0016926)	0.0232189	0.0546466	50.3207	189.346	SENP1
Negative Regulation of B Cell Apoptotic Process (GO:0002903)	0.0232189	0.0546466	50.3207	189.346	BCL6
Regulation of Aggrephagy (GO:1905335)	0.0232189	0.0546466	50.3207	189.346	KAT5
Reg of Cardiac Muscle Cell Action Potential Inv in Reg of Contraction (GO:0098909)	0.0232189	0.0546466	50.3207	189.346	CAV1
Positive Regulation of Catabolic Process (GO:0009896)	0.0235411	0.0552706	5.14401	19.2849	PRKN;VCP;KAT5
Positive Regulation of Cytokine Production (GO:0001819)	0.0235631	0.0552706	3.87915	14.5393	IFI16;XIAP;BRCA1;RELA
Negative Regulation of Cellular Response to Growth Factor Stimulus (GO:0090288)	0.0249386	0.0583988	8.60758	31.7735	CAV1;PPARG
Small GTPase-mediated Signal Transduction (GO:0007264)	0.0252374	0.0589999	5.00372	18.4108	RB1;CDK2;TP53
Gland Development (GO:0048732)	0.0262215	0.0592579	8.37092	30.48	CAV1;TBX3
Positive Regulation of Protein Serine/Threonine Kinase Activity (GO:0071902)	0.0262215	0.0592579	8.37092	30.48	SIRT1;EZH2
Regulation of Epithelial Cell Apoptotic Process (GO:1904035)	0.0264923	0.0592579	43.1299	156.6	YAP1
Regulation of Gap Junction Assembly (GO:1903596)	0.0264923	0.0592579	43.1299	156.6	CAV1
Negative Regulation of Nitric Oxide Biosynthetic Process (GO:0045019)	0.0264923	0.0592579	43.1299	156.6	CAV1
Negative Regulation of Nitric Oxide Metabolic Process (GO:1904406)	0.0264923	0.0592579	43.1299	156.6	CAV1
- Reg of Oxidative Stress-Induced Neuron Intrinsic Apoptotic Sgnlng Pway (GO:1903377)	0.0264923	0.0592579	43.1299	156.6	PRKN
Regulation of Nephron Tubule Epithelial Cell Differentiation (GO:0072182)	0.0264923	0.0592579	43.1299	156.6	CTNNB1
Regulation of Pinocytosis (GO:0048548)	0.0264923	0.0592579	43.1299	156.6	CAV1
Regulation of Sister Chromatid Cohesion (GO:0007063)	0.0264923	0.0592579	43.1299	156.6	CTNNB1
Peptidyl-Serine Autophosphorylation (GO:0036289)	0.0264923	0.0592579	43.1299	156.6	DYRK1A
Peroxisome Proliferator Activated Receptor Signaling Pathway (GO:0035357)	0.0264923	0.0592579	43.1299	156.6	PPARG
Cellular Response to Platelet-Derived Growth Factor Stimulus (GO:0036120)	0.0264923	0.0592579	43.1299	156.6	HDAC1
Response to Leptin (GO:0044321)	0.0264923	0.0592579	43.1299	156.6	SIRT1
Positive Regulation of Adaptive Immune Response (GO:0002821)	0.0264923	0.0592579	43.1299	156.6	SIRT1
Positive Regulation of Cell Fate Commitment (GO:0010455)	0.0264923	0.0592579	43.1299	156.6	BRD4
Determination of Left/Right Asymmetry in Lateral Mesoderm (GO:0003140)	0.0264923	0.0592579	43.1299	156.6	SMAD2
Small Molecule Biosynthetic Process (GO:0044283)	0.0264923	0.0592579	43.1299	156.6	SIRT6
Double-Strand Break Repair via Classical Nonhomologous End Joining (GO:0097680)	0.0264923	0.0592579	43.1299	156.6	TOPBP1
Sympathetic Ganglion Development (GO:0061549)	0.0264923	0.0592579	43.1299	156.6	CTNNB1
Epithelial to Mesenchymal Transition Involved in Endocardial Cushion Formation (GO:0003198)	0.0264923	0.0592579	43.1299	156.6	SNAI1
Positive Regulation of Intracellular Estrogen Receptor Signaling Pathway (GO:0033148)	0.0264923	0.0592579	43.1299	156.6	HDAC1
Intracellular Triglyceride Homeostasis (GO:0035356)	0.0264923	0.0592579	43.1299	156.6	SIRT1
Leptin-Mediated Signaling Pathway (GO:0033210)	0.0264923	0.0592579	43.1299	156.6	SIRT1
protein-DNA Complex Organization (GO:0071824)	0.0264923	0.0592579	43.1299	156.6	MYC
protein-DNA Covalent Cross-Linking Repair (GO:0106300)	0.0264923	0.0592579	43.1299	156.6	VCP
protein-RNA Complex Disassembly (GO:0032988)	0.0264923	0.0592579	43.1299	156.6	VCP
Positive Regulation of Protein Secretion (GO:0050714)	0.0268728	0.0599174	8.25738	29.864	SIRT6;PPARG
Positive Regulation of Protein Ubiquitination (GO:0031398)	0.0268728	0.0599174	8.25738	29.864	CAV1;XIAP
Regulation of Non-Canonical NF-kappaB Signal Transduction (GO:1901222)	0.0275307	0.0611891	8.14687	29.2672	VCP;RELA
Nucleosome Organization (GO:0034728)	0.0275307	0.0611891	8.14687	29.2672	NPM1;SMARCA4
Response to Endoplasmic Reticulum Stress (GO:0034976)	0.0280855	0.0623231	4.79437	17.1279	PRKN;VCP;TP53
Regulation of Protein Binding (GO:0043393)	0.0281951	0.0624671	8.03927	28.689	TERT;AURKA
Regulation of Transcription Elongation by RNA Polymerase II (GO:0034243)	0.0288659	0.0629308	7.93447	28.1284	PARP1;SIRT6
Positive Regulation of Protein Modification by Small Protein Conjugation or Removal (GO:1903322)	0.0288659	0.0629308	7.93447	28.1284	CAV1;XIAP
Regulation of Cell Cycle G1/S Phase Transition (GO:1902806)	0.0288659	0.0629308	7.93447	28.1284	SMARCA4;EZH2
Regulation of Hair Cycle (GO:0042634)	0.0297548	0.0629308	37.7367	132.636	TERT
Negative Regulation of Long-Term Synaptic Potentiation (GO:1900272)	0.0297548	0.0629308	37.7367	132.636	FXR1
Negative Regulation of Lymphocyte Apoptotic Process (GO:0070229)	0.0297548	0.0629308	37.7367	132.636	BCL6
Negative Regulation of Oxidoreductase Activity (GO:0051354)	0.0297548	0.0629308	37.7367	132.636	PRKN
Amyloid-Beta Formation (GO:0034205)	0.0297548	0.0629308	37.7367	132.636	DYRK1A
Negative Regulation of Transcription by RNA Polymerase I (GO:0016479)	0.0297548	0.0629308	37.7367	132.636	CREBBP
Negative Regulation of Triglyceride Metabolic Process (GO:0090209)	0.0297548	0.0629308	37.7367	132.636	SIRT1
Negative Regulation of Voltage-Gated Potassium Channel Activity (GO:1903817)	0.0297548	0.0629308	37.7367	132.636	CAV1
Neuroepithelial Cell Differentiation (GO:0060563)	0.0297548	0.0629308	37.7367	132.636	SMAD2
Response to Platelet-Derived Growth Factor (GO:0036119)	0.0297548	0.0629308	37.7367	132.636	HDAC1
Positive Regulation of Calcium Ion Transport Into Cytosol (GO:0010524)	0.0297548	0.0629308	37.7367	132.636	CAV1
Embryonic Forelimb Morphogenesis (GO:0035115)	0.0297548	0.0629308	37.7367	132.636	TBX3
Endothelial Tube Morphogenesis (GO:0061154)	0.0297548	0.0629308	37.7367	132.636	CTNNB1
Positive Regulation of Intracellular Steroid Hormone Receptor Signaling Pathway (GO:0033145)	0.0297548	0.0629308	37.7367	132.636	HDAC1
Positive Regulation of Leukocyte Apoptotic Process (GO:2000108)	0.0297548	0.0629308	37.7367	132.636	SIRT1
Positive Regulation of Macrophage Cytokine Production (GO:0060907)	0.0297548	0.0629308	37.7367	132.636	SIRT1
Positive Regulation of Mesenchymal Cell Proliferation (GO:0002053)	0.0297548	0.0629308	37.7367	132.636	MYC
Positive Regulation of Protein Acetylation (GO:1901985)	0.0297548	0.0629308	37.7367	132.636	KAT5
Hematopoietic Stem Cell Differentiation (GO:0060218)	0.0297548	0.0629308	37.7367	132.636	TP53
Positive Regulation of Purine Nucleotide Biosynthetic Process (GO:1900373)	0.0297548	0.0629308	37.7367	132.636	VCP
Positive Regulation of Transcription of Nucleolar Large rRNA by RNA Polymerase I (GO:1901838)	0.0297548	0.0629308	37.7367	132.636	SMARCA4
Intestinal Cholesterol Absorption (GO:0030299)	0.0297548	0.0629308	37.7367	132.636	LIMA1
Lateral Mesoderm Development (GO:0048368)	0.0297548	0.0629308	37.7367	132.636	SMAD2
Regulation of B Cell Apoptotic Process (GO:0002902)	0.0297548	0.0629308	37.7367	132.636	BCL6
Regulation of Bile Acid Biosynthetic Process (GO:0070857)	0.0297548	0.0629308	37.7367	132.636	SIRT1
Regulation of Cellular Response to Insulin Stimulus (GO:1900076)	0.0297548	0.0629308	37.7367	132.636	PPARG
Negative Regulation of Cholesterol Storage (GO:0010887)	0.0297548	0.0629308	37.7367	132.636	PPARG
Regulation of Cytokinesis (GO:0032465)	0.0302266	0.0637358	7.73281	27.0574	ECT2;AURKA
Protein Modification by Small Protein Removal (GO:0070646)	0.0302266	0.0637358	7.73281	27.0574	PRKN;SENP1
Regulation of Interleukin-1 Beta Production (GO:0032651)	0.0309164	0.0650921	7.63577	26.5455	IFI16;RELA
Regulation of Cilium Assembly (GO:1902017)	0.0316125	0.0662357	7.54112	26.0486	YAP1;LIMA1
Regulation of Protein Kinase Activity (GO:0045859)	0.0316125	0.0662357	7.54112	26.0486	RB1;ECT2
Neuron Projection Development (GO:0031175)	0.0318769	0.0662357	4.55588	15.699	RB1;PRMT1;ERCC6
Cytoskeleton-Dependent Cytokinesis (GO:0061640)	0.0323147	0.0662357	7.44878	25.566	ANLN;ECT2
Monoatomic Cation Homeostasis (GO:0055080)	0.0323147	0.0662357	7.44878	25.566	CAV1;XIAP
Negative Regulation of Lipid Localization (GO:1905953)	0.0330066	0.0662357	33.5421	114.414	PPARG
Negative Regulation of Protein Import Into Nucleus (GO:0042308)	0.0330066	0.0662357	33.5421	114.414	SIRT6
Regulation of Mitotic Sister Chromatid Segregation (GO:0033047)	0.0330066	0.0662357	33.5421	114.414	KAT5
Negative Regulation of Steroid Biosynthetic Process (GO:0010894)	0.0330066	0.0662357	33.5421	114.414	SNAI1
Angiotensin-Activated Signaling Pathway (GO:0038166)	0.0330066	0.0662357	33.5421	114.414	CAV1
Nuclear Pore Complex Assembly (GO:0051292)	0.0330066	0.0662357	33.5421	114.414	FXR1
Cellular Response to Increased Oxygen Levels (GO:0036295)	0.0330066	0.0662357	33.5421	114.414	CAV1
Positive Regulation of T-helper 17 Cell Differentiation (GO:2000321)	0.0330066	0.0662357	33.5421	114.414	BRD4
Response to Sterol (GO:0036314)	0.0330066	0.0662357	33.5421	114.414	SMAD2
Positive Regulation of Attachment of Spindle Microtubules to Kinetochore (GO:0051987)	0.0330066	0.0662357	33.5421	114.414	KAT5
Positive Regulation of Dendritic Spine Morphogenesis (GO:0061003)	0.0330066	0.0662357	33.5421	114.414	DBN1
Positive Regulation of Gluconeogenesis (GO:0045722)	0.0330066	0.0662357	33.5421	114.414	SIRT1
Telomere Maintenance via Recombination (GO:0000722)	0.0330066	0.0662357	33.5421	114.414	TERT
Forelimb Morphogenesis (GO:0035136)	0.0330066	0.0662357	33.5421	114.414	TBX3
Positive Regulation of Nitric-Oxide Synthase Activity (GO:0051000)	0.0330066	0.0662357	33.5421	114.414	TERT
Heterochromatin Organization (GO:0070828)	0.0330066	0.0662357	33.5421	114.414	SNAI1
Positive Regulation of Tumor Necrosis Factor-Mediated Signaling Pathway (GO:1903265)	0.0330066	0.0662357	33.5421	114.414	PRKN
Lens Fiber Cell Differentiation (GO:0070306)	0.0330066	0.0662357	33.5421	114.414	MAF
Protein K27-linked Ubiquitination (GO:0044314)	0.0330066	0.0662357	33.5421	114.414	PRKN
Protein Localization to Condensed Chromosome (GO:1903083)	0.0330066	0.0662357	33.5421	114.414	BUB3
Mesenchymal to Epithelial Transition (GO:0060231)	0.0330066	0.0662357	33.5421	114.414	CTNNB1
Receptor-Mediated Endocytosis of Virus by Host Cell (GO:0019065)	0.0330066	0.0662357	33.5421	114.414	CAV1
Mitotic DNA Replication Checkpoint Signaling (GO:0033314)	0.0330066	0.0662357	33.5421	114.414	TOPBP1
Negative Regulation by Host of Viral Genome Replication (GO:0044828)	0.0330066	0.0662357	33.5421	114.414	PRKN
Negative Regulation of Cell Division (GO:0051782)	0.0330066	0.0662357	33.5421	114.414	MYC
Regulation of Cellular Response to Oxidative Stress (GO:1900407)	0.0330066	0.0662357	33.5421	114.414	PRKN
Negative Regulation of Centrosome Duplication (GO:0010826)	0.0330066	0.0662357	33.5421	114.414	NPM1
Regulation of Cell Division (GO:0051302)	0.0330231	0.0662357	7.35867	25.0971	MYC;AURKA
Regulation of Organelle Assembly (GO:1902115)	0.0337375	0.0675717	7.2707	24.6414	NPM1;CHEK2
Protein Stabilization (GO:0050821)	0.0342745	0.0681105	4.42374	14.9229	PRKN;CHEK2;ZNF207
Regulation of Endothelial Cell Proliferation (GO:0001936)	0.0344581	0.0681105	7.1848	24.1985	CAV1;SIRT1
Positive Regulation of Biosynthetic Process (GO:0009891)	0.0344581	0.0681105	7.1848	24.1985	SMAD3;SIRT1
Positive Regulation of Protein Kinase Activity (GO:0045860)	0.0351846	0.0681105	7.10089	23.7677	ECT2;EZH2
Cellular Response to Hormone Stimulus (GO:0032870)	0.035917	0.0681105	7.01892	23.3487	CAV1;PELP1
Positive Regulation of Canonical Wnt Signaling Pathway (GO:0090263)	0.035917	0.0681105	7.01892	23.3487	VCP;XIAP
Negative Regulation of Epithelial Cell Apoptotic Process (GO:1904036)	0.0362476	0.0681105	30.1864	100.14	YAP1
Regulation of Dopamine Secretion (GO:0014059)	0.0362476	0.0681105	30.1864	100.14	PRKN
Negative Regulation of Exocytosis (GO:0045920)	0.0362476	0.0681105	30.1864	100.14	PRKN
Negative Regulation of Extracellular Matrix Organization (GO:1903054)	0.0362476	0.0681105	30.1864	100.14	PPARG
Negative Regulation of Glycolytic Process (GO:0045820)	0.0362476	0.0681105	30.1864	100.14	SIRT6
Regulation of Establishment of Protein Localization to Mitochondrion (GO:1903747)	0.0362476	0.0681105	30.1864	100.14	PRKN
N-terminal Protein Amino Acid Acetylation (GO:0006474)	0.0362476	0.0681105	30.1864	100.14	CREBBP
Negative Regulation of Myotube Differentiation (GO:0010832)	0.0362476	0.0681105	30.1864	100.14	HDAC1
Regulation of Lipid Transport (GO:0032368)	0.0362476	0.0681105	30.1864	100.14	PRKN
Negative Regulation of Potassium Ion Transmembrane Transport (GO:1901380)	0.0362476	0.0681105	30.1864	100.14	CAV1
Negative Regulation of Potassium Ion Transport (GO:0043267)	0.0362476	0.0681105	30.1864	100.14	CAV1
Regulation of Mesenchymal Cell Proliferation (GO:0010464)	0.0362476	0.0681105	30.1864	100.14	MYC
Negative Regulation of Purine Nucleotide Catabolic Process (GO:0033122)	0.0362476	0.0681105	30.1864	100.14	SIRT6
Adherens Junction Assembly (GO:0034333)	0.0362476	0.0681105	30.1864	100.14	CTNNB1
Regulation of Oxidative Stress-Induced Neuron Intrinsic Apoptotic Signaling Pathway (GO:1903376)	0.0362476	0.0681105	30.1864	100.14	PRKN
Regulation of Programmed Necrotic Cell Death (GO:0062098)	0.0362476	0.0681105	30.1864	100.14	PRKN
Regulation of Ventricular Cardiac Muscle Cell Action Potential (GO:0098911)	0.0362476	0.0681105	30.1864	100.14	CAV1
Cellular Response to Nutrient (GO:0031670)	0.0362476	0.0681105	30.1864	100.14	PRMT1
Positive Regulation of MHC Class II Biosynthetic Process (GO:0045348)	0.0362476	0.0681105	30.1864	100.14	SIRT1
Positive Regulation of T Cell Apoptotic Process (GO:0070234)	0.0362476	0.0681105	30.1864	100.14	TP53
Response to Nitric Oxide (GO:0071731)	0.0362476	0.0681105	30.1864	100.14	CDK2
Defense Response to Tumor Cell (GO:0002357)	0.0362476	0.0681105	30.1864	100.14	RELA
Positive Regulation of Circadian Rhythm (GO:0042753)	0.0362476	0.0681105	30.1864	100.14	KAT5
Endocytosis Involved in Viral Entry Into Host Cell (GO:0075509)	0.0362476	0.0681105	30.1864	100.14	CAV1
Positive Regulation of Execution Phase of Apoptosis (GO:1900119)	0.0362476	0.0681105	30.1864	100.14	TP53
Positive Regulation of Extracellular Matrix Assembly (GO:1901203)	0.0362476	0.0681105	30.1864	100.14	SMAD3
Positive Regulation of Macrophage Differentiation (GO:0045651)	0.0362476	0.0681105	30.1864	100.14	HSF1
Fatty Acid Homeostasis (GO:0055089)	0.0362476	0.0681105	30.1864	100.14	SIRT1
Positive Regulation of Metaphase/Anaphase Transition of Cell Cycle (GO:1902101)	0.0362476	0.0681105	30.1864	100.14	RB1
Positive Regulation of Mitotic Cytokinesis (GO:1903490)	0.0362476	0.0681105	30.1864	100.14	ECT2
Ganglion Development (GO:0061548)	0.0362476	0.0681105	30.1864	100.14	CTNNB1
Positive Regulation of Peptidase Activity (GO:0010952)	0.0362476	0.0681105	30.1864	100.14	VCP
Positive Regulation of Smooth Muscle Cell Apoptotic Process (GO:0034393)	0.0362476	0.0681105	30.1864	100.14	PPARG
Intestinal Lipid Absorption (GO:0098856)	0.0362476	0.0681105	30.1864	100.14	LIMA1
Positive Regulation of Triglyceride Biosynthetic Process (GO:0010867)	0.0362476	0.0681105	30.1864	100.14	KAT5
Ketone Biosynthetic Process (GO:0042181)	0.0362476	0.0681105	30.1864	100.14	SIRT6
Protein K29-linked Ubiquitination (GO:0035519)	0.0362476	0.0681105	30.1864	100.14	PRKN
Protein Localization to Kinetochore (GO:0034501)	0.0362476	0.0681105	30.1864	100.14	BUB3
Regulation of Cell Communication by Electrical Coupling Involved in Cardiac Conduction (GO:1901844)	0.0362476	0.0681105	30.1864	100.14	CAV1
Regulation of Cell Cycle Checkpoint (GO:1901976)	0.0362476	0.0681105	30.1864	100.14	BRCA1
ERAD Pathway (GO:0036503)	0.0373996	0.0701808	6.8605	22.5443	PRKN;VCP
Regulation of Osteoblast Differentiation (GO:0045667)	0.0381497	0.0713966	6.78393	22.1579	YAP1;PPARG
Glucose Homeostasis (GO:0042593)	0.0381497	0.0713966	6.78393	22.1579	PPARG;SIRT1
Regulation of Insulin Secretion (GO:0050796)	0.0389055	0.0718622	6.70904	21.7817	PRKN;SIRT6
DNA Strand Elongation (GO:0022616)	0.039478	0.0718622	27.4408	88.6889	TERT
- Reg of Intrinsic Apoptotic Sgnlng Pway in Resp to DNA Damage by P53 Cls Mediator (GO:1902166)	0.039478	0.0718622	27.4408	88.6889	SIRT1
Negative Regulation of Macrophage Derived Foam Cell Differentiation (GO:0010745)	0.039478	0.0718622	27.4408	88.6889	PPARG
Negative Regulation of Microtubule Polymerization (GO:0031115)	0.039478	0.0718622	27.4408	88.6889	DYRK1A
Regulation of Ketone Metabolic Process (GO:0010565)	0.039478	0.0718622	27.4408	88.6889	SIRT1
Regulation of Leukocyte Adhesion to Vascular Endothelial Cell (GO:1904994)	0.039478	0.0718622	27.4408	88.6889	RELA
UV-damage Excision Repair (GO:0070914)	0.039478	0.0718622	27.4408	88.6889	SIRT1
Adult Locomotory Behavior (GO:0008344)	0.039478	0.0718622	27.4408	88.6889	PRKN
Catecholamine Metabolic Process (GO:0006584)	0.039478	0.0718622	27.4408	88.6889	PRKN
Peptidyl-Tyrosine Autophosphorylation (GO:0038083)	0.039478	0.0718622	27.4408	88.6889	DYRK1A
Regulation of Transforming Growth Factor Beta Production (GO:0071634)	0.039478	0.0718622	27.4408	88.6889	SMAD3
Cellular Response to Catecholamine Stimulus (GO:0071870)	0.039478	0.0718622	27.4408	88.6889	PRKN
Cellular Response to Dopamine (GO:1903351)	0.039478	0.0718622	27.4408	88.6889	PRKN
Regulation of Type II Interferon-Mediated Signaling Pathway (GO:0060334)	0.039478	0.0718622	27.4408	88.6889	PPARG
Positive Regulation of Insulin Receptor Signaling Pathway (GO:0046628)	0.039478	0.0718622	27.4408	88.6889	SIRT1
Positive Regulation of Vascular Endothelial Cell Proliferation (GO:1905564)	0.039478	0.0718622	27.4408	88.6889	SIRT6
Midbrain Dopaminergic Neuron Differentiation (GO:1904948)	0.039478	0.0718622	27.4408	88.6889	CTNNB1
Mitochondrial Genome Maintenance (GO:0000002)	0.039478	0.0718622	27.4408	88.6889	PARP1
Morphogenesis of a Polarized Epithelium (GO:0001738)	0.039478	0.0718622	27.4408	88.6889	YAP1
Regulation of Actin Filament Depolymerization (GO:0030834)	0.039478	0.0718622	27.4408	88.6889	LIMA1
Regulation of Immune Response (GO:0050776)	0.039667	0.0721125	6.63579	21.4152	BCL6;XIAP
Response to Calcium Ion (GO:0051592)	0.0404342	0.0733165	6.5641	21.0582	CAV1;ECT2
Positive Regulation of Immune Response (GO:0050778)	0.0404342	0.0733165	6.5641	21.0582	KAT5;SIRT1
Regulation of Autophagy (GO:0010506)	0.0420136	0.0751151	4.06925	12.8985	PRKN;KAT5;IFI16
Regulation of Hematopoietic Stem Cell Differentiation (GO:1902036)	0.0426976	0.0751151	25.1528	79.3221	KAT5
Regulation of Homotypic Cell-Cell Adhesion (GO:0034110)	0.0426976	0.0751151	25.1528	79.3221	CTNNB1
Reg of Intrinsic Apoptotic Sgnlng Pway in Resp to DNA Damage by P53 Cls Mediator (GO:1902165)	0.0426976	0.0751151	25.1528	79.3221	SIRT1
Regulation of Long-Term Neuronal Synaptic Plasticity (GO:0048169)	0.0426976	0.0751151	25.1528	79.3221	FXR1
Regulation of Peroxisome Proliferator Activated Receptor Signaling Pathway (GO:0035358)	0.0426976	0.0751151	25.1528	79.3221	SIRT1
Regulation of Retinoic Acid Receptor Signaling Pathway (GO:0048385)	0.0426976	0.0751151	25.1528	79.3221	EZH2
Cardiocyte Differentiation (GO:0035051)	0.0426976	0.0751151	25.1528	79.3221	SIRT6
Regulation of Transcription of Nucleolar Large rRNA by RNA Polymerase I (GO:1901836)	0.0426976	0.0751151	25.1528	79.3221	SMARCA4
Secondary Palate Development (GO:0062009)	0.0426976	0.0751151	25.1528	79.3221	SMAD2
Positive Regulation of Cellular Respiration (GO:1901857)	0.0426976	0.0751151	25.1528	79.3221	VCP
Positive Regulation of Cellular Response to Insulin Stimulus (GO:1900078)	0.0426976	0.0751151	25.1528	79.3221	SIRT1
Positive Regulation of Mitotic Metaphase/Anaphase Transition (GO:0045842)	0.0426976	0.0751151	25.1528	79.3221	RB1
Positive Regulation of Vasoconstriction (GO:0045907)	0.0426976	0.0751151	25.1528	79.3221	CAV1
Lipid Droplet Formation (GO:0140042)	0.0426976	0.0751151	25.1528	79.3221	CHEK2
Mitochondrial DNA Metabolic Process (GO:0032042)	0.0426976	0.0751151	25.1528	79.3221	PARP1
Mitochondrial Fission (GO:0000266)	0.0426976	0.0751151	25.1528	79.3221	PRKN
Regulation of T-helper 17 Cell Lineage Commitment (GO:2000328)	0.0426976	0.0751151	25.1528	79.3221	BRD4
Negative Regulation by Host of Viral Transcription (GO:0043922)	0.0426976	0.0751151	25.1528	79.3221	HDAC1
Regulation of Attachment of Spindle Microtubules to Kinetochore (GO:0051988)	0.0426976	0.0751151	25.1528	79.3221	ECT2
Regulation of Cell Communication by Electrical Coupling (GO:0010649)	0.0426976	0.0751151	25.1528	79.3221	CAV1
Regulation of Cell Fate Commitment (GO:0010453)	0.0426976	0.0751151	25.1528	79.3221	HDAC1
Positive Regulation of Hydrolase Activity (GO:0051345)	0.0427694	0.0751151	6.35801	20.04	ECT2;EZH2
Positive Regulation of Protein Modification Process (GO:0031401)	0.0427694	0.0751151	6.35801	20.04	KAT5;SIRT1
rRNA Metabolic Process (GO:0016072)	0.0427694	0.0751151	6.35801	20.04	MYC;PELP1
Positive Regulation of Autophagy (GO:0010508)	0.0435589	0.0763099	6.29215	19.7173	KAT5;SIRT1
Positive Regulation of Protein Catabolic Process (GO:0045732)	0.0435589	0.0763099	6.29215	19.7173	PRKN;VCP
Hemopoiesis (GO:0030097)	0.0451541	0.0782653	6.16441	19.0953	IFI16;TP53
Regulation of Coagulation (GO:0050818)	0.0459067	0.0782653	23.2168	71.5343	CAV1
Regulation of Macrophage Cytokine Production (GO:0010935)	0.0459067	0.0782653	23.2168	71.5343	SIRT1
Regulation of Mitochondrial Fusion (GO:0010635)	0.0459067	0.0782653	23.2168	71.5343	PRKN
Nuclear Pore Organization (GO:0006999)	0.0459067	0.0782653	23.2168	71.5343	FXR1
Regulation of Response to Oxidative Stress (GO:1902882)	0.0459067	0.0782653	23.2168	71.5343	PRKN
Cellular Response to Estrogen Stimulus (GO:0071391)	0.0459067	0.0782653	23.2168	71.5343	PELP1
Polarized Epithelial Cell Differentiation (GO:0030859)	0.0459067	0.0782653	23.2168	71.5343	YAP1
Positive Regulation of T Cell Receptor Signaling Pathway (GO:0050862)	0.0459067	0.0782653	23.2168	71.5343	RELA
Response to Interleukin-6 (GO:0070741)	0.0459067	0.0782653	23.2168	71.5343	RELA
Response to Muscle Stretch (GO:0035994)	0.0459067	0.0782653	23.2168	71.5343	CTNNB1
Retinoic Acid Receptor Signaling Pathway (GO:0048384)	0.0459067	0.0782653	23.2168	71.5343	PPARG
Telomere Maintenance in Response to DNA Damage (GO:0043247)	0.0459067	0.0782653	23.2168	71.5343	CDK2
Establishment of Protein Localization to Chromosome (GO:0070199)	0.0459067	0.0782653	23.2168	71.5343	TERT
Vascular Endothelial Growth Factor Signaling Pathway (GO:0038084)	0.0459067	0.0782653	23.2168	71.5343	RELA
Lipoprotein Transport (GO:0042953)	0.0459067	0.0782653	23.2168	71.5343	PPARG
Protein Localization to Chromosome, Telomeric Region (GO:0070198)	0.0459067	0.0782653	23.2168	71.5343	TERT
Meiotic Sister Chromatid Cohesion (GO:0051177)	0.0459067	0.0782653	23.2168	71.5343	PPP2R1A
Negative Regulation by Host of Viral Process (GO:0044793)	0.0459067	0.0782653	23.2168	71.5343	PRKN
Negative Regulation of ATP-dependent Activity (GO:0032780)	0.0459067	0.0782653	23.2168	71.5343	TP53
Regulation of Aerobic Respiration (GO:1903715)	0.0459067	0.0782653	23.2168	71.5343	VCP
Negative Regulation of cGAS/STING Signaling Pathway (GO:0160049)	0.0459067	0.0782653	23.2168	71.5343	PARP1
Positive Regulation of NF-kappaB Transcription Factor Activity (GO:0051092)	0.0484085	0.0814341	5.92382	17.9378	NPM1;RELA
Positive Regulation of Protein-Containing Complex Assembly (GO:0031334)	0.0484085	0.0814341	5.92382	17.9378	VCP;TP53
- Reg of Endoplasmic Reticulum Stress-Induced Intrinsic Apoptotic Sgnlng Pway (GO:1902236)	0.0491051	0.0814341	21.5574	64.9694	PRKN
Negative Regulation of Gluconeogenesis (GO:0045721)	0.0491051	0.0814341	21.5574	64.9694	SIRT6
Regulation of Execution Phase of Apoptosis (GO:1900117)	0.0491051	0.0814341	21.5574	64.9694	TP53
Regulation of Intrinsic Apoptotic Signaling Pathway in Response to DNA Damage (GO:1902229)	0.0491051	0.0814341	21.5574	64.9694	SNAI1
Regulation of Monocyte Differentiation (GO:0045655)	0.0491051	0.0814341	21.5574	64.9694	MYC
Amyloid Precursor Protein Catabolic Process (GO:0042987)	0.0491051	0.0814341	21.5574	64.9694	DYRK1A
Amyloid-Beta Metabolic Process (GO:0050435)	0.0491051	0.0814341	21.5574	64.9694	DYRK1A
Regulation of Nitric-Oxide Synthase Activity (GO:0050999)	0.0491051	0.0814341	21.5574	64.9694	TERT
Regulation of Oxidative Phosphorylation (GO:0002082)	0.0491051	0.0814341	21.5574	64.9694	VCP
Odontogenesis of Dentin-Containing Tooth (GO:0042475)	0.0491051	0.0814341	21.5574	64.9694	HDAC1
Copper Ion Homeostasis (GO:0055070)	0.0491051	0.0814341	21.5574	64.9694	XIAP
Positive Regulation of Autophagy of Mitochondrion (GO:1903599)	0.0491051	0.0814341	21.5574	64.9694	PRKN
Sympathetic Nervous System Development (GO:0048485)	0.0491051	0.0814341	21.5574	64.9694	CTNNB1
Positive Regulation of Mitotic Sister Chromatid Separation (GO:1901970)	0.0491051	0.0814341	21.5574	64.9694	RB1
Genitalia Development (GO:0048806)	0.0491051	0.0814341	21.5574	64.9694	TBX3
Lipoprotein Localization (GO:0044872)	0.0491051	0.0814341	21.5574	64.9694	PPARG
Mitotic Recombination (GO:0006312)	0.0491051	0.0814341	21.5574	64.9694	TERT
Regulation of MHC Class II Biosynthetic Process (GO:0045346)	0.0491051	0.0814341	21.5574	64.9694	SIRT1
Regulation of Catecholamine Secretion (GO:0050433)	0.0491051	0.0814341	21.5574	64.9694	PRKN
Regulation of Cell Fate Specification (GO:0042659)	0.0491051	0.0814341	21.5574	64.9694	HDAC1
Regulation of Cholesterol Storage (GO:0010885)	0.0491051	0.0814341	21.5574	64.9694	PPARG
Cellular Response to Insulin Stimulus (GO:0032869)	0.050904	0.0843173	5.7553	17.1382	PARP1;PPARG
Positive Regulation of Cell Motility (GO:2000147)	0.0510549	0.0844672	3.75133	11.1597	CAV1;SNAI1;EZH2
Positive Regulation of Vasculature Development (GO:1904018)	0.051746	0.0849078	5.70122	16.8836	BRCA1;SIRT1
Negative Regulation of Myoblast Differentiation (GO:0045662)	0.052293	0.0849078	20.1192	59.3696	TBX3
T Cell Homeostasis (GO:0043029)	0.052293	0.0849078	20.1192	59.3696	PPP2R1A
Regulation of Macrophage Differentiation (GO:0045649)	0.052293	0.0849078	20.1192	59.3696	HSF1
Negative Regulation of Release of Cytochrome C From Mitochondria (GO:0090201)	0.052293	0.0849078	20.1192	59.3696	PRKN
Apoptotic Nuclear Changes (GO:0030262)	0.052293	0.0849078	20.1192	59.3696	TOP2A
Regulation of Smooth Muscle Cell Apoptotic Process (GO:0034391)	0.052293	0.0849078	20.1192	59.3696	SIRT1
Response to UV-B (GO:0010224)	0.052293	0.0849078	20.1192	59.3696	RELA
Positive Regulation of ERAD Pathway (GO:1904294)	0.052293	0.0849078	20.1192	59.3696	CAV1
Response to Cadmium Ion (GO:0046686)	0.052293	0.0849078	20.1192	59.3696	HSF1
Ruffle Organization (GO:0031529)	0.052293	0.0849078	20.1192	59.3696	LIMA1
Endoplasmic Reticulum to Cytosol Transport (GO:1903513)	0.052293	0.0849078	20.1192	59.3696	VCP
Endosome to Lysosome Transport via Multivesicular Body Sorting Pathway (GO:0032510)	0.052293	0.0849078	20.1192	59.3696	VCP
+ Reg of Myeloid Leukocyte Cytokine Production Inv in Imm Resp (GO:0061081)	0.052293	0.0849078	20.1192	59.3696	SIRT1
Protein Alkylation (GO:0008213)	0.052293	0.0849078	20.1192	59.3696	PRMT1
Mesenchyme Morphogenesis (GO:0072132)	0.052293	0.0849078	20.1192	59.3696	SMAD2
Positive Regulation of GTPase Activity (GO:0043547)	0.053445	0.086477	5.59605	16.3914	ECT2;EZH2
Positive Regulation of Cellular Component Organization (GO:0051130)	0.053445	0.086477	5.59605	16.3914	RB1;VCP
Regulation of G1/S Transition of Mitotic Cell Cycle (GO:2000045)	0.053445	0.086477	5.59605	16.3914	RB1;SMARCA4
Cytokine-Mediated Signaling Pathway (GO:0019221)	0.0540919	0.0874225	3.6609	10.6791	SIRT1;TP53;RELA
Protein Metabolic Process (GO:0019538)	0.0547343	0.0876244	2.55893	7.43436	PRKN;PARP1;CHEK2;MDM2;EMD
DNA Modification (GO:0006304)	0.0554704	0.0876244	18.8608	54.5437	PARP1
Negative Regulation of Intracellular Protein Transport (GO:0090317)	0.0554704	0.0876244	18.8608	54.5437	SIRT6
Regulation of Hematopoietic Progenitor Cell Differentiation (GO:1901532)	0.0554704	0.0876244	18.8608	54.5437	KAT5
Negative Regulation of Receptor Signaling Pathway via JAK-STAT (GO:0046426)	0.0554704	0.0876244	18.8608	54.5437	CAV1
Negative Regulation of Striated Muscle Cell Differentiation (GO:0051154)	0.0554704	0.0876244	18.8608	54.5437	HDAC1
Negative Regulation of Telomere Maintenance (GO:0032205)	0.0554704	0.0876244	18.8608	54.5437	PARP1
Negative Regulation of Vascular Associated Smooth Muscle Cell Proliferation (GO:1904706)	0.0554704	0.0876244	18.8608	54.5437	PPARG
Regulation of Protein Sumoylation (GO:0033233)	0.0554704	0.0876244	18.8608	54.5437	CTNNB1
Cellular Response to Cadmium Ion (GO:0071276)	0.0554704	0.0876244	18.8608	54.5437	HSF1
Cellular Response to Copper Ion (GO:0071280)	0.0554704	0.0876244	18.8608	54.5437	HSF1
Cellular Response to dsRNA (GO:0071359)	0.0554704	0.0876244	18.8608	54.5437	NPM1
Positive Regulation by Host of Viral Transcription (GO:0043923)	0.0554704	0.0876244	18.8608	54.5437	SMARCA4
Positive Regulation of Dendrite Morphogenesis (GO:0050775)	0.0554704	0.0876244	18.8608	54.5437	DBN1
Positive Regulation of Leukocyte Adhesion to Vascular Endothelial Cell (GO:1904996)	0.0554704	0.0876244	18.8608	54.5437	RELA
Gastrulation (GO:0007369)	0.0554704	0.0876244	18.8608	54.5437	SMAD2
Positive Regulation of Transcription Regulatory Region DNA Binding (GO:2000679)	0.0554704	0.0876244	18.8608	54.5437	RB1
Regulation of Brown Fat Cell Differentiation (GO:0090335)	0.0554704	0.0876244	18.8608	54.5437	SIRT1
Negative Regulation of Anoikis (GO:2000811)	0.0554704	0.0876244	18.8608	54.5437	CAV1
Negative Regulation of Cation Transmembrane Transport (GO:1904063)	0.0554704	0.0876244	18.8608	54.5437	CAV1
Protein Complex Oligomerization (GO:0051259)	0.0577782	0.0902807	5.34926	15.2515	PRMT1;ECT2
Regulation of Cytoplasmic Pattern Recognition Receptor Signaling Pathway (GO:0039531)	0.0586372	0.0902807	17.7504	50.3471	XIAP
Regulation of Exosomal Secretion (GO:1903541)	0.0586372	0.0902807	17.7504	50.3471	PRKN
Negative Regulation of Insulin Secretion (GO:0046676)	0.0586372	0.0902807	17.7504	50.3471	PRKN
Negative Regulation of Nucleocytoplasmic Transport (GO:0046823)	0.0586372	0.0902807	17.7504	50.3471	SIRT6
Branching Involved in Ureteric Bud Morphogenesis (GO:0001658)	0.0586372	0.0902807	17.7504	50.3471	MYC
Regulation of Steroid Biosynthetic Process (GO:0050810)	0.0586372	0.0902807	17.7504	50.3471	SIRT1
Regulation of Telomere Maintenance via Telomere Lengthening (GO:1904356)	0.0586372	0.0902807	17.7504	50.3471	PARP1
Positive Regulation of Amyloid-Beta Formation (GO:1902004)	0.0586372	0.0902807	17.7504	50.3471	RELA
Positive Regulation of Antigen Receptor-Mediated Signaling Pathway (GO:0050857)	0.0586372	0.0902807	17.7504	50.3471	RELA
Retrograde Protein Transport, ER to Cytosol (GO:0030970)	0.0586372	0.0902807	17.7504	50.3471	VCP
Positive Regulation of Chromosome Segregation (GO:0051984)	0.0586372	0.0902807	17.7504	50.3471	KAT5
Positive Regulation of Fatty Acid Metabolic Process (GO:0045923)	0.0586372	0.0902807	17.7504	50.3471	PPARG
Positive Regulation of Glucose Metabolic Process (GO:0010907)	0.0586372	0.0902807	17.7504	50.3471	SIRT1
Positive Regulation of Homotypic Cell-Cell Adhesion (GO:0034112)	0.0586372	0.0902807	17.7504	50.3471	CTNNB1
Ureteric Bud Morphogenesis (GO:0060675)	0.0586372	0.0902807	17.7504	50.3471	MYC
Positive Regulation of Muscle Hypertrophy (GO:0014742)	0.0586372	0.0902807	17.7504	50.3471	PARP1
Positive Regulation of Stem Cell Proliferation (GO:2000648)	0.0586372	0.0902807	17.7504	50.3471	TERT
Positive Regulation of Triglyceride Metabolic Process (GO:0090208)	0.0586372	0.0902807	17.7504	50.3471	KAT5
Megakaryocyte Differentiation (GO:0030219)	0.0586372	0.0902807	17.7504	50.3471	MAF
Regulation of Adaptive Immune Response (GO:0002819)	0.0586372	0.0902807	17.7504	50.3471	SIRT1
Regulation of Bicellular Tight Junction Assembly (GO:2000810)	0.0586372	0.0902807	17.7504	50.3471	SNAI1
Regulation of Cellular Respiration (GO:0043457)	0.0586372	0.0902807	17.7504	50.3471	VCP
MAPK Cascade (GO:0000165)	0.0604352	0.0928444	5.21131	14.6239	MYC;HSF1
Positive Regulation of Cell Cycle Process (GO:0090068)	0.0604352	0.0928444	5.21131	14.6239	ECT2;AURKA
Negative Regulation of Inflammasome-Mediated Signaling Pathway (GO:0141086)	0.0617936	0.09309	16.7635	46.6687	IFI16
Negative Regulation of Lipid Storage (GO:0010888)	0.0617936	0.09309	16.7635	46.6687	PPARG
Negative Regulation of Peptide Hormone Secretion (GO:0090278)	0.0617936	0.09309	16.7635	46.6687	PRKN
Regulation of Megakaryocyte Differentiation (GO:0045652)	0.0617936	0.09309	16.7635	46.6687	PRMT1
Negative Regulation of Stem Cell Population Maintenance (GO:1902455)	0.0617936	0.09309	16.7635	46.6687	HDAC1
Regulation of Receptor Signaling Pathway via STAT (GO:1904892)	0.0617936	0.09309	16.7635	46.6687	PPARG
Pore Complex Assembly (GO:0046931)	0.0617936	0.09309	16.7635	46.6687	FXR1
Detection of Mechanical Stimulus (GO:0050982)	0.0617936	0.09309	16.7635	46.6687	CTNNB1
Dopamine Metabolic Process (GO:0042417)	0.0617936	0.09309	16.7635	46.6687	PRKN
Positive Regulation of Hormone Secretion (GO:0046887)	0.0617936	0.09309	16.7635	46.6687	PPARG
Positive Regulation of Mitochondrial Fission (GO:0090141)	0.0617936	0.09309	16.7635	46.6687	PRKN
Positive Regulation of Mitophagy (GO:1901526)	0.0617936	0.09309	16.7635	46.6687	PRKN
Positive Regulation of Small Molecule Metabolic Process (GO:0062013)	0.0617936	0.09309	16.7635	46.6687	PPARG
Positive Regulation of Stem Cell Differentiation (GO:2000738)	0.0617936	0.09309	16.7635	46.6687	SIRT6
Limb Morphogenesis (GO:0035108)	0.0617936	0.09309	16.7635	46.6687	TBX3
Mesoderm Development (GO:0007498)	0.0617936	0.09309	16.7635	46.6687	TBX3
Pulmonary Valve Morphogenesis (GO:0003184)	0.0617936	0.09309	16.7635	46.6687	SMAD2
Mitotic Sister Chromatid Cohesion (GO:0007064)	0.0617936	0.09309	16.7635	46.6687	RB1
Negative Regulation of DNA-binding Transcription Factor Activity (GO:0043433)	0.0631337	0.0950064	5.08026	14.0342	RB1;SIRT1
Negative Regulation of Phosphate Metabolic Process (GO:0045936)	0.0649396	0.0963753	15.8804	43.4217	SIRT1
Nucleosome Disassembly (GO:0006337)	0.0649396	0.0963753	15.8804	43.4217	SMARCA4
Cellular Response to Lectin (GO:1990858)	0.0649396	0.0963753	15.8804	43.4217	CREBBP
Response to Cholesterol (GO:0070723)	0.0649396	0.0963753	15.8804	43.4217	SMAD2
Positive Regulation of RNA Metabolic Process (GO:0051254)	0.0649396	0.0963753	15.8804	43.4217	RELA
Positive Regulation of Cardiac Muscle Hypertrophy (GO:0010613)	0.0649396	0.0963753	15.8804	43.4217	PARP1
Stimulatory C-type Lectin Receptor Signaling Pathway (GO:0002223)	0.0649396	0.0963753	15.8804	43.4217	CREBBP
Endocardial Cushion Morphogenesis (GO:0003203)	0.0649396	0.0963753	15.8804	43.4217	SMAD2
Striated Muscle Cell Differentiation (GO:0051146)	0.0649396	0.0963753	15.8804	43.4217	SIRT6
Positive Regulation of Monooxygenase Activity (GO:0032770)	0.0649396	0.0963753	15.8804	43.4217	TERT
Hippo Signaling (GO:0035329)	0.0649396	0.0963753	15.8804	43.4217	YAP1
Positive Regulation of Release of Cytochrome C From Mitochondria (GO:0090200)	0.0649396	0.0963753	15.8804	43.4217	TP53
Interleukin-1-Mediated Signaling Pathway (GO:0070498)	0.0649396	0.0963753	15.8804	43.4217	RELA
Negative Regulation of Signal Transduction (GO:0009968)	0.0659503	0.0977715	3.3632	9.14404	RB1;VCP;PPARG
Regulation of Anatomical Structure Morphogenesis (GO:0022603)	0.0677205	0.0992378	4.87582	13.1275	BCL6;CTNNB1
DNA Replication Initiation (GO:0006270)	0.0680752	0.0992378	15.0856	40.5372	TOPBP1
Regulation of Epithelial Cell Differentiation (GO:0030856)	0.0680752	0.0992378	15.0856	40.5372	CAV1
RNA-templated DNA Biosynthetic Process (GO:0006278)	0.0680752	0.0992378	15.0856	40.5372	TERT
Negative Regulation of Telomere Maintenance via Telomerase (GO:0032211)	0.0680752	0.0992378	15.0856	40.5372	TP53
Regulation of Oxidative Stress-Induced Intrinsic Apoptotic Signaling Pathway (GO:1902175)	0.0680752	0.0992378	15.0856	40.5372	SIRT1
Regulation of Smooth Muscle Contraction (GO:0006940)	0.0680752	0.0992378	15.0856	40.5372	CAV1
Regulation of Transcription Regulatory Region DNA Binding (GO:2000677)	0.0680752	0.0992378	15.0856	40.5372	RB1
Cellular Response to Estradiol Stimulus (GO:0071392)	0.0680752	0.0992378	15.0856	40.5372	KAT5
Regulation of Vacuole Organization (GO:0044088)	0.0680752	0.0992378	15.0856	40.5372	CHEK2
Response to Copper Ion (GO:0046688)	0.0680752	0.0992378	15.0856	40.5372	HSF1
Entrainment of Circadian Clock by Photoperiod (GO:0043153)	0.0680752	0.0992378	15.0856	40.5372	TP53
Telomere Maintenance via Telomerase (GO:0007004)	0.0680752	0.0992378	15.0856	40.5372	TERT
Homologous Chromosome Segregation (GO:0045143)	0.0680752	0.0992378	15.0856	40.5372	FANCD2
Pulmonary Valve Development (GO:0003177)	0.0680752	0.0992378	15.0856	40.5372	SMAD2
Myoblast Differentiation (GO:0045445)	0.0680752	0.0992378	15.0856	40.5372	RB1
RNA Biosynthetic Process (GO:0032774)	0.0686509	0.0999729	4.83687	12.9566	SMAD2;TERT
Regulation of Neuron Apoptotic Process (GO:0043523)	0.0695856	0.101229	4.79855	12.7891	PRKN;CTNNB1
ERK1 and ERK2 Cascade (GO:0070371)	0.0712004	0.1023	14.3665	37.96	MYC
Negative Regulation of Myeloid Cell Differentiation (GO:0045638)	0.0712004	0.1023	14.3665	37.96	PRMT1
Anterior/Posterior Axis Specification (GO:0009948)	0.0712004	0.1023	14.3665	37.96	TBX3
Negative Regulation of Tumor Necrosis Factor-Mediated Signaling Pathway (GO:0010804)	0.0712004	0.1023	14.3665	37.96	XIAP
Nitric Oxide Metabolic Process (GO:0046209)	0.0712004	0.1023	14.3665	37.96	CAV1
Photoperiodism (GO:0009648)	0.0712004	0.1023	14.3665	37.96	TP53
Cellular Response to Interferon-Beta (GO:0035458)	0.0712004	0.1023	14.3665	37.96	IFI16
Endocardial Cushion Development (GO:0003197)	0.0712004	0.1023	14.3665	37.96	SMAD2
Positive Regulation of p38MAPK Cascade (GO:1900745)	0.0712004	0.1023	14.3665	37.96	PRMT1
Positive Regulation of Telomere Maintenance via Telomerase (GO:0032212)	0.0712004	0.1023	14.3665	37.96	CTNNB1
Negative Regulation of SMAD Protein Signal Transduction (GO:0060392)	0.0712004	0.1023	14.3665	37.96	PPARG
Regulation of Calcium Ion Import (GO:0090279)	0.0712004	0.1023	14.3665	37.96	CTNNB1
Negative Regulation of Interleukin-2 Production (GO:0032703)	0.0743153	0.105057	13.7128	35.6456	KAT5
RNA Destabilization (GO:0050779)	0.0743153	0.105057	13.7128	35.6456	FXR1
Negative Regulation of Smoothened Signaling Pathway (GO:0045879)	0.0743153	0.105057	13.7128	35.6456	VCP
Organelle Fission (GO:0048285)	0.0743153	0.105057	13.7128	35.6456	PRKN
Placenta Development (GO:0001890)	0.0743153	0.105057	13.7128	35.6456	PPARG
Cellular Response to Interleukin-6 (GO:0071354)	0.0743153	0.105057	13.7128	35.6456	RELA
Positive Regulation of BMP Signaling Pathway (GO:0030513)	0.0743153	0.105057	13.7128	35.6456	SMAD2
Positive Regulation of DNA Replication (GO:0045740)	0.0743153	0.105057	13.7128	35.6456	CDK2
Positive Regulation of Amide Metabolic Process (GO:0034250)	0.0743153	0.105057	13.7128	35.6456	RELA
Positive Regulation of Amyloid Precursor Protein Catabolic Process (GO:1902993)	0.0743153	0.105057	13.7128	35.6456	RELA
Positive Regulation of Dendritic Spine Development (GO:0060999)	0.0743153	0.105057	13.7128	35.6456	DBN1
Endosome Transport via Multivesicular Body Sorting Pathway (GO:0032509)	0.0743153	0.105057	13.7128	35.6456	VCP
Translesion Synthesis (GO:0019985)	0.0743153	0.105057	13.7128	35.6456	VCP
Regulation of ERAD Pathway (GO:1904292)	0.0743153	0.105057	13.7128	35.6456	CAV1
Modulation by Host of Viral Genome Replication (GO:0044827)	0.0743153	0.105057	13.7128	35.6456	PRKN
Regulation of GTPase Activity (GO:0043087)	0.0743215	0.105057	4.61562	11.9976	ECT2;EZH2
Nervous System Development (GO:0007399)	0.0772336	0.108017	2.5953	6.64637	PRKN;DYRK1A;ERCC6;ECT2
Negative Regulation of Double-Strand Break Repair via Homologous Recombination (GO:2000042)	0.0774199	0.108017	13.1159	33.5573	KAT5
Negative Regulation of Extrinsic Apoptotic Signaling Pathway in Absence of Ligand (GO:2001240)	0.0774199	0.108017	13.1159	33.5573	TERT
Negative Regulation of Extrinsic Apoptotic Signaling Pathway via Death Domain Receptors (GO:1902042)	0.0774199	0.108017	13.1159	33.5573	BRCA1
Regulation of Extracellular Matrix Organization (GO:1903053)	0.0774199	0.108017	13.1159	33.5573	RB1
Negative Regulation of Signal Transduction in Absence of Ligand (GO:1901099)	0.0774199	0.108017	13.1159	33.5573	TERT
Regulation of Myotube Differentiation (GO:0010830)	0.0774199	0.108017	13.1159	33.5573	HDAC1
Regulation of Ruffle Assembly (GO:1900027)	0.0774199	0.108017	13.1159	33.5573	CAV1
Positive Regulation of Cellular Response to Transforming Growth Factor Beta Stimulus (GO:1903846)	0.0774199	0.108017	13.1159	33.5573	CREBBP
Positive Regulation of Transforming Growth Factor Beta Receptor Signaling Pathway (GO:0030511)	0.0774199	0.108017	13.1159	33.5573	CREBBP
Long-Chain Fatty Acid Transport (GO:0015909)	0.0774199	0.108017	13.1159	33.5573	PPARG
Protein Localization to Cell Surface (GO:0034394)	0.0774199	0.108017	13.1159	33.5573	CTNNB1
Regulation of Cholesterol Transport (GO:0032374)	0.0774199	0.108017	13.1159	33.5573	PPARG
Negative Regulation of Non-Canonical NF-kappaB Signal Transduction (GO:1901223)	0.0805143	0.111114	12.5688	31.6649	RELA
Negative Regulation of Protein Depolymerization (GO:1901880)	0.0805143	0.111114	12.5688	31.6649	LIMA1
Non-Canonical NF-kappaB Signal Transduction (GO:0038061)	0.0805143	0.111114	12.5688	31.6649	RELA
Nucleic Acid Metabolic Process (GO:0090304)	0.0805143	0.111114	12.5688	31.6649	TOPBP1
Regulation of Protein Transport (GO:0051223)	0.0805143	0.111114	12.5688	31.6649	SIRT6
Cellular Response to Low-Density Lipoprotein Particle Stimulus (GO:0071404)	0.0805143	0.111114	12.5688	31.6649	PPARG
Dopaminergic Neuron Differentiation (GO:0071542)	0.0805143	0.111114	12.5688	31.6649	CTNNB1
Positive Regulation of Telomere Maintenance via Telomere Lengthening (GO:1904358)	0.0805143	0.111114	12.5688	31.6649	CTNNB1
Regulation of Cardiac Muscle Hypertrophy (GO:0010611)	0.0805143	0.111114	12.5688	31.6649	PARP1
Regulation of Cell Junction Assembly (GO:1901888)	0.0805143	0.111114	12.5688	31.6649	SNAI1
Negative Regulation of Catalytic Activity (GO:0043086)	0.0805143	0.111114	12.5688	31.6649	TP53
Protein Homooligomerization (GO:0051260)	0.0830971	0.113247	4.31904	10.7447	PRMT1;ECT2
Negative Regulation of Fatty Acid Metabolic Process (GO:0045922)	0.0835984	0.113247	12.0655	29.9432	BRCA1
Reg of Endoplasmic Reticulum Stress-Induced Intrinsic Apoptotic Sgnlng Pway (GO:1902235)	0.0835984	0.113247	12.0655	29.9432	PRKN
Regulation of Fatty Acid Biosynthetic Process (GO:0042304)	0.0835984	0.113247	12.0655	29.9432	BRCA1
NADH Metabolic Process (GO:0006734)	0.0835984	0.113247	12.0655	29.9432	VCP
Regulation of Lipid Catabolic Process (GO:0050994)	0.0835984	0.113247	12.0655	29.9432	SIRT6
Negative Regulation of Protein Localization to Nucleus (GO:1900181)	0.0835984	0.113247	12.0655	29.9432	SIRT6
Regulation of Nucleotide-Excision Repair (GO:2000819)	0.0835984	0.113247	12.0655	29.9432	SMARCA4
Cell-Cell Adhesion Mediated by Cadherin (GO:0044331)	0.0835984	0.113247	12.0655	29.9432	CTNNB1
Positive Regulation of Rho Protein Signal Transduction (GO:0035025)	0.0835984	0.113247	12.0655	29.9432	FXR1
Sterol Transport (GO:0015918)	0.0835984	0.113247	12.0655	29.9432	CAV1
Transposable Element Silencing (GO:0010526)	0.0835984	0.113247	12.0655	29.9432	SIRT6
Protein Exit From Endoplasmic Reticulum (GO:0032527)	0.0835984	0.113247	12.0655	29.9432	VCP
Macromolecule Methylation (GO:0043414)	0.0835984	0.113247	12.0655	29.9432	PRMT1
Microtubule Polymerization or Depolymerization (GO:0031109)	0.0835984	0.113247	12.0655	29.9432	ZNF207
Mitotic Cell Cycle Checkpoint Signaling (GO:0007093)	0.0835984	0.113247	12.0655	29.9432	BRCA1
Regulation of Actin Filament Bundle Assembly (GO:0032231)	0.0835984	0.113247	12.0655	29.9432	PRKN
Negative Regulation of DNA Biosynthetic Process (GO:2000279)	0.0835984	0.113247	12.0655	29.9432	TP53
Regulation of Cardiac Muscle Cell Contraction (GO:0086004)	0.0835984	0.113247	12.0655	29.9432	CAV1
ER-nucleus Signaling Pathway (GO:0006984)	0.0866723	0.116172	11.6008	28.3712	TP53
Regulation of Intracellular Estrogen Receptor Signaling Pathway (GO:0033146)	0.0866723	0.116172	11.6008	28.3712	HDAC1
Regulation of Myeloid Cell Differentiation (GO:0045637)	0.0866723	0.116172	11.6008	28.3712	PRMT1
Regulation of Protein Localization to Cell Periphery (GO:1904375)	0.0866723	0.116172	11.6008	28.3712	SIRT6
Cardiac Muscle Cell Differentiation (GO:0055007)	0.0866723	0.116172	11.6008	28.3712	SIRT6
Positive Regulation of DNA Binding (GO:0043388)	0.0866723	0.116172	11.6008	28.3712	RB1
Positive Regulation of Erythrocyte Differentiation (GO:0045648)	0.0866723	0.116172	11.6008	28.3712	PRMT1
Positive Regulation of Lipid Metabolic Process (GO:0045834)	0.0866723	0.116172	11.6008	28.3712	PPARG
Protein Quality Control for Misfolded or Incompletely Synthesized Proteins (GO:0006515)	0.0866723	0.116172	11.6008	28.3712	VCP
Negative Regulation of Actin Filament Bundle Assembly (GO:0032232)	0.0866723	0.116172	11.6008	28.3712	PRKN
Regulation of Chromosome Segregation (GO:0051983)	0.0866723	0.116172	11.6008	28.3712	ZNF207
Regulation of Extrinsic Apoptotic Signaling Pathway in Absence of Ligand (GO:2001239)	0.0897361	0.118911	11.1706	26.931	TERT
Negative Regulation of Protein Polymerization (GO:0032272)	0.0897361	0.118911	11.1706	26.931	DYRK1A
Regulation of Mitophagy (GO:1901524)	0.0897361	0.118911	11.1706	26.931	PRKN
Nuclear Membrane Organization (GO:0071763)	0.0897361	0.118911	11.1706	26.931	EMD
Positive Regulation of ATP Metabolic Process (GO:1903580)	0.0897361	0.118911	11.1706	26.931	VCP
Positive Regulation of Fibroblast Proliferation (GO:0048146)	0.0897361	0.118911	11.1706	26.931	MYC
Telomere Maintenance via Telomere Lengthening (GO:0010833)	0.0897361	0.118911	11.1706	26.931	TERT
Toll-Like Receptor 4 Signaling Pathway (GO:0034142)	0.0897361	0.118911	11.1706	26.931	RELA
Hematopoietic Progenitor Cell Differentiation (GO:0002244)	0.0897361	0.118911	11.1706	26.931	TP53
Positive Regulation of Response to Endoplasmic Reticulum Stress (GO:1905898)	0.0897361	0.118911	11.1706	26.931	CAV1
Positive Regulation of Signal Transduction by P53 Class Mediator (GO:1901798)	0.0897361	0.118911	11.1706	26.931	MYC
Regulation of Cardiac Muscle Cell Action Potential (GO:0098901)	0.0897361	0.118911	11.1706	26.931	CAV1
Protein Localization to Organelle (GO:0033365)	0.0911509	0.120671	4.08549	9.78573	LMNA;MDM2
DNA-templated Transcription Elongation (GO:0006354)	0.0927897	0.122032	10.7711	25.6074	ERCC3
Regulation of Long-Term Synaptic Potentiation (GO:1900271)	0.0927897	0.122032	10.7711	25.6074	FXR1
Response to Interferon-Beta (GO:0035456)	0.0927897	0.122032	10.7711	25.6074	IFI16
Positive Regulation of Defense Response to Virus by Host (GO:0002230)	0.0927897	0.122032	10.7711	25.6074	ERCC6
Transcription Elongation by RNA Polymerase II (GO:0006368)	0.0927897	0.122032	10.7711	25.6074	ERCC3
Protein Methylation (GO:0006479)	0.0927897	0.122032	10.7711	25.6074	PRMT1
Regulation of Blood Coagulation (GO:0030193)	0.0927897	0.122032	10.7711	25.6074	CAV1
Negative Regulation of Cytokine Production Involved in Inflammatory Response (GO:1900016)	0.0958333	0.124977	10.3992	24.3875	RELA
Negative Regulation of Response to Endoplasmic Reticulum Stress (GO:1903573)	0.0958333	0.124977	10.3992	24.3875	PRKN
Regulation of Mitochondrion Organization (GO:0010821)	0.0958333	0.124977	10.3992	24.3875	PRKN
Regulation of Muscle Contraction (GO:0006937)	0.0958333	0.124977	10.3992	24.3875	CAV1
Cell Surface Toll-Like Receptor Signaling Pathway (GO:0140895)	0.0958333	0.124977	10.3992	24.3875	RELA
Regulation of Vasoconstriction (GO:0019229)	0.0958333	0.124977	10.3992	24.3875	CAV1
Positive Regulation of Catalytic Activity (GO:0043085)	0.0958333	0.124977	10.3992	24.3875	UHRF1
Positive Regulation of Nitric Oxide Biosynthetic Process (GO:0045429)	0.0958333	0.124977	10.3992	24.3875	SMAD3
Positive Regulation of Peptidyl-Serine Phosphorylation (GO:0033138)	0.0958333	0.124977	10.3992	24.3875	ERCC6
Intracellular Protein Transport (GO:0006886)	0.0961842	0.125317	2.84588	6.6636	NPM1;TERT;SIRT6
Regulation of Small GTPase Mediated Signal Transduction (GO:0051056)	0.0973364	0.1267	3.92615	9.1463	FOXM1;ECT2
Regulation of Dendritic Spine Morphogenesis (GO:0061001)	0.0988668	0.127505	10.052	23.2602	DBN1
Activation of GTPase Activity (GO:0090630)	0.0988668	0.127505	10.052	23.2602	ECT2
Regulation of Protein Localization to Cell Surface (GO:2000008)	0.0988668	0.127505	10.052	23.2602	CTNNB1
Positive Regulation of ATP-dependent Activity (GO:0032781)	0.0988668	0.127505	10.052	23.2602	UHRF1
Chromosome Condensation (GO:0030261)	0.0988668	0.127505	10.052	23.2602	TOP2A
Establishment of Mitotic Spindle Orientation (GO:0000132)	0.0988668	0.127505	10.052	23.2602	KAT5
Positive Regulation of Nitric Oxide Metabolic Process (GO:1904407)	0.0988668	0.127505	10.052	23.2602	SMAD3
Homologous Chromosome Pairing at Meiosis (GO:0007129)	0.0988668	0.127505	10.052	23.2602	FANCD2
Innate Immune Response Activating Cell Surface Receptor Signaling Pathway (GO:0002220)	0.0988668	0.127505	10.052	23.2602	CREBBP
Negative Regulation of Carbohydrate Metabolic Process (GO:0045912)	0.0988668	0.127505	10.052	23.2602	SIRT6
Ribosome Biogenesis (GO:0042254)	0.101525	0.130442	3.82661	8.75317	NPM1;PELP1
Regulation of Extrinsic Apoptotic Signaling Pathway via Death Domain Receptors (GO:1902041)	0.10189	0.130442	9.72727	22.2157	BRCA1
Regulation of Macrophage Derived Foam Cell Differentiation (GO:0010743)	0.10189	0.130442	9.72727	22.2157	PPARG
Regulation of Metaphase/Anaphase Transition of Cell Cycle (GO:1902099)	0.10189	0.130442	9.72727	22.2157	SMARCA4
Nuclear Receptor-Mediated Signaling Pathway (GO:0141193)	0.10189	0.130442	9.72727	22.2157	PPARG
Response to Alcohol (GO:0097305)	0.10189	0.130442	9.72727	22.2157	SMAD2
Membrane Depolarization (GO:0051899)	0.10189	0.130442	9.72727	22.2157	CAV1
Negative Regulation of G1/S Transition of Mitotic Cell Cycle (GO:2000134)	0.10189	0.130442	9.72727	22.2157	RB1
Macroautophagy (GO:0016236)	0.10258	0.131205	3.8025	8.65871	PRKN;VCP
Actin Filament Bundle Assembly (GO:0051017)	0.104904	0.133323	9.42282	21.2457	LIMA1
Epithelial Tube Morphogenesis (GO:0060562)	0.104904	0.133323	9.42282	21.2457	CTNNB1
Vasculogenesis (GO:0001570)	0.104904	0.133323	9.42282	21.2457	CAV1
Protein Localization to Chromatin (GO:0071168)	0.104904	0.133323	9.42282	21.2457	PARP1
Regulation of G0 to G1 Transition (GO:0070316)	0.104904	0.133323	9.42282	21.2457	SMARCA4
Regulation of Amyloid-Beta Formation (GO:1902003)	0.104904	0.133323	9.42282	21.2457	RELA
Negative Regulation of G2/M Transition of Mitotic Cell Cycle (GO:0010972)	0.104904	0.133323	9.42282	21.2457	BRCA1
Negative Regulation of Endocytosis (GO:0045806)	0.107907	0.135783	9.13682	20.343	CAV1
Negative Regulation of Microtubule Polymerization or Depolymerization (GO:0031111)	0.107907	0.135783	9.13682	20.343	DYRK1A
Actin Filament Bundle Organization (GO:0061572)	0.107907	0.135783	9.13682	20.343	LIMA1
Negative Regulation of Small Molecule Metabolic Process (GO:0062014)	0.107907	0.135783	9.13682	20.343	SIRT6
Regulation of Response to Biotic Stimulus (GO:0002831)	0.107907	0.135783	9.13682	20.343	XIAP
Triglyceride Homeostasis (GO:0070328)	0.107907	0.135783	9.13682	20.343	SIRT1
Integrated Stress Response Signaling (GO:0140467)	0.107907	0.135783	9.13682	20.343	MAF
Liver Development (GO:0001889)	0.107907	0.135783	9.13682	20.343	AURKA
Protein Acylation (GO:0043543)	0.107907	0.135783	9.13682	20.343	CREBBP
Regulation of Ras Protein Signal Transduction (GO:0046578)	0.107907	0.135783	9.13682	20.343	FOXM1
Negative Regulation of Blood Vessel Endothelial Cell Migration (GO:0043537)	0.107907	0.135783	9.13682	20.343	PPARG
Positive Regulation of Cell Migration (GO:0030335)	0.108498	0.136403	2.69318	5.98162	CAV1;SNAI1;EZH2
Negative Regulation of Cytoplasmic Pattern Recognition Receptor Signaling Pathway (GO:0039532)	0.110901	0.137935	8.86765	19.501	PARP1
Negative Regulation of Myeloid Leukocyte Differentiation (GO:0002762)	0.110901	0.137935	8.86765	19.501	MYC
Negative Regulation of Osteoblast Differentiation (GO:0045668)	0.110901	0.137935	8.86765	19.501	PPARG
Adherens Junction Organization (GO:0034332)	0.110901	0.137935	8.86765	19.501	CTNNB1
Regulation of Mitochondrial Membrane Potential (GO:0051881)	0.110901	0.137935	8.86765	19.501	VCP
Regulation of Neuronal Synaptic Plasticity (GO:0048168)	0.110901	0.137935	8.86765	19.501	DBN1
Regulation of p38MAPK Cascade (GO:1900744)	0.110901	0.137935	8.86765	19.501	PRMT1
Regulation of Vasculature Development (GO:1901342)	0.110901	0.137935	8.86765	19.501	CTNNB1
Response to Transforming Growth Factor Beta (GO:0071559)	0.110901	0.137935	8.86765	19.501	SMAD3
Toll-Like Receptor Signaling Pathway (GO:0002224)	0.110901	0.137935	8.86765	19.501	RELA
Positive Regulation of Macromolecule Metabolic Process (GO:0010604)	0.110901	0.137935	8.86765	19.501	UHRF1
Intracellular Receptor Signaling Pathway (GO:0030522)	0.110901	0.137935	8.86765	19.501	PPARG
Regulation of Macromolecule Biosynthetic Process (GO:0010556)	0.111129	0.138096	3.61996	7.95329	MYC;CDK2
Heart Development (GO:0007507)	0.11221	0.139316	3.59836	7.87098	PRMT1;TBX3
Regulation of Cytokine Production (GO:0001817)	0.113295	0.14015	3.57701	7.78988	IFI16;BCL6
Regulation of Cytosolic Calcium Ion Concentration (GO:0051480)	0.113885	0.14015	8.61385	18.7142	CAV1
Negative Regulation of Smooth Muscle Cell Proliferation (GO:0048662)	0.113885	0.14015	8.61385	18.7142	PPARG
Peptidyl-Threonine Phosphorylation (GO:0018107)	0.113885	0.14015	8.61385	18.7142	DYRK1A
Regulatory ncRNA Processing (GO:0070918)	0.113885	0.14015	8.61385	18.7142	TERT
Cellular Response to Vascular Endothelial Growth Factor Stimulus (GO:0035924)	0.113885	0.14015	8.61385	18.7142	RELA
Positive Regulation of RNA Splicing (GO:0033120)	0.113885	0.14015	8.61385	18.7142	DYRK1A
Establishment of Mitotic Spindle Localization (GO:0040001)	0.113885	0.14015	8.61385	18.7142	KAT5
Negative Regulation of Cell Cycle G1/S Phase Transition (GO:1902807)	0.113885	0.14015	8.61385	18.7142	RB1
Negative Regulation of Cell Cycle Process (GO:0010948)	0.113885	0.14015	8.61385	18.7142	TP53
Negative Regulation of Endothelial Cell Migration (GO:0010596)	0.116858	0.143305	8.37416	17.9776	PPARG
Regulatory ncRNA-mediated Gene Silencing (GO:0031047)	0.116858	0.143305	8.37416	17.9776	EZH2
Positive Regulation of Myeloid Cell Differentiation (GO:0045639)	0.116858	0.143305	8.37416	17.9776	PRMT1
Microtubule Polymerization (GO:0046785)	0.116858	0.143305	8.37416	17.9776	ZNF207
Regulation of Defense Response to Virus by Host (GO:0050691)	0.119822	0.145662	8.14742	17.2867	ERCC6
Regulation of Erythrocyte Differentiation (GO:0045646)	0.119822	0.145662	8.14742	17.2867	PRMT1
Negative Regulation of Transport (GO:0051051)	0.119822	0.145662	8.14742	17.2867	PRKN
Neuron Projection Extension (GO:1990138)	0.119822	0.145662	8.14742	17.2867	CTNNB1
Nuclear Transport (GO:0051169)	0.119822	0.145662	8.14742	17.2867	NPM1
Regulation of Vascular Associated Smooth Muscle Cell Proliferation (GO:1904705)	0.119822	0.145662	8.14742	17.2867	PPARG
Positive Regulation of Protein Binding (GO:0032092)	0.119822	0.145662	8.14742	17.2867	TERT
Protein K11-linked Ubiquitination (GO:0070979)	0.119822	0.145662	8.14742	17.2867	PRKN
mRNA Transcription by RNA Polymerase II (GO:0042789)	0.119822	0.145662	8.14742	17.2867	PPARG
Purine Nucleotide Metabolic Process (GO:0006163)	0.119822	0.145662	8.14742	17.2867	VCP
Positive Regulation of MAPK Cascade (GO:0043410)	0.121395	0.147446	2.5558	5.38942	PRMT1;XIAP;EZH2
Base-Excision Repair (GO:0006284)	0.122777	0.148351	7.93262	16.6378	ERCC6
Positive Regulation of SMAD Protein Signal Transduction (GO:0060391)	0.122777	0.148351	7.93262	16.6378	SMAD3
Positive Regulation of Extrinsic Apoptotic Signaling Pathway (GO:2001238)	0.122777	0.148351	7.93262	16.6378	CAV1
Positive Regulation of Lymphocyte Differentiation (GO:0045621)	0.122777	0.148351	7.93262	16.6378	SMARCA4
Fatty Acid Transport (GO:0015908)	0.122777	0.148351	7.93262	16.6378	PPARG
Positive Regulation of Neuron Apoptotic Process (GO:0043525)	0.122777	0.148351	7.93262	16.6378	CTNNB1
Negative Regulation of Protein Secretion (GO:0050709)	0.125721	0.150349	7.72883	16.0272	PRKN
Regulation of Potassium Ion Transmembrane Transport (GO:1901379)	0.125721	0.150349	7.72883	16.0272	CAV1
Regulation of Protein Targeting to Mitochondrion (GO:1903214)	0.125721	0.150349	7.72883	16.0272	PRKN
Branching Morphogenesis of an Epithelial Tube (GO:0048754)	0.125721	0.150349	7.72883	16.0272	MYC
Cellular Response to Amino Acid Stimulus (GO:0071230)	0.125721	0.150349	7.72883	16.0272	PRMT1
Positive Regulation of Cytokinesis (GO:0032467)	0.125721	0.150349	7.72883	16.0272	ECT2
Establishment of Spindle Orientation (GO:0051294)	0.125721	0.150349	7.72883	16.0272	KAT5
Positive Regulation of Lipid Biosynthetic Process (GO:0046889)	0.125721	0.150349	7.72883	16.0272	KAT5
Positive Regulation of Proteolysis Involved in Protein Catabolic Process (GO:1903052)	0.125721	0.150349	7.72883	16.0272	PRKN
Protein Monoubiquitination (GO:0006513)	0.125721	0.150349	7.72883	16.0272	PRKN
Regulation of DNA Recombination (GO:0000018)	0.125721	0.150349	7.72883	16.0272	SIRT6
Regulation of T Cell Receptor Signaling Pathway (GO:0050856)	0.125721	0.150349	7.72883	16.0272	RELA
Negative Regulation of Kinase Activity (GO:0033673)	0.128656	0.153203	7.53523	15.4518	RB1
Regulation of Heart Rate by Cardiac Conduction (GO:0086091)	0.128656	0.153203	7.53523	15.4518	CAV1
Odontogenesis (GO:0042476)	0.128656	0.153203	7.53523	15.4518	HDAC1
Positive Regulation of DNA Biosynthetic Process (GO:2000573)	0.128656	0.153203	7.53523	15.4518	CTNNB1
Positive Regulation of Insulin Secretion (GO:0032024)	0.128656	0.153203	7.53523	15.4518	SIRT6
Regulation of Glycolytic Process (GO:0006110)	0.131581	0.155758	7.35107	14.909	SIRT6
Notch Signaling Pathway (GO:0007219)	0.131581	0.155758	7.35107	14.909	SNAI1
Acylglycerol Metabolic Process (GO:0006639)	0.131581	0.155758	7.35107	14.909	CAV1
Ribosome Assembly (GO:0042255)	0.131581	0.155758	7.35107	14.909	NPM1
Skeletal Muscle Tissue Development (GO:0007519)	0.131581	0.155758	7.35107	14.909	CAV1
Positive Regulation of Neuron Differentiation (GO:0045666)	0.131581	0.155758	7.35107	14.909	ECT2
Negative Regulation of DNA Recombination (GO:0045910)	0.131581	0.155758	7.35107	14.909	KAT5
Negative Regulation of Cytokine Production (GO:0001818)	0.134391	0.158404	3.21433	6.45117	KAT5;RELA
Regulation of Dendrite Development (GO:0050773)	0.134496	0.158404	7.17569	14.396	DBN1
Negative Regulation of mRNA Catabolic Process (GO:1902373)	0.134496	0.158404	7.17569	14.396	FXR1
Negative Regulation of Mitotic Cell Cycle Phase Transition (GO:1901991)	0.134496	0.158404	7.17569	14.396	RB1
RNA Transport (GO:0050658)	0.134496	0.158404	7.17569	14.396	FXR1
Positive Regulation of Myeloid Leukocyte Differentiation (GO:0002763)	0.134496	0.158404	7.17569	14.396	HSF1
Negative Regulation of Protein Modification Process (GO:0031400)	0.137402	0.160743	7.00846	13.9107	SIRT1
Regulation of Microtubule-Based Process (GO:0032886)	0.137402	0.160743	7.00846	13.9107	AURKA
Bone Development (GO:0060348)	0.137402	0.160743	7.00846	13.9107	TP53
Peptidyl-Threonine Modification (GO:0018210)	0.137402	0.160743	7.00846	13.9107	DYRK1A
Positive Regulation of Cell Cycle G1/S Phase Transition (GO:1902808)	0.137402	0.160743	7.00846	13.9107	EZH2
Positive Regulation of Cell Division (GO:0051781)	0.137402	0.160743	7.00846	13.9107	ECT2
Positive Regulation of Response to Biotic Stimulus (GO:0002833)	0.137402	0.160743	7.00846	13.9107	KAT5
Regulation of Autophagosome Assembly (GO:2000785)	0.137402	0.160743	7.00846	13.9107	CHEK2
Endomembrane System Organization (GO:0010256)	0.140083	0.163743	3.13069	6.15343	LMNA;LMNB1
Positive Regulation of Calcium Ion Transmembrane Transport (GO:1904427)	0.140298	0.163857	6.84883	13.451	CAV1
Defense Response to Virus (GO:0051607)	0.142375	0.166144	3.09843	6.03974	IFI16;RELA
Peptidyl-Tyrosine Modification (GO:0018212)	0.143184	0.166532	6.6963	13.0151	DYRK1A
Regulation of Transport (GO:0051049)	0.143184	0.166532	6.6963	13.0151	PRKN
Central Nervous System Neuron Differentiation (GO:0021953)	0.143184	0.166532	6.6963	13.0151	CTNNB1
Macromolecule Catabolic Process (GO:0009057)	0.143184	0.166532	6.6963	13.0151	CHEK2
Negative Regulation of Cold-Induced Thermogenesis (GO:0120163)	0.146061	0.168199	6.5504	12.6012	RB1
BMP Signaling Pathway (GO:0030509)	0.146061	0.168199	6.5504	12.6012	PPARG
Bicellular Tight Junction Assembly (GO:0070830)	0.146061	0.168199	6.5504	12.6012	ECT2
Cardiac Conduction (GO:0061337)	0.146061	0.168199	6.5504	12.6012	CAV1
Cellular Defense Response (GO:0006968)	0.146061	0.168199	6.5504	12.6012	RELA
Ribosomal Large Subunit Biogenesis (GO:0042273)	0.146061	0.168199	6.5504	12.6012	NPM1
Positive Regulation of Cytokine-Mediated Signaling Pathway (GO:0001961)	0.146061	0.168199	6.5504	12.6012	PRKN
Positive Regulation of mRNA Catabolic Process (GO:0061014)	0.146061	0.168199	6.5504	12.6012	FXR1
Positive Regulation of Pattern Recognition Receptor Signaling Pathway (GO:0062208)	0.146061	0.168199	6.5504	12.6012	CAV1
Intracellular Glucose Homeostasis (GO:0001678)	0.146061	0.168199	6.5504	12.6012	SIRT1
Mitotic Nuclear Division (GO:0140014)	0.146061	0.168199	6.5504	12.6012	ZNF207
Regulation of T Cell Differentiation (GO:0045580)	0.146061	0.168199	6.5504	12.6012	SMARCA4
Negative Regulation of Tumor Necrosis Factor Production (GO:0032720)	0.148929	0.170518	6.4107	12.2078	FXR1
Endoplasmic Reticulum Unfolded Protein Response (GO:0030968)	0.148929	0.170518	6.4107	12.2078	VCP
Positive Regulation of Innate Immune Response (GO:0045089)	0.148929	0.170518	6.4107	12.2078	KAT5
Positive Regulation of Leukocyte Cell-Cell Adhesion (GO:1903039)	0.148929	0.170518	6.4107	12.2078	RELA
Positive Regulation of Osteoblast Differentiation (GO:0045669)	0.148929	0.170518	6.4107	12.2078	YAP1
Positive Regulation of Peptide Hormone Secretion (GO:0090277)	0.148929	0.170518	6.4107	12.2078	SIRT6
Mitophagy (GO:0000423)	0.148929	0.170518	6.4107	12.2078	PRKN
Regulation of Insulin Receptor Signaling Pathway (GO:0046626)	0.151787	0.17294	6.27683	11.8336	SIRT1
Activation of Protein Kinase Activity (GO:0032147)	0.151787	0.17294	6.27683	11.8336	ECT2
Regulation of Wound Healing (GO:0061041)	0.151787	0.17294	6.27683	11.8336	CAV1
Epidermal Growth Factor Receptor Signaling Pathway (GO:0007173)	0.151787	0.17294	6.27683	11.8336	CTNNB1
Positive Regulation of Intracellular Transport (GO:0032388)	0.151787	0.17294	6.27683	11.8336	PRKN
Positive Regulation of Smooth Muscle Cell Proliferation (GO:0048661)	0.151787	0.17294	6.27683	11.8336	HDAC1
Regulation of Interleukin-2 Production (GO:0032663)	0.154635	0.175186	6.14842	11.4772	KAT5
Negative Regulation of Phosphorylation (GO:0042326)	0.154635	0.175186	6.14842	11.4772	SIRT1
Negative Regulation of Protein Binding (GO:0032091)	0.154635	0.175186	6.14842	11.4772	AURKA
Negative Regulation of Tumor Necrosis Factor Superfamily Cytokine Production (GO:1903556)	0.154635	0.175186	6.14842	11.4772	FXR1
Nucleocytoplasmic Transport (GO:0006913)	0.154635	0.175186	6.14842	11.4772	NPM1
Positive Regulation of Blood Vessel Endothelial Cell Migration (GO:0043536)	0.154635	0.175186	6.14842	11.4772	SIRT1
Positive Regulation of Cell-Cell Adhesion (GO:0022409)	0.154635	0.175186	6.14842	11.4772	CTNNB1
Intracellular Monoatomic Cation Homeostasis (GO:0030003)	0.156291	0.176919	2.9179	5.41573	MYC;CAV1
Autophagosome Maturation (GO:0097352)	0.157474	0.177683	6.02515	11.1375	VCP
Nicotinamide Nucleotide Metabolic Process (GO:0046496)	0.157474	0.177683	6.02515	11.1375	VCP
Blood Vessel Morphogenesis (GO:0048514)	0.157474	0.177683	6.02515	11.1375	CAV1
Regulation of Secretion by Cell (GO:1903530)	0.157474	0.177683	6.02515	11.1375	SIRT6
Negative Regulation of Protein Ubiquitination (GO:0031397)	0.160304	0.180004	5.90671	10.8133	CAV1
Regulation of Synaptic Transmission, Glutamatergic (GO:0051966)	0.160304	0.180004	5.90671	10.8133	FXR1
Cholesterol Transport (GO:0030301)	0.160304	0.180004	5.90671	10.8133	CAV1
Positive Regulation of TORC1 Signaling (GO:1904263)	0.160304	0.180004	5.90671	10.8133	PRMT1
Determination of Left/Right Symmetry (GO:0007368)	0.160304	0.180004	5.90671	10.8133	SMAD2
Positive Regulation of Reactive Oxygen Species Metabolic Process (GO:2000379)	0.160304	0.180004	5.90671	10.8133	TP53
B Cell Differentiation (GO:0030183)	0.163124	0.182584	5.79283	10.5038	TOP2B
Regulation of Microtubule Polymerization (GO:0031113)	0.163124	0.182584	5.79283	10.5038	DYRK1A
Positive Regulation of Small GTPase Mediated Signal Transduction (GO:0051057)	0.163124	0.182584	5.79283	10.5038	FXR1
Microtubule Bundle Formation (GO:0001578)	0.163124	0.182584	5.79283	10.5038	ZNF207
Apical Junction Assembly (GO:0043297)	0.165935	0.18499	5.68325	10.208	ECT2
Cellular Response to BMP Stimulus (GO:0071773)	0.165935	0.18499	5.68325	10.208	PPARG
Tight Junction Assembly (GO:0120192)	0.165935	0.18499	5.68325	10.208	ECT2
Positive Regulation of Transcription Initiation by RNA Polymerase II (GO:0060261)	0.165935	0.18499	5.68325	10.208	TP53
mRNA Destabilization (GO:0061157)	0.165935	0.18499	5.68325	10.208	FXR1
Regulation of Phosphatidylinositol 3-Kinase/Protein Kinase B Signal Transduction (GO:0051896)	0.166894	0.185911	2.7956	5.00524	PPP2R1A;SIRT1
Regulation of Cytokine Production Involved in Inflammatory Response (GO:1900015)	0.168737	0.187515	5.57772	9.92508	RELA
DNA-templated DNA Replication (GO:0006261)	0.168737	0.187515	5.57772	9.92508	TOPBP1
Regulation of Receptor Signaling Pathway via JAK-STAT (GO:0046425)	0.168737	0.187515	5.57772	9.92508	CAV1
Regulation of Proteasomal Protein Catabolic Process (GO:0061136)	0.171529	0.190165	5.47603	9.65425	PRKN
Nucleosome Assembly (GO:0006334)	0.171529	0.190165	5.47603	9.65425	NPM1
Receptor Internalization (GO:0031623)	0.171529	0.190165	5.47603	9.65425	CAV1
Negative Regulation of Response to Stimulus (GO:0048585)	0.174312	0.192944	5.37798	9.39482	SIRT1
Cellular Response to Interleukin-1 (GO:0071347)	0.174312	0.192944	5.37798	9.39482	RELA
ERBB Signaling Pathway (GO:0038127)	0.177086	0.195242	5.28336	9.14612	CTNNB1
Regulation of Mitotic Nuclear Division (GO:0007088)	0.177086	0.195242	5.28336	9.14612	AURKA
Peptidyl-Tyrosine Phosphorylation (GO:0018108)	0.177086	0.195242	5.28336	9.14612	DYRK1A
Intracellular Iron Ion Homeostasis (GO:0006879)	0.177086	0.195242	5.28336	9.14612	MYC
Regulation of Calcium Ion Transport (GO:0051924)	0.177086	0.195242	5.28336	9.14612	CTNNB1
Regulation of Transcription Initiation by RNA Polymerase II (GO:0060260)	0.179851	0.197667	5.19201	8.90754	MYC
Cellular Response to Calcium Ion (GO:0071277)	0.179851	0.197667	5.19201	8.90754	ECT2
Response to Interleukin-1 (GO:0070555)	0.179851	0.197667	5.19201	8.90754	RELA
mRNA Transport (GO:0051028)	0.179851	0.197667	5.19201	8.90754	FXR1
Response to Reactive Oxygen Species (GO:0000302)	0.182607	0.200538	5.10375	8.67852	SIRT1
Cellular Response to Lipid (GO:0071396)	0.184832	0.202822	2.61286	4.41132	KAT5;RELA
Autophagy of Mitochondrion (GO:0000422)	0.185353	0.202916	5.01843	8.45853	PRKN
Vesicle Organization (GO:0016050)	0.185353	0.202916	5.01843	8.45853	CAV1
Negative Regulation of Canonical NF-kappaB Signal Transduction (GO:0043124)	0.185353	0.202916	5.01843	8.45853	SIRT1
ATP Metabolic Process (GO:0046034)	0.188091	0.20527	4.93592	8.24708	PARP1
DNA-templated Transcription Initiation (GO:0006352)	0.188091	0.20527	4.93592	8.24708	ERCC3
Antiviral Innate Immune Response (GO:0140374)	0.188091	0.20527	4.93592	8.24708	RELA
protein-DNA Complex Assembly (GO:0065004)	0.188091	0.20527	4.93592	8.24708	NPM1
RNA Metabolic Process (GO:0016070)	0.190819	0.207923	4.85606	8.04372	MYC
Positive Regulation of Interleukin-8 Production (GO:0032757)	0.190819	0.207923	4.85606	8.04372	RELA
Positive Regulation of Binding (GO:0051099)	0.193538	0.210722	4.77874	7.84803	TERT
Anterior/Posterior Pattern Specification (GO:0009952)	0.196249	0.213009	4.70384	7.6596	SMAD2
Regulation of Phosphorylation (GO:0042325)	0.196249	0.213009	4.70384	7.6596	SIRT1
Positive Regulation of Cell Junction Assembly (GO:1901890)	0.196249	0.213009	4.70384	7.6596	CAV1
Negative Regulation of NF-kappaB Transcription Factor Activity (GO:0032088)	0.196249	0.213009	4.70384	7.6596	SIRT1
Cell-Cell Junction Organization (GO:0045216)	0.19895	0.215439	4.63124	7.47806	SMAD3
Regulation of Type I Interferon Production (GO:0032479)	0.19895	0.215439	4.63124	7.47806	XIAP
Positive Regulation of MAP Kinase Activity (GO:0043406)	0.19895	0.215439	4.63124	7.47806	EZH2
Neurogenesis (GO:0022008)	0.201642	0.217512	4.56084	7.30308	ERCC6
Regulation of Protein Serine/Threonine Kinase Activity (GO:0071900)	0.201642	0.217512	4.56084	7.30308	EZH2
Cell-Cell Junction Assembly (GO:0007043)	0.201642	0.217512	4.56084	7.30308	CTNNB1
Chordate Embryonic Development (GO:0043009)	0.201642	0.217512	4.56084	7.30308	BRCA1
Regulation of Cellular Localization (GO:0060341)	0.201642	0.217512	4.56084	7.30308	PARP1
Extrinsic Apoptotic Signaling Pathway (GO:0097191)	0.204326	0.220067	4.49254	7.13432	SMAD3
Positive Regulation of Type I Interferon Production (GO:0032481)	0.204326	0.220067	4.49254	7.13432	XIAP
Cell Junction Organization (GO:0034330)	0.207	0.222434	4.42625	6.97149	SMAD3
Regulation of Translational Initiation (GO:0006446)	0.207	0.222434	4.42625	6.97149	NPM1
Phosphatidylinositol Metabolic Process (GO:0046488)	0.207	0.222434	4.42625	6.97149	CHEK2
Lysosomal Transport (GO:0007041)	0.209666	0.224953	4.36188	6.8143	PRKN
Negative Regulation of TOR Signaling (GO:0032007)	0.209666	0.224953	4.36188	6.8143	SIRT1
Regulation of MAPK Cascade (GO:0043408)	0.216522	0.232052	2.34645	3.59022	CAV1;PPARG
Negative Regulation of Epithelial Cell Proliferation (GO:0050680)	0.217611	0.232052	4.1795	6.37394	CAV1
DNA Replication (GO:0006260)	0.217611	0.232052	4.1795	6.37394	CDK2
Neuropeptide Signaling Pathway (GO:0007218)	0.217611	0.232052	4.1795	6.37394	RELA
Positive Regulation of TOR Signaling (GO:0032008)	0.217611	0.232052	4.1795	6.37394	PRMT1
Embryonic Organ Development (GO:0048568)	0.217611	0.232052	4.1795	6.37394	ERCC3
Regulation of DNA Replication (GO:0006275)	0.217611	0.232052	4.1795	6.37394	CDK2
Regulation of MAP Kinase Activity (GO:0043405)	0.217611	0.232052	4.1795	6.37394	EZH2
Regulation of Plasma Membrane Bounded Cell Projection Assembly (GO:0120032)	0.222863	0.237471	4.06613	6.10407	CAV1
Regulation of Neuron Differentiation (GO:0045664)	0.225476	0.239344	4.01172	5.97561	ECT2
Positive Regulation of Protein Localization to Membrane (GO:1905477)	0.225476	0.239344	4.01172	5.97561	PRKN
Lymphocyte Differentiation (GO:0030098)	0.225476	0.239344	4.01172	5.97561	TOP2B
Protein Deubiquitination (GO:0016579)	0.225476	0.239344	4.01172	5.97561	PRKN
Regulation of Rho Protein Signal Transduction (GO:0035023)	0.225476	0.239344	4.01172	5.97561	FXR1
Positive Regulation of Interleukin-6 Production (GO:0032755)	0.228081	0.241925	3.95873	5.85122	RELA
Positive Regulation of Growth (GO:0045927)	0.233264	0.247235	3.85684	5.61395	YAP1
Regulation of TOR Signaling (GO:0032006)	0.235843	0.24959	3.80783	5.50074	SIRT1
Negative Regulation of Cellular Component Organization (GO:0051129)	0.235843	0.24959	3.80783	5.50074	HSF1
Negative Regulation of Neuron Apoptotic Process (GO:0043524)	0.238413	0.251738	3.76004	5.39096	PRKN
[truncated: 76 more rows]

## Sheet: GO Cellular Component
Term	P-value	Adjusted P-value	Odds Ratio	Combined Score	Genes
[truncated: 95 more rows]

## Sheet: GO Molecular Function
Term	P-value	Adjusted P-value	Odds Ratio	Combined Score	Genes
[truncated: 197 more rows]
